# Supplementary material for: NULISA: a proteomic liquid biopsy platform with attomolar sensitivity and high multiplexing
Source: Nat Commun. 2023 Nov 9;14:7238. doi: 10.1038/s41467-023-42834-x (PMC10636041; doi:10.1038/s41467-023-42834-x)
Supplement: Supplementary file 4 — Supplementary Dataset 1 [file 41467_2023_42834_MOESM4_ESM.xlsx]

## Sheet: Supplementary_Data_A_NULISAseq_
NOTE. The column “Hot/cold signal tuning” indicates whether the assay sensitivity for the target was tuned down with hot/cold antibody mixing, which would result in higher LODs but shoud maintain sample detectability.
Target	Other name	Uniprot	Gene names primary	MW_Kd	LoD_aM	LLoQ_aM	ULoQ_aM	LoD_fg/ml	LLoQ_fg/ml	ULoQ_fg/ml	Range_log10	IntraCV	InterCV	Detectability_healthy	Detectability_disease	Hot/cold signal tuning	Cross reactivity	Cross Detection
IL5	IL-5	P05113	IL5	15.238	6.65467	17	1000000	0.101404	0.259046	15238	4.76955	8.74867	11.284	100	100		<1%
IFNA1_IFNA13	IFNα1	P01562	IFNA1; IFNA13	21.725	5.75385	17	1000000	0.125002	0.369325	21725	4.76955	9.9611	9.89049	100	98.6111			IFNA7 (4.2%), IFNA17 (7.7%), IFNA5 (2.1%)
IL9	IL-9	P15248	IL9	15.909	14.738	920	2000000	0.234467	14.6363	31818	3.33724	7.38999	6.49775	100	100		<1%
TSLP	TSLP	Q969D9	TSLP	18.141	21.3769	150	1000000	0.387799	2.72115	18141	3.82391	8.1049	8.02635	100	100		<1%
IL4	IL-4	P05112	IL4	17.492	24.0779	50	1000000	0.421171	0.8746	17492	4.30103	15.8451	15.4629	100	100		<1%
IFNL1	IFN-λ1	Q8IU54	IFNL1	21.898	30.6144	150	1000000	0.670393	3.2847	21898	3.82391	8.54355	11.0804	100	100		<1%
IL17B	IL-17B	Q9UHF5	IL17B	20.437	32.8035	4100	1000000	0.670405	83.7917	20437	2.38722	8.9813	7.5043	100	100		<1%
IFNB1	IFN-β1	P01574	IFNB1	22.294	34.4676	170	10000000	0.76842	3.78998	222940	4.76955	17.7635	19.7365	96.2025	100		<1%
LIF	LIF	P15018	LIF	22.008	37.3778	50	1000000	0.82261	1.1004	22008	4.30103	10.6753	11.8381	100	100		<1%
IFNA2	IFNα2	P01563	IFNA2	21.55	40.9395	150	1000000	0.882246	3.2325	21550	3.82391	12.7396	18.9195	46.8354	66.6667		<1%
MICA	MICA	Q29983	MICA	42.915	24.5958	170	10000000	1.05553	7.29555	429150	4.76955	13.019	15.3151	81.0127	93.0556
IL-39	IL-23p19/EBI3	Q9NPF7|Q14213	IL23A|EBI3	46.126	23.4566	150	1000000	1.08196	6.9189	46126	3.82391	13.0902	10.3985	2.53165	12.5		<1%
IL20	IL-20	Q9NYY1	IL20	20.072	56.2834	460	1000000	1.12972	9.23312	20072	3.33724	8.17313	7.62976	100	100		<1%
IL13	IL-13	P35225	IL13	15.816	74.8758	150	1000000	1.18424	2.3724	15816	3.82391	8.9226	8.18087	100	100		<1%
IL17A	IL-17A	Q16552	IL17A	17.504	73.4188	146.722	2.93443e+06	1.28512	2.56822	51364.3	4.30103	14.917	14.2191	100	100		<1%
IL-23	IL-23p19/IL-12p40	Q9NPF7|P29460	IL23A|IL12B	57.899	23.7555	50	1000000	1.37542	2.89495	57899	4.30103	16.8216	15.7738	98.7342	100		<1%
CTLA4	CTLA-4	P16410	CTLA4	24.656	60.1355	460	1000000	1.4827	11.3418	24656	3.33724	15.7073	15.7922	100	100		<1%
IFNW1	IFN-ω1	P05000	IFNW1	22.319	91.7663	460	1000000	2.04813	10.2667	22319	3.33724	16.9516	24.2512	30.3797	41.6667		<1%
IL33	IL-33	O95760	IL33	30.759	98.1113	460	1000000	3.01781	14.1491	30759	3.33724	13.5685	14.3848	100	100		<1%
IL18R1	IL-18R1	Q13478	IL18R1	62.304	48.5589	450	3000000	3.02541	28.0368	186912	3.82391	8.19373	7.36758	100	100		<1%
CTF1	CTF1	Q16619	CTF1	21.227	174.724	1400	1000000	3.70886	29.7178	21227	2.85387	10.59	15.1601	100	100		<1%
IL12B	IL-12p40	P29460	IL12B	37.169	112.406	150	1000000	4.17804	5.57535	37169	3.82391	7.0666	6.24107	100	100		<1%
CCL8	MCP-2	P80075	CCL8	11.246	418.369	2250	15000000	4.70498	25.3035	168690	3.82391	10.4649	9.18934	100	100		<1%
IL17F	IL-17F	Q96PD4	IL17F	18.045	264.272	1400	1000000	4.7688	25.263	18045	2.85387	13.5924	13.8087	100	100		<1%
WNT16	Wnt-16	Q9UBV4	WNT16	40.69	126.644	126.644	1000000	5.15313	5.15313	40690	3.89742	8.05117	8.05029	100	100		<1%
TNFRSF18	GITR	Q9Y5U5	TNFRSF18	26	211.973	300	2000000	5.5113	7.8	52000	3.82391	8.81596	8.27137	97.4684	100		<1%
IL7	IL-7	P13232	IL7	20.187	273.485	460	1000000	5.52085	9.28602	20187	3.33724	9.163	9.28657	100	100		<1%
OSM	Oncostatin-M	P13725	OSM	28.484	195.316	2618	154000000	5.56337	74.5711	4386536	4.76955	7.25214	7.49887	100	100		<1%
IL10	IL-10	P22301	IL10	20.517	291.606	291.606	1000000	5.98288	5.98288	20517	3.5352	7.80323	7.73796	100	100		<1%
IFNG	IFN-γ	P01579	IFNG	19.348	315.877	460	1000000	6.11158	8.90008	19348	3.33724	9.26608	9.93884	100	100		<1%
FASLG	FASLG	P48023	FASLG	31.485	213.885	4050	27000000	6.73417	127.514	850095	3.82391	7.90097	7.32771	100	100		<1%
IL34	IL-34	Q6ZMJ4	IL34	27.482	290.602	600	4000000	7.98634	16.4892	109928	3.82391	8.4086	8.11997	98.7342	100		<1%
CCL13	ΜCP-4	Q99616	CCL13	10.986	746.358	2200	44000000	8.19949	24.1692	483384	4.30103	8.1907	8.01789	100	100	Yes	<1%
WNT7A	Wnt-7A	O00755	WNT7A	39.005	266.444	266.444	3000000	10.3926	10.3926	117015	4.05152	10.4059	9.32135	100	100		<1%
IL36A	IL-36A	Q9UHA7	IL36A	17.684	605.577	4600	10000000	10.709	81.3464	176840	3.33724	7.22335	6.3874	100	100		<1%
IL17C	IL-17C	Q9P0M4	IL17C	21.765	553.826	2250	15000000	12.054	48.9712	326475	3.82391	8.55647	8.07331	100	100		<1%
CCL7	MCP-3	P80098	CCL7	11.2	1085.19	1085.19	550000	12.1542	12.1542	6160	2.70486	8.85172	11.2727	100	100		<1%
CSF3	G-CSF	P09919	CSF3	22.293	572.833	4200	3000000	12.7702	93.6306	66879	2.85387	7.7184	7.10243	100	100		<1%
FGF19	FGF19	O95750	FGF19	24.003	581.059	103600	74000000	13.9472	2486.71	1776222	2.85387	7.68029	7.65238	100	100	Yes	<1%
CCL19	MIP-3β	Q99731	CCL19	10.993	1499.13	55660	121000000	16.4799	611.87	1330153	3.33724	7.41235	6.674	100	100	Yes	<1%
IL-35	IL-12p35/EBI3	P29459|Q14213	IL12A|EBI3	50.27	337.529	337.529	1000000	16.9676	16.9676	50270	3.47169	18.2654	20.3129	1.26582	5.55556		<1%
IL2RB	IL-2RB	P14784	IL2RB	61.117	301.534	6900	15000000	18.4289	421.707	916755	3.33724	8.68408	7.94722	100	100		<1%
CCL1	I-309	P22362	CCL1	10.992	1685.29	8400	6000000	18.5247	92.3328	65952	2.85387	8.45422	8.35294	100	100		<1%
TNFSF9	4-1BBL	P41273	TNFSF9	26.625	709.977	709.977	1000000	18.9031	18.9031	26625	3.14876	7.44708	8.48291	100	100		<1%
IL13RA2	IL-13RA2	Q14627	IL13RA2	44.176	479.59	479.59	5000000	21.1864	21.1864	220880	4.0181	13.3332	13.4551	100	100		<1%
IL17RB	IL-17RB	Q9NRM6	IL17RB	55.885	384.586	1400	1000000	21.4926	78.239	55885	2.85387	9.95038	10.2394	100	100		<1%
TNFSF4	OX40L	P23510	TNFSF4	21.05	1107.69	3000	20000000	23.3169	63.15	421000	3.82391	7.6838	7.38714	100	100		<1%
CXADR	CXADR	P78310	CXADR	40.03	602.877	1985.93	1.32396e+07	24.1332	79.4969	529980	3.82391	9.11339	8.67691	100	100		<1%
VSNL1	VILIP	P62760	VSNL1	22.142	1161.95	1161.95	2000000	25.728	25.728	44284	3.23584	11.3849	10.252	100	100			HPCAL4 (3.6%)
CD274	PD-L1	Q9NZQ7	CD274	33.275	789.284	3450	23000000	26.2634	114.799	765325	3.82391	8.09781	7.53985	100	100		<1%
IL19	IL-19	Q9UHD0	IL19	20.452	1351.76	7000	5000000	27.6462	143.164	102260	2.85387	9.27388	9.14855	100	100		<1%
CXCL8	IL-8	P10145	CXCL8	11.098	2597.82	2597.82	3.47269e+06	28.8306	28.8306	38539.9	3.12606	8.49538	10.6289	100	100		<1%
NGF	β-NGF	P01138	NGF	26.959	1150.28	1150.28	1000000	31.0104	31.0104	26959	2.9392	5.86289	6.21488	100	100		<1%
IL36G	IL-36G	Q9NZH8	IL36G	18.721	1676.29	1676.29	5000000	31.3818	31.3818	93605	3.47462	16.7612	17.4622	82.2785	88.8889		<1%
CCL20	MIP-3α	P78556	CCL20	10.762	3276.65	15640	34000000	35.2633	168.318	365908	3.33724	11.0471	10.5549	100	100	Yes	<1%
TNFSF11	RANKL	O14788	TNFSF11	35.478	996.914	996.914	1.82618e+06	35.3685	35.3685	64789.1	3.26289	14.3267	15.4049	74.6835	80.5556		<1%
GZMB	Granzyme Β	P10144	GZMB	27.716	1350.27	5980	13000000	37.424	165.742	360308	3.33724	9.58654	9.7118	100	100		<1%
BMP7	BMP-7	P18075	BMP7	49.313	771.938	1200	8000000	38.0666	59.1756	394504	3.82391	10.3369	14.8219	100	100		<1%
CXCL9	MIG	Q07325	CXCL9	14.019	2923.02	23000	50000000	40.9779	322.437	700950	3.33724	9.89947	9.03058	100	100		<1%
IL-12p70	IL-12p35/IL-12p40	P29459|P29460	IL12A|IL12B	62.043	699.437	1400	1000000	43.3952	86.8602	62043	2.85387	20.0997	21.1028	96.2025	98.6111		<1%
FGF23	FGF23	Q9GZV9	FGF23	27.954	1599.39	1599.39	8000000	44.7092	44.7092	223632	3.69914	11.448	12.24	100	100		<1%
CSF3R	CSF3R	Q99062	CSF3R	92.156	492.288	4140	9000000	45.3673	381.526	829404	3.33724	8.57832	8.07633	100	100		<1%
IL12RB1	IL-12RB1	P42701	IL12RB1	73.109	623.719	1350	9000000	45.5995	98.6971	657981	3.82391	7.7048	6.62516	100	100		<1%
CD83	CD83	Q01151	CD83	23.042	2029.48	2029.48	1000000	46.7633	46.7633	23042	2.69262	8.58762	8.46415	100	100		<1%
CCL17	TARC	Q92583	CCL17	10.507	4616.91	155800	38000000	48.5099	1636.99	399266	2.38722	10.4254	9.72773	100	100	Yes	<1%
CST7	CST7	O76096	CST7	16.454	3332.55	3332.55	50000000	54.8338	54.8338	822700	4.17619	9.34875	9.04505	100	100	Yes	<1%
IL6	IL-6	P05231	IL6	23.718	2506.21	5656.54	1.37964e+06	59.4422	134.162	32722.4	2.38722	12.2729	12.6023	97.4684	100		<1%
IL1B	IL-1B	P01584	IL1B	30.748	1938.5	4100	1000000	59.6049	126.067	30748	2.38722	7.78854	10.9643	51.8987	54.1667		<1%
AGRP	AGRP	O00253	AGRP	14.44	4164.1	360000	30000000	60.1297	5198.4	433200	1.92082	11.9156	10.6807	100	100		<1%
IL15RA	IL-15RA	Q13261	IL15RA	28.233	2228.77	10740	214800000	62.9248	303.222	6.06445e+06	4.30103	8.91212	8.65213	100	100	Yes	<1%
TGFB1	TGF-β1	P01137	TGFB1	44.341	1425.53	1425.53	25000000	63.2095	63.2095	1108525	4.24396	10.1105	10.6283	100	100		<1%
CX3CL1	Fractalkine	P78423	CX3CL1	42.203	1757.3	2210	533000	74.1632	93.2686	22494.2	2.38233	9.43127	8.88734	100	100
TGFB3	TGF-β3	P10600	TGFB3	47.328	1740.4	2300	5000000	82.3694	108.854	236640	3.33724	13.8055	17.3254	83.5443	95.8333		<1%
CD200	CD200	P41217	CD200	31.264	2786.02	110600	79000000	87.1022	3457.8	2469856	2.85387	14.6452	21.9488	94.9367	91.6667	Yes	<1%
TNFRSF9	CD137 (4-1BB)	Q07011	TNFRSF9	27.899	3439.11	3439.11	7.15838e+06	95.9476	95.9476	199712	3.31837	8.42848	8.15205	100	100		<1%
TNFRSF11A	RANK	Q9Y6Q6	TNFRSF11A	66.034	1537.37	4200	3000000	101.518	277.343	198102	2.85387	10.3936	11.4798	100	100		<1%
IL32	IL-32	P24001	IL32	26.676	3825.34	3825.34	1000000	102.045	102.045	26676	2.41733	7.93267	9.80146	67.0886	81.9444		<1%
CXCL14	BRAK	O95715	CXCL14	13.078	7814.99	37000	1000000	102.204	483.886	13078	1.4318	10.5641	10.061	100	100		<1%
IL-27	IL-27p28/EBI3	Q8NEV9|Q14213	IL27|EBI3	52.889	1971.34	4100	1000000	104.262	216.845	52889	2.38722	17.13	18.2341	24.0506	55.5556		<1%
CLEC4A	CLEC4A	Q9UMR7	CLEC4A	27.512	4249.43	4249.43	30000000	116.91	116.91	825360	3.84879	8.12535	8.06147	100	100		<1%
TNFSF13B	BAFF (BLyS)	Q9Y275	TNFSF13B	31.223	3807.94	9100	182000000	118.895	284.129	5682586	4.30103	17.7535	16.7451	100	100		<1%
CCL2	MCP-1	P13500	CCL2	11.025	11148.5	46460	101000000	122.912	512.221	1113525	3.33724	9.14238	8.7866	100	100	Yes	<1%
IRAK4	IRAK-4	Q9NWZ3	IRAK4	51.53	2466.17	22400	16000000	127.082	1154.27	824480	2.85387	20.0433	23.37	98.7342	100		<1%
TNFSF10	TRAIL	P50591	TNFSF10	32.509	5375.22	143500	35000000	174.743	4665.04	1137815	2.38722	7.62263	7.00714	100	100		<1%
CCL4	MIP-1β	P13236	CCL4	10.212	20759.7	40940	89000000	211.998	418.079	908868	3.33724	9.35737	8.49811	100	100	Yes	<1%
IL2RA	IL-2RA	P01589	IL2RA	30.819	7137.23	24530	490600000	219.962	755.99	1.51198e+07	4.30103	7.83211	7.09529	100	100	Yes	<1%
CXCL3	GRO-γ	P19876	CXCL3	11.342	22826.7	6.19697e+06	1.67486e+08	258.9	70286.1	1.89962e+06	1.4318	11.3212	11.5897	100	100	Yes	<1%
CCL28	MEC	Q9NRJ3	CCL28	14.28	18188.6	40600	29000000	259.733	579.768	414120	2.85387	10.9213	10.3884	100	100		<1%
CCL22	MDC	O00626	CCL22	10.625	25504.4	704480	503200000	270.985	7485.1	5346500	2.85387	11.2784	11.881	100	100	Yes	<1%
CXCL1	GRO-α	P09341	CXCL1	11.301	24360.7	303400	74000000	275.301	3428.72	836274	2.38722	10.1004	9.25978	100	100	Yes	<1%
TNFSF12	TWEAK	O43508	TNFSF12	27.216	10668.2	226800	162000000	290.346	6172.59	4408992	2.85387	8.1491	7.70807	100	100	Yes	<1%
TNF	TNF-α	P01375	TNF	25.644	11323	11323	100000000	290.367	290.367	2564400	3.94604	21.5566	25.4309	82.2785	83.3333		<1%
AGER	RAGE	Q15109	AGER	42.803	7318.77	787200	192000000	313.265	33694.5	8.21818e+06	2.38722	8.32123	7.60641	100	100	Yes	<1%
IL18BP	IL-18BP	O95998	IL18BP	21.099	16915	78469.1	523127205	356.889	1655.62	1.10375e+07	3.82391	8.51378	7.75443	100	100	Yes	<1%
KITLG	KITLG	P21583	KITLG	30.899	11550.5	11550.5	15000000	356.9	356.9	463485	3.11349	6.81315	7.76646	100	100		<1%
BMP10	BMP-10	O95393	BMP10	48.047	8088.42	45652	3.80433e+06	388.624	2193.44	182787	1.92082	14.6601	15.1979	65.8228	79.1667		<1%
PTX3	PTX3	P26022	PTX3	41.976	9648.68	18900	126000000	405.013	793.346	5288976	3.82391	8.7958	8.36214	100	100	Yes	<1%
LAMP3	LAMP3	Q9UQV4	LAMP3	44.346	9821.89	9821.89	10000000	435.562	435.562	443460	3.0078	9.76974	9.95537	100	100		<1%
INHBA	Activin A	P08476	INHBA|INHBA	47.442	9562.83	12000	1000000	453.68	569.304	47442	1.92082	3.17933	3.93243	82.2785	77.7778		<1%
CXCL2	GRO-β	P19875	CXCL2	11.389	45244	1961000	53000000	515.284	22333.8	603617	1.4318	9.91185	10.3007	100	100	Yes	<1%
IL18	IL-18	Q14116	IL18	22.326	24595.5	189060	411000000	549.12	4220.95	9175986	3.33724	8.28293	9.33799	100	100	Yes	<1%
EPO	EPO	P01588	EPO	21.307	26339.2	27000	180000000	561.21	575.289	3.83526e+06	3.82391	7.101	6.639	100	100	Yes	<1%
IL7R	IL-7R	P16871	IL7R	51.579	12038	2788800	1992000000	620.908	143844	102745368	2.85387	7.76307	6.94769	100	100	Yes	<1%
TNFRSF13C	BAFF-R	Q96RJ3	TNFRSF13C	18.864	34506.7	660000	55000000	650.935	12450.2	1037520	1.92082	11.1283	10.3059	100	100		<1%
MMP10	MMP-10	P09238	MMP10	54.151	12270.6	46200	33000000	664.467	2501.78	1786983	2.85387	9.16071	10.0702	100	100		<1%
CCL25	TECK	O15444	CCL25	16.609	41300.1	207000	450000000	685.954	3438.06	7.47405e+06	3.33724	8.31465	8.23491	100	100	Yes	<1%
CD200R1	CD200R1	Q8TD46	CD200R1	36.605	18862	134394	8.95962e+08	690.443	4919.5	3.27967e+07	3.82391	8.56605	8.23104	100	100	Yes	<1%
VEGFC	VEGF-C	P49767	VEGFC	46.883	15175.8	15175.8	1.55131e+07	711.488	711.488	727299	3.00955	9.50743	9.53819	100	100		<1%
IL1RL1	IL-1RL1	Q01638	IL1RL1	63.358	11441.8	980980	700700000	724.927	62152.9	4.4395e+07	2.85387	7.79443	7.47004	100	100	Yes	<1%
VSTM1	VSTM1	Q6UX27	VSTM1	26.109	28302.9	1529300	373000000	738.96	39928.5	9738657	2.38722	18.019	17.4389	98.7342	100		<1%
IL22	IL-22	Q9GZX6	IL22	20.011	43935.6	807261	2.18179e+07	879.196	16154.1	436597	1.4318	8.11882	10.3232	63.2911	72.2222		<1%
IL4R	IL-4R	P24394	IL4R	89.658	9916.81	173420	377000000	889.121	15548.5	33801066	3.33724	7.21157	6.99323	100	100	Yes	<1%
FGF2	FGF2	P09038	FGF2	30.77	29868.8	29868.8	13000000	919.063	919.063	400010	2.63873	8.74097	7.8564	98.7342	93.0556		<1%
THPO	Thrombopoietin	P40225	THPO	37.823	24888.2	63480	138000000	941.347	2401	5219574	3.33724	7.39106	7.57506	100	100	Yes	<1%
TNFSF8	CD30L	P32971	TNFSF8	26.017	37310.4	3432000	286000000	970.704	89290.3	7440862	1.92082	11.2164	10.4782	100	100	Yes	<1%
CLCF1	CLCF1	Q9UBD9	CLCF1	25.176	38820.8	120400	86000000	977.353	3031.19	2165136	2.85387	14.1656	15.4618	34.1772	34.7222
CD40	CD40	P25942	CD40	30.619	32788.3	121800	87000000	1003.94	3729.39	2663853	2.85387	7.61833	6.62502	100	100		<1%
LGALS9	Galectin-9	O00182	LGALS9	39.518	25718.2	36900	9000000	1016.33	1458.21	355662	2.38722	15.3081	16.1114	96.2025	100		<1%
MMP12	MMP-12	P39900	MMP12	54.002	20380.7	32200	23000000	1100.6	1738.86	1242046	2.85387	7.67244	8.86106	100	100	Yes	<1%
CSF1	M-CSF	P09603	CSF1	60.179	19031	19031	113000000	1145.27	1145.27	6800227	3.77362	7.85563	7.72011	100	100	Yes	<1%
EGF	EGF	P01133	EGF	133.994	9188.09	10350	69000000	1231.15	1386.84	9245586	3.82391	11.0815	10.1123	100	100	Yes	<1%
IL11	IL-11	P20809	IL11	21.429	57501.2	154138	3.75947e+07	1232.19	3303.03	805617	2.38722	9.18409	9.80425	96.2025	97.2222		<1%
GDF2	GDF-2	Q9UK05	GDF2	47.32	35175.9	102200	73000000	1664.53	4836.1	3454360	2.85387	9.35516	9.05385	100	100	Yes	<1%
IL6R	IL-6R	P08887	IL6R	51.548	37652.6	2094288	1502424000	1940.92	107956	7.7447e+07	2.85576	9.33373	8.75735	100	100	Yes	<1%
CEACAM5	CEA	P06731	CEACAM5	76.796	26999.3	26999.3	51000000	2073.44	2073.44	3.9166e+06	3.27622	7.49765	7.27697	100	100	Yes	<1%
TNFRSF14	HVEM	Q92956	TNFRSF14	30.392	70469.6	1418600	346000000	2141.71	43114.1	10515632	2.38722	7.7993	7.53587	100	100	Yes	<1%
MMP8	MMP-8	P22894	MMP8	53.412	45775.7	557520	1212000000	2444.97	29778.3	64735344	3.33724	8.59827	7.7875	100	100	Yes	<1%
MUC16	CA-125	Q8WXI7	MUC16	1519.17	1649.77	4100	1000000	2506.29	6228.62	1519175	2.38722	8.73287	9.67565	100	100		<1%
PDGFA	PDGFA	P04085	PDGFA	24.043	104774	1036000	740000000	2519.09	24908.5	17791820	2.85387	8.77919	7.80343	100	100	Yes	<1%
TLR3	TLR3	O15455	TLR3	103.829	25164.2	61600	44000000	2612.77	6395.87	4568476	2.85387	9.02009	7.99886	100	100	Yes	<1%
VEGFD	VEGF-D	O43915	VEGFD	40.444	64841.1	92920	202000000	2622.44	3758.06	8.16969e+06	3.33724	11.4678	12.4513	88.6076	97.2222	Yes	<1%
CXCL5	ΈΝΑ-78	P42830	CXCL5	11.972	221722	1236756	2688600000	2654.45	14806.4	3.21879e+07	3.33724	9.20825	8.81541	100	100	Yes	<1%
MICB	MICB	Q29980	MICB	42.575	62392.1	62392.1	89000000	2656.34	2656.34	3.78918e+06	3.15426	9.09327	9.44926	100	100		<1%
TIMP2	TIMP-2	P16035	TIMP2	24.399	111366	123000	30000000	2717.22	3001.08	731970	2.38722	10.4451	9.63651	100	100		<1%
LTBR	TNFRIII	P36941	LTBR	46.709	59955.1	6401000	173000000	2800.44	298984	8.08066e+06	1.4318	9.89674	9.13461	100	100	Yes	<1%
CTSS	Cathepsin S	P25774	CTSS	37.496	77935.1	117750	785000000	2922.26	4415.15	29434360	3.82391	7.53376	6.63999	100	100	Yes	<1%
GFAP	GFAP	P14136	GFAP	49.88	62530.2	66929	3937000000	3119.01	3338.42	196377560	4.76955	8.16812	8.17275	100	100		<1%
CSF2RB	CSF2RB	P32927	CSF2RB	97.336	33704.2	33704.2	8000000	3280.63	3280.63	778688	2.37541	7.43812	6.8082	78.481	95.8333		<1%
TNFRSF1B	CD120b	P20333	TNFRSF1B	48.291	75864.2	126650	7450000000	3663.56	6116.06	359767950	4.76955	8.50537	7.76772	100	100	Yes	<1%
TNFSF13	APRIL	O75888	TNFSF13	27.433	161037	882000	1940400000	4417.74	24195.9	5.3231e+07	3.34242	NA	NA	100	100	Yes
FTH1	Ferritin	P02794	FTH1	21.226	208440	578680	1258000000	4424.35	12283.1	26702308	3.33724	11.0401	11.4366	100	100	Yes	<1%
MMP3	MMP-3	P08254	MMP3	53.977	92904.4	123200	2464000000	5014.7	6649.97	1.32999e+08	4.30103	7.32313	6.62251	100	100	Yes	<1%
IL16	IL-16	Q14005	IL16	141.752	35609.9	112240	244000000	5047.78	15910.2	34587488	3.33724	8.1466	7.09893	100	100	Yes	<1%
FAM3D	FAM3D	Q96BQ1	FAM3D	24.963	215945	732200	523000000	5390.63	18277.9	13055649	2.85387	10.3578	9.80254	100	100		<1%
TAFA5	TAFA5	Q7Z5A7	TAFA5	14.301	381204	960000	80000000	5451.59	13729	1144080	1.92082	10.6314	10.1985	100	100		<1%
FLT1	FLT1	P17948	FLT1	150.769	37791.8	67725	451500000	5697.83	10210.8	6.80722e+07	3.82391	10.3884	9.64692	100	100	Yes	<1%
MDK	Midkine	P21741	MDK	15.585	387198	1295000	35000000	6034.48	20182.6	545475	1.4318	13.3112	13.3568	100	100		<1%
ANGPT1	Angiopoietin 1	Q15389	ANGPT1	57.513	111556	131550	877000000	6415.93	7565.84	50438901	3.82391	10.4104	11.1022	100	100	Yes	<1%
KDR	VEGFR-2	P35968	KDR	151.527	46029.8	540500	1175000000	6974.75	81900.3	1.78044e+08	3.33724	10.7217	10.9821	100	100	Yes	<1%
ANXA1	Annexin-A1	P04083	ANXA1	38.714	250405	8695000	235000000	9694.16	336618	9097790	1.4318	10.1704	12.3944	88.6076	69.4444	Yes
GDF15	GDF-15	Q99988	GDF15	34.14	332158	332158	185000000	11339.9	11339.9	6315900	2.74583	8.49746	8.35031	100	100		<1%
HGF	HGF	P14210	HGF	83.134	146529	812000	580000000	12181.6	67504.8	48217720	2.85387	9.09465	7.53489	100	100		<1%
SCG2	SCG2	P13521	SCG2	70.941	173442	3367000	91000000	12304.2	238858	6455631	1.4318	12.9558	15.0061	100	100		<1%
BDNF	BDNF	P23560	BDNF	27.818	458090	2386200	582000000	12743.1	66379.3	16190076	2.38722	9.81886	8.90133	100	100	Yes	<1%
VEGFA	VEGF-A	P15692	VEGFA	27.042	497517	750400	536000000	13453.9	20292.3	14494512	2.85387	5.23789	5.71721	30.3797	43.0556	Yes	<1%
MPO	MPO	P05164	MPO	83.869	161377	308300	678260000	13534.5	25856.8	5.6885e+07	3.34242	8.30752	7.81699	100	100	Yes	<1%
TNFRSF1A	CD120a	P19438	TNFRSF1A	50.495	304094	1812200	442000000	15355.2	91507	22318790	2.38722	7.26484	6.25417	100	100	Yes	<1%
IL10RB	IL-10RB	Q08334	IL10RB	36.995	437119	2647400	1891000000	16171.2	97940.6	69957545	2.85387	9.12852	9.02706	100	100	Yes	<1%
FGF21	FGF21	Q9NSA1	FGF21	22.3	743902	2712620	5897000000	16589	60491.4	131503100	3.33724	10.1706	9.78533	100	100	Yes	<1%
FLT3LG	FLT3LG	P49771	FLT3LG	26.416	668702	888000	24000000	17664.4	23457.4	633984	1.4318	4.56278	5.05974	3.79747	26.3889	Yes	<1%
MMP9	MMP-9	P14780	MMP9	78.458	245267	15168000	1264000000	19243.2	1.19005e+06	99170912	1.92082	11.114	10.5947	100	100	Yes	<1%
IL1RN	IL-1RΑ	P18510	IL1RN	20.055	1.08641e+06	1467800	358000000	21787.9	29436.7	7179690	2.38722	9.6348	10.4103	100	100	Yes
CCL3	MIP-1α	P10147	CCL3	10.085	2.36783e+06	3300000	10000000	23879.5	33280.5	100850	0.481486	12.1821	8.95028	34.1772	38.8889		<1%
MIF	MIF	P14174	MIF	12.476	2.4852e+06	2.4852e+06	2889000000	31005.3	31005.3	36043164	3.06539	13.5967	15.0733	100	100	Yes	<1%
CCL15	MIP-5	Q16663	CCL15	12.236	2.76521e+06	15879300	3873000000	33835.2	194299	47390028	2.38722	11.0838	10.9114	100	100	Yes	<1%
CCL24	Eotaxin-2	O00175	CCL24	13.134	2.68183e+06	3745000	2675000000	35223.2	49186.8	35133450	2.85387	13.812	15.0029	100	100	Yes	<1%
IL1R2	IL-1R2	P27930	IL1R2	45.421	943045	131220000	10935000000	42834.1	5.96014e+06	496678635	1.92082	8.65661	8.56941	100	100	Yes	<1%
CXCL12	SDF-1	P48061	CXCL12	10.666	4.42489e+06	20295000	544500000	47195.9	216466	5807637	1.42861	9.25533	8.47161	100	100	Yes	<1%
CCL14	HCC-1	Q16627	CCL14	10.678	5.15644e+06	152731200	12727600000	55060.4	1.63086e+06	1.35905e+08	1.92082	7.67341	7.36524	100	100	Yes	<1%
GRN	Progranulin	P28799	GRN	63.544	920632	920632	5998000000	58500.6	58500.6	381136912	3.81392	7.15372	6.38655	100	100	Yes		PSG11 (1.5%)
MERTK	MerTK	Q12866	MERTK	110.249	549816	1650940	3589000000	60616.6	182014	395683661	3.33724	8.23059	7.64075	100	100	Yes	<1%
LCN2	Lipocalin-2	P80188	LCN2	22.588	2.74118e+06	2844150	18961000000	61917.9	64243.7	428291068	3.82391	8.05039	7.63591	100	100	Yes	<1%
CCL16	HCC-4	O15467	CCL16	13.6	5.11678e+06	56724000	1559910000	69588.3	771446	21214776	1.43933	9.96569	9.8287	100	100	Yes	<1%
MET	c-MET	P08581	MET	155.541	477040	1264200	903000000	74199.2	196635	140453523	2.85387	9.19625	8.47528	100	100	Yes	<1%
VCAM1	VCAM-1	P19320	VCAM1	81.276	944170	26609000	6490000000	76738.3	2.16267e+06	527481240	2.38722	8.36312	7.95221	100	100	Yes	<1%
CHI3L1	YKL-40	P36222	CHI3L1	42.625	1.84851e+06	1.84851e+06	6462000000	78792.9	78792.9	275442750	3.54354	7.79218	8.20937	100	100	Yes	<1%
CD70	CD70	P32970	CD70	21.118	4.80736e+06	19250000	175000000	101522	406522	3.69565e+06	0.958607	6.97406	8.60873	58.2278	80.5556		<1%
SPP1	Osteopontin	P10451	SPP1	35.423	5.61054e+06	59903000	1619000000	198742	2.12194e+06	57349837	1.4318	12.1736	11.6481	100	100
C1QA	C1QA	P02745	C1QA	26.017	8.05434e+06	76080000	6340000000	209550	1.97937e+06	164947780	1.92082	12.0295	11.4349	100	100	Yes	<1%
SELE	E-selectin	P16581	SELE	66.655	4.08489e+06	9301600	6644000000	272278	619998	442855820	2.85387	8.96547	8.28311	100	100	Yes	<1%
CCL5	RANTES	P13501	CCL5	9.99	3.42962e+07	51635400	12594000000	342620	515838	125814060	2.38722	20.0403	21.5613	100	100	Yes	<1%
TIMP1	TIMP-1	P01033	TIMP1	23.171	2.33667e+07	32457600	70560000000	541430	752075	1634945760	3.33724	9.73719	9.02545	100	100	Yes	<1%
CD276	B7-H3	Q5ZPR3	CD276	57.235	9.5325e+06	69116000	1868000000	545593	3.95585e+06	106914980	1.4318	7.25156	6.65789	100	100	Yes	<1%
S100A12	S100A12	P80511	S100A12	10.575	NA	NA	NA	NA	NA	NA	NA	9.48105	8.59771	100	100
CXCL10	IP-10	P02778	CXCL10	10.881	NA	156800	112000000	NA	1706.14	1218672	2.85387	10.8235	10.0261	100	100	Yes	<1%
SLURP1	SLURP1	P55000	SLURP1	11.186	NA	NA	NA	NA	NA	NA	NA	10.5648	7.73894	100	100
CXCL13	BCA-1	O43927	CXCL13	12.664	NA	143500	35000000	NA	1817.28	443240	2.38722	11.1385	9.68221	100	100	Yes	<1%
S100A9	S100A9	P06702	S100A9	13.242	NA	NA	NA	NA	NA	NA	NA	9.18463	10.8899	91.1392	93.0556
CCL23	MPIF-1	P55773	CCL23	13.443	NA	341780	743000000	NA	4594.55	9988149	3.33724	8.03481	7.49512	100	100	Yes	<1%
TNFRSF17	BCMA	Q02223	TNFRSF17	20.165	NA	1940960	1386400000	NA	39139.5	27956756	2.85387	9.14712	11.2621	100	100	Yes	<1%
TREM1	TREM1	Q9NP99	TREM1	26.387	NA	54600	39000000	NA	1440.73	1029093	2.85387	7.84853	7.58313	100	100	Yes	<1%
TNFSF15	TL1A	O95150	TNFSF15	28.087	NA	504000	42000000	NA	14155.8	1179654	1.92082	7.26631	7.56112	100	100		<1%
TNFRSF4	CD134 (OX40)	P43489	TNFRSF4	29.341	NA	36900	9000000	NA	1082.68	264069	2.38722	9.75159	9.24255	100	100		<1%
PDCD1	PD-1	Q15116	PDCD1	31.647	NA	1224000	102000000	NA	38735.9	3227994	1.92082	15.6834	14.2301	100	100		<1%
NCR1	NCR1	O76036	NCR1	34.481	NA	348000	29000000	NA	11999.4	999949	1.92082	8.3105	7.64742	100	100	Yes	<1%
IL3RA	IL-3RA	P26951	IL3RA	43.33	NA	96600	69000000	NA	4185.68	2989770	2.85387	7.74433	7.47355	100	100	Yes	<1%
INHBB	Activin B	P09529	INHBB|INHBB	45.122	NA	NA	NA	NA	NA	NA	NA	8.01019	9.94876	69.6203	63.8889
IL5RA	IL-5RA	Q01344	IL5RA	47.685	NA	168820	367000000	NA	8050.18	17500395	3.33724	7.99304	9.7385	100	100	Yes	<1%
LAG3	LAG3	P18627	LAG3	57.449	NA	267400	191000000	NA	15361.9	10972759	2.85387	7.90828	7.76096	100	100	Yes	<1%
TNFRSF8	CD30	P28908	TNFRSF8	63.747	NA	198800	142000000	NA	12672.9	9052074	2.85387	7.23041	7.11014	100	100	Yes	<1%
CD93	CD93	Q9NPY3	CD93	68.56	NA	4.65493e+06	1135347934	NA	319142	7.78395e+07	2.38722	7.94678	7.90221	100	100	Yes	<1%
Activin AB	Activin AB	P08476|P09529	INHBA|INHBB	92.564	NA	NA	NA	NA	NA	NA	NA	22.0081	11.0575	49.3671	52.7778
Inhibin A	Inhibin A	P05111|P08476	INHA|INHBA	87.112	NA	NA	NA	NA	NA	NA	NA	19.9479	32.3343	13.9241	25
Inhibin B	Inhibin B	P05111|P09529	INHA|INHBB	84.792	NA	NA	NA	NA	NA	NA	NA	23.6766	12.2823	58.2278	43.0556
