# Supplementary material for: NULISA: a proteomic liquid biopsy platform with attomolar sensitivity and high multiplexing
Source: Nat Commun. 2023 Nov 9;14:7238. doi: 10.1038/s41467-023-42834-x (PMC10636041; doi:10.1038/s41467-023-42834-x)
Supplement: Supplementary file 6 — Supplementary Dataset 3 [file 41467_2023_42834_MOESM6_ESM.xlsx]

## Sheet: LOD and LLOQ
Target	UniProt	NULISA LOD (pg/ml)	Olink LOD (pg/ml)	LOD Ratio (Olink/NULISA)	NULISA LLOQ (pg/ml)	Olink LLOQ (pg/ml)	LLOQ Ratio (Olink/NULISA)
AGRP	O00253	0.0601297	48.8281	812.047	5.1984	97.6562	18.7858
CCL28	Q9NRJ3	0.259733	97.6562	375.987	0.579768	195.312	336.88
CCL3	P10147	23.8795	0.190735	0.00798738	33.2805	0.38147	0.0114623
CCL7	P80098	0.0121542	0.38147	31.3859	0.0121542	0.762939	62.7719
CCL8	P80075	0.00470498	0.762939	162.156	0.0253035	1.52588	60.3031
CD274	Q9NZQ7	0.0262634	3.05176	116.198	0.114799	3.05176	26.5835
CD70	P32970	101.522	12.207	0.12024	406.522	48.8281	0.120112
CD83	Q01151	0.0467633	1.52588	32.6299	0.0467633	3.05176	65.2597
CLEC4A	Q9UMR7	0.11691	0.762939	6.52585	0.11691	3.05176	26.1034
CSF2RB	P32927	3.28063	97.6562	29.7675	3.28063	97.6562	29.7675
CSF3	P09919	0.0127702	97.6562	7647.21	0.0936306	390.625	4171.98
CSF3R	Q99062	0.0453673	97.6562	2152.57	0.381526	195.312	511.925
CTF1	Q16619	0.00370886	195.312	52661.1	0.0297178	781.25	26289
CX3CL1	P78423	0.0741632	24.4141	329.194	0.0932686	48.8281	523.521
CXADR	P78310	0.0241332	3.05176	126.455	0.0794969	3.05176	38.3884
CXCL14	O95715	0.102204			0.483886
CXCL8	P10145	0.0288306	0.0953674	3.30786	0.0288306	0.190735	6.61571
FAM3D	Q96BQ1	5.39063	48.8281	9.05796	18.2779	97.6562	5.34286
FASLG	P48023	0.00673417	0.190735	28.3234	0.127514	0.190735	1.49579
FGF2	P09038	0.919063	12.207	13.282	0.919063	12.207	13.282
FGF23	Q9GZV9	0.0447092	97.6562	2184.25	0.0447092	195.312	4368.5
GFAP	P14136	3.11901	97.6562	31.31	3.33842	195.312	58.5045
GZMB	P10144	0.037424			0.165742
HGF	P14210	12.1816	3.05176	0.250522	67.5048	12.207	0.180832
IFNG	P01579	0.00611158	1.52588	249.67	0.00890008	6.10352	685.782
IFNL1	Q8IU54	0.000670393	6.10352	9104.38	0.0032847	12.207	3716.33
IFNW1	P05000	0.00204813	195.312	95361.2	0.0102667	390.625	38047.6
IL10	P22301	0.00598288	6.10352	1020.16	0.00598288	24.4141	4080.65
IL11	P20809	1.23219	6.10352	4.95337	3.30303	12.207	3.69571
IL12B	P29460	0.00417804	0.38147	91.3036	0.00557535	0.762939	136.842
IL12RB1	P42701	0.0455995	97.6562	2141.61	0.0986971	195.312	1978.91
IL13	P35225	0.00118424	1.52588	1288.49	0.0023724	6.10352	2572.72
IL13RA2	Q14627	0.0211864	1562.5	73750.3	0.0211864	1562.5	73750.3
IL17A	Q16552	0.00128512	6.10352	4749.36	0.00256822	12.207	4753.12
IL17C	Q9P0M4	0.012054	12.207	1012.69	0.0489713	24.4141	498.539
IL17F	Q96PD4	0.0047688	1.52588	319.972	0.025263	6.10352	241.599
IL17RB	Q9NRM6	0.0214926	24.4141	1135.93	0.078239	24.4141	312.045
IL18R1	Q13478	0.00302541	0.190735	63.0443	0.0280368	0.762939	27.2121
IL1B	P01584	0.0596049	0.38147	6.39998	0.126067	1.52588	12.1037
IL20	Q9NYY1	0.00112972	24.4141	21610.7	0.00923312	97.6562	10576.7
IL22	Q9GZX6	0.879196	12.207	13.8843	16.1541	24.4141	1.51132
IL2RB	P14784	0.0184289	97.6562	5299.09	0.421707	390.625	926.294
IL32	P24001	0.102045	0.762939	7.47651	0.102045	3.05176	29.906
IL33	O95760	0.00301781	6.10352	2022.5	0.0141491	24.4141	1725.48
IL34	Q6ZMJ4	0.00798634	48.8281	6113.96	0.0164892	195.312	11844.9
IL36A	Q9UHA7	0.010709	195.312	18238.1	0.0813464	195.312	2401
IL36G	Q9NZH8	0.0313818			0.0313818
IL4	P05112	0.000421171	0.762939	1811.47	0.0008746	1.52588	1744.66
IL5	P05113	0.000101404	6.10352	60190.2	0.000259046	12.207	47123
IL6	P05231	0.0594422	0.38147	6.41749	0.134162	0.762939	5.68671
IL7	P13232	0.00552085	1.52588	276.385	0.00928602	3.05176	328.64
IL9	P15248	0.000234467	48.8281	208251	0.0146363	97.6562	6672.2
IRAK4	Q9NWZ3	0.127082	390.625	3073.8	1.15427	1562.5	1353.67
LAMP3	Q9UQV4	0.435562	12.207	28.026	0.435562	24.4141	56.0519
LIF	P15018	0.00082261	3.05176	3709.85	0.0011004	6.10352	5546.63
MUC16	Q8WXI7	2.50629			6.22862
NGF	P01138	0.0310104	48.8281	1574.57	0.0310104	97.6562	3149.15
OSM	P13725	0.00556337	0.190735	34.2841	0.0745711	0.38147	5.11552
PDCD1	Q15116		3.05176		38.7359	6.10352	0.157567
S100A12	P80511		781.25			1562.5
SCG2	P13521	12.3042	97.6562	7.93685	238.858	195.312	0.817692
TAFA5	Q7Z5A7	5.45159	48.8281	8.95667	13.729	97.6562	7.11316
TGFB1	P01137	0.0632095			0.0632095
TNF	P01375	0.290367	6.10352	21.02	0.290367	12.207	42.0399
TNFRSF11A	Q9Y6Q6	0.101518	0.762939	7.51528	0.277343	1.52588	5.50178
TNFRSF13C	Q96RJ3	0.650935	12.207	18.7531	12.4502	24.4141	1.96093
TNFRSF4	P43489		0.762939		1.08268	1.52588	1.40935
TNFRSF9	Q07011	0.0959476	0.762939	7.95162	0.0959476	1.52588	15.9032
TNFSF10	P50591	0.174743	24.4141	139.714	4.66504	97.6562	20.9336
TNFSF11	O14788	0.0353685	12.207	345.138	0.0353685	24.4141	690.277
TNFSF9	P41273	0.0189031			0.0189031
TSLP	Q969D9	0.000387799	6.10352	15738.9	0.00272115	48.8281	17943.9
VSNL1	P62760	0.025728	195.312	7591.44	0.025728	390.625	15182.9
VSTM1	Q6UX27	0.73896	48.8281	66.0769	39.9285	97.6562	2.44578
Median		0.03	9.15	249.67	0.09	24.4	65.26

## Sheet: Detectability
Target	NULISA LOD (pg/ml)	Olink LOD (pg/ml)	LOD Ratio (Olink/NULISA)	NULISA LLOQ (pg/ml)	Olink LLOQ (pg/ml)	LLOQ Ratio (Olink/NULISA)	NULISA Detectability	Olink Detectability
IL5	0.000101404	6.10352	60190.2	0.000259046	12.207	47123	100	22.5166
IL4	0.000421171	0.762939	1811.47	0.0008746	1.52588	1744.66	100	3.97351
IL20	0.00112972	24.4141	21610.7	0.00923312	97.6562	10576.7	100	24.5033
IL13	0.00118424	1.52588	1288.49	0.0023724	6.10352	2572.72	100	26.4901
IL17A	0.00128512	6.10352	4749.36	0.00256822	12.207	4753.12	100	63.5762
IL33	0.00301781	6.10352	2022.5	0.0141491	24.4141	1725.48	100	9.27152
IL18R1	0.00302541	0.190735	63.0443	0.0280368	0.762939	27.2121	100	100
IL12B	0.00417804	0.38147	91.3036	0.00557535	0.762939	136.842	100	100
IL17F	0.0047688	1.52588	319.972	0.025263	6.10352	241.599	100	60.2649
IL7	0.00552085	1.52588	276.385	0.00928602	3.05176	328.64	100	100
OSM	0.00556337	0.190735	34.2841	0.0745711	0.38147	5.11552	100	100
IL10	0.00598288	6.10352	1020.16	0.00598288	24.4141	4080.65	100	94.0397
IFNG	0.00611158	1.52588	249.67	0.00890008	6.10352	685.782	100	88.7417
FASLG	0.00673417	0.190735	28.3234	0.127514	0.190735	1.49579	100	100
IL17C	0.012054	12.207	1012.69	0.0489713	24.4141	498.539	100	99.3377
CCL7	0.0121542	0.38147	31.3859	0.0121542	0.762939	62.7719	100	100
CSF3	0.0127702	97.6562	7647.21	0.0936306	390.625	4171.98	100	95.3642
IL2RB	0.0184289	97.6562	5299.09	0.421707	390.625	926.294	100	44.3709
IL17RB	0.0214926	24.4141	1135.93	0.078239	24.4141	312.045	100	100
CXADR	0.0241332	3.05176	126.455	0.0794969	3.05176	38.3884	100	100
CXCL8	0.0288306	0.0953674	3.30786	0.0288306	0.190735	6.61571	100	100
TNFSF11	0.0353685	12.207	345.138	0.0353685	24.4141	690.277	77.4834	98.6755
GZMB	0.037424	NA	NA	0.165742	NA	NA	100	100
IL12RB1	0.0455995	97.6562	2141.61	0.0986971	195.312	1978.91	100	82.1192
CD83	0.0467633	1.52588	32.6299	0.0467633	3.05176	65.2597	100	100
IL6	0.0594422	0.38147	6.41749	0.134162	0.762939	5.68671	98.6755	99.3377
IL1B	0.0596049	0.38147	6.39998	0.126067	1.52588	12.1037	52.9801	62.9139
AGRP	0.0601297	48.8281	812.047	5.1984	97.6562	18.7858	100	100
TGFB1	0.0632095	NA	NA	0.0632095	NA	NA	100	100
TNFRSF11A	0.101518	0.762939	7.51528	0.277343	1.52588	5.50178	100	100
IL32	0.102045	0.762939	7.47651	0.102045	3.05176	29.906	74.1722	100
CXCL14	0.102204	NA	NA	0.483886	NA	NA	100	73.5099
CLEC4A	0.11691	0.762939	6.52585	0.11691	3.05176	26.1034	100	100
IRAK4	0.127082	390.625	3073.8	1.15427	1562.5	1353.67	99.3377	100
TNFSF10	0.174743	24.4141	139.714	4.66504	97.6562	20.9336	100	100
CCL28	0.259733	97.6562	375.987	0.579768	195.312	336.88	100	98.0132
TNF	0.290367	6.10352	21.02	0.290367	12.207	42.0399	82.7815	96.0265
LAMP3	0.435562	12.207	28.026	0.435562	24.4141	56.0519	100	100
TNFRSF13C	0.650935	12.207	18.7531	12.4502	24.4141	1.96093	100	94.702
FGF2	0.919063	12.207	13.282	0.919063	12.207	13.282	96.0265	56.9536
IL11	1.23219	6.10352	4.95337	3.30303	12.207	3.69571	96.6887	49.0066
HGF	12.1816	3.05176	0.250522	67.5048	12.207	0.180832	100	100
CCL3	23.8795	0.190735	0.00798738	33.2805	0.38147	0.0114623	36.4238	100
CD70	101.522	12.207	0.12024	406.522	48.8281	0.120112	68.8742	100
TNFRSF4	NA	0.762939	NA	1.08268	1.52588	1.40935	100	100
							0.95	0.83	mean
