# Supplementary material for: NULISA: a proteomic liquid biopsy platform with attomolar sensitivity and high multiplexing
Source: Nat Commun. 2023 Nov 9;14:7238. doi: 10.1038/s41467-023-42834-x (PMC10636041; doi:10.1038/s41467-023-42834-x)
Supplement: Supplementary file 8 — Supplementary Dataset 5 [file 41467_2023_42834_MOESM8_ESM.xlsx]

## Sheet: 200plex_v1 Ab Info
		Capture antibody			Detection antibody
Target	Uniprot	Alamar Antibody ID	Host Species	Clonality	Alamar Antibody ID	Host Species	Clonality
Activin AB	P08476	cAb3150	Mouse	Monoclonal	cAb2779	Mouse	Monoclonal
AGER	Q15109	cAb3592	Rabbit	Monoclonal	cAb3562	Rabbit	Monoclonal
AGRP	O00253	cAb3661	Goat	Polyclonal	cAb1304	Rabbit	Monoclonal
ANGPT1	Q15389	cAb2443	Goat	Polyclonal	cAb2444	Mouse	Monoclonal
ANXA1	P04083	cAb4435	Mouse	Monoclonal	cAb4436	Mouse	Monoclonal
BDNF	P23560	cAb3338	Rabbit	Polyclonal	cAb3915	Mouse	Monoclonal
BMP10	O95393	cAb3925	Mouse	Monoclonal	cAb2551	Mouse	Monoclonal
BMP7	P18075	cAb2059	Mouse	Monoclonal	cAb1569	Rabbit	Monoclonal
C1QA	P02745	cAb1503	Rabbit	Monoclonal	cAb1504	Rabbit	Monoclonal
CCL1	P22362	cAb4340	Mouse	Monoclonal	cAb4343	Goat	Polyclonal
CCL13	Q99616	cAb486	Rabbit	Monoclonal	cAb481	Rabbit	Monoclonal
CCL14	Q16627	cAb1581	Rabbit	Monoclonal	cAb1582	Rabbit	Monoclonal
CCL15	Q16663	cAb2851	Mouse	Monoclonal	cAb4255	Goat	Polyclonal
CCL16	O15467	cAb1586	Rabbit	Monoclonal	cAb1585	Rabbit	Monoclonal
CCL17	Q92583	cAb2012	Mouse	Monoclonal	cAb3662	Rabbit	Monoclonal
CCL19	Q99731	cAb1587	Rabbit	Monoclonal	cAb1588	Rabbit	Monoclonal
CCL2	P13500	cAb3392	Mouse	Monoclonal	cAb3625	Mouse	Monoclonal
CCL20	P78556	cAb3397	Rabbit	Monoclonal	cAb3629	Rabbit	Monoclonal
CCL22	O00626	cAb1589	Rabbit	Monoclonal	cAb1590	Rabbit	Monoclonal
CCL23	P55773	cAb838	Rabbit	Monoclonal	cAb839	Rabbit	Monoclonal
CCL24	O00175	cAb577	Rabbit	Monoclonal	cAb576	Rabbit	Monoclonal
CCL25	O15444	cAb634	Rabbit	Monoclonal	cAb635	Rabbit	Monoclonal
CCL28	Q9NRJ3	cAb2036	Goat	Polyclonal	cAb2014	Mouse	Monoclonal
CCL3	P10147	cAb408	Rabbit	Monoclonal	cAb440	Rabbit	Monoclonal
CCL4	P13236	cAb2929	Rabbit	Monoclonal	cAb2930	Rabbit	Monoclonal
CCL5	P13501	cAb3700	Rabbit	Monoclonal	cAb3701	Rabbit	Monoclonal
CCL7	P80098	cAb2046	Goat	Polyclonal	cAb1441	Rabbit	Monoclonal
CCL8	P80075	cAb528	Rabbit	Monoclonal	cAb410	Rabbit	Monoclonal
CD200	P41217	cAb1597	Rabbit	Monoclonal	cAb1598	Rabbit	Monoclonal
CD200R1	Q8TD46	cAb1599	Rabbit	Monoclonal	cAb1600	Rabbit	Monoclonal
CD274	Q9NZQ7	cAb674	Rabbit	Monoclonal	cAb675	Rabbit	Monoclonal
CD276	Q5ZPR3	cAb3703	Rabbit	Monoclonal	cAb3702	Rabbit	Monoclonal
CD40	P25942	cAb4341	Rabbit	Monoclonal	cAb4344	Rabbit	Monoclonal
CD70	P32970	cAb413	Rabbit	Monoclonal	cAb412	Rabbit	Monoclonal
CD83	Q01151	cAb729	Rabbit	Monoclonal	cAb730	Rabbit	Monoclonal
CD93	Q9NPY3	cAb1617	Rabbit	Monoclonal	cAb1618	Rabbit	Monoclonal
CEACAM5	P06731	cAb3394	Mouse	Monoclonal	cAb3627	Mouse	Monoclonal
CHI3L1	P36222	cAb3418	Rabbit	Monoclonal	cAb3649	Rabbit	Monoclonal
CLCF1	Q9UBD9	cAb4071	Mouse	Monoclonal	cAb4070	Goat	Polyclonal
CLEC4A	Q9UMR7	cAb1875	Mouse	Monoclonal	cAb1876	Mouse	Monoclonal
CSF1	P09603	cAb3395	Rabbit	Monoclonal	cAb911	Rabbit	Monoclonal
CSF2RB	P32927	cAb4437	Human	Monoclonal	cAb3037	Goat	Monoclonal
CSF3	P09919	cAb913	Rabbit	Monoclonal	cAb914	Rabbit	Monoclonal
CSF3R	Q99062	cAb3028	Rabbit	Monoclonal	cAb3025	Mouse	Monoclonal
CST7	O76096	cAb3230	Rabbit	Polyclonal	cAb3231	Mouse	Monoclonal
CTF1	Q16619	cAb2331	Rabbit	Monoclonal	cAb2332	Rabbit	Monoclonal
CTLA4	P16410	cAb2265	Mouse	Monoclonal	cAb4226	Rabbit	Monoclonal
CTSS	P25774	cAb4196	Rabbit	Polyclonal	cAb3446	Goat	Polyclonal
CX3CL1	P78423	cAb4203	Rabbit	Polyclonal	cAb4203	Rabbit	Polyclonal
CXADR	P78310	cAb847	Rabbit	Monoclonal	cAb846	Rabbit	Monoclonal
CXCL1	P09341	cAb1626	Rabbit	Monoclonal	cAb1625	Rabbit	Monoclonal
CXCL10	P02778	cAb1364	Rabbit	Monoclonal	cAb1365	Rabbit	Monoclonal
CXCL12	P48061	cAb2049	Goat	Polyclonal	cAb3420	Rabbit	Polyclonal
CXCL13	O43927	cAb3401	Rabbit	Monoclonal	cAb3633	Rabbit	Monoclonal
CXCL14	O95715	cAb3452	Rat	Monoclonal	cAb4373	Goat	Polyclonal
CXCL2	P19875	cAb1627	Rabbit	Monoclonal	cAb1628	Rabbit	Monoclonal
CXCL3	P19876	cAb3403	Rabbit	Monoclonal	cAb3635	Rabbit	Monoclonal
CXCL5	P42830	cAb142	Mouse	Monoclonal	cAb143	Mouse	Monoclonal
CXCL8	P10145	cAb068	Mouse	Monoclonal	cAb4595	Mouse	Monoclonal
CXCL9	Q07325	cAb4342	Rabbit	Monoclonal	cAb3739	Rabbit	Monoclonal
EGF	P01133	cAb426	Rabbit	Monoclonal	cAb409	Rabbit	Monoclonal
EPO	P01588	cAb1634	Rabbit	Monoclonal	cAb1633	Rabbit	Monoclonal
FAM3D	Q96BQ1	cAb2343	Mouse	Monoclonal	cAb2344	Goat	Monoclonal
FASLG	P48023	cAb2019	Mouse	Monoclonal	cAb3663	Goat	Monoclonal
FGF19	O95750	cAb1644	Rabbit	Monoclonal	cAb1643	Rabbit	Monoclonal
FGF2	P09038	cAb3406	Rabbit	Monoclonal	cAb3637	Rabbit	Monoclonal
FGF21	Q9NSA1	cAb3763	Rabbit	Monoclonal	cAb3762	Rabbit	Monoclonal
FGF23	Q9GZV9	cAb2069	Mouse	Monoclonal	cAb2092	Goat	Polyclonal
FLT1	P17948	cAb1645	Rabbit	Monoclonal	cAb1646	Rabbit	Monoclonal
FLT3LG	P49771	cAb1647	Rabbit	Monoclonal	cAb1648	Rabbit	Monoclonal
FTH1	P02794	cAb2182	Mouse	Monoclonal	cAb2183	Mouse	Monoclonal
GDF15	Q99988	cAb3770	Mouse	Monoclonal	cAb3771	Mouse	Monoclonal
GDF2	Q9UK05	cAb3405	Rabbit	Monoclonal	cAb3636	Rabbit	Monoclonal
GFAP	P14136	cAb3408	Rabbit	Monoclonal	cAb3639	Rabbit	Monoclonal
GRN	P28799	cAb3404	Rabbit	Monoclonal	cAb649	Rabbit	Monoclonal
GZMB	P10144	cAb3471	Rabbit	Monoclonal	cAb3472	Human	Monoclonal
HGF	P14210	cAb806	Rabbit	Monoclonal	cAb923	Rabbit	Monoclonal
IFNA1_IFNA13	P01562	cAb496	Rabbit	Monoclonal	cAb497	Rabbit	Monoclonal
IFNA2	P01563	cAb2364	Mouse	Monoclonal	cAb4397	Mouse	Monoclonal
IFNB1	P01574	cAb1664	Rabbit	Monoclonal	cAb1663	Rabbit	Monoclonal
IFNG	P01579	cAb2291	Mouse	Monoclonal	cAb2073	Mouse	Monoclonal
IFNL1	Q8IU54	cAb2528	Rabbit	Monoclonal	cAb2523	Mouse	Monoclonal
IFNW1	P05000	cAb1462	Rabbit	Monoclonal	cAb3658	Mouse	Monoclonal
IL-12p70	P29459	cAb1810	Rabbit	Monoclonal	cAb3085	Rabbit	Monoclonal
IL-23	Q9NPF7	cAb1810	Rabbit	Monoclonal	cAb3092	Rabbit	Monoclonal
IL-27	Q8NEV9	cAb1810	Rabbit	Monoclonal	cAb454	Rabbit	Monoclonal
IL-35	P29459	cAb404	Rat	Monoclonal	cAb3085	Rabbit	Monoclonal
IL-39	Q9NPF7	cAb752	Rabbit	Monoclonal	cAb3092	Rabbit	Monoclonal
IL10	P22301	cAb2042	Goat	Polyclonal	cAb405	Rat	Monoclonal
IL10RB	Q08334	cAb450	Rabbit	Monoclonal	cAb753	Rabbit	Monoclonal
IL11	P20809	cAb450	Rabbit	Monoclonal	cAb3656	Goat	Monoclonal
IL12B	P29460	cAb450	Rabbit	Monoclonal	cAb536	Rabbit	Monoclonal
IL12RB1	P42701	cAb1324	Rabbit	Monoclonal	cAb1325	Rabbit	Monoclonal
IL13	P35225	cAb1520	Rabbit	Monoclonal	cAb1521	Rabbit	Monoclonal
IL13RA2	Q14627	cAb3398	Rabbit	Monoclonal	cAb3630	Rabbit	Monoclonal
IL15RA	Q13261	cAb3399	Rabbit	Monoclonal	cAb3631	Rabbit	Monoclonal
IL16	Q14005	cAb652	Rabbit	Monoclonal	cAb4884	Goat	Monoclonal
IL17A	Q16552	cAb4193	Mouse	Monoclonal	cAb3489	Mouse	Monoclonal
IL17B	Q9UHF5	cAb3400	Rabbit	Monoclonal	cAb3632	Rabbit	Monoclonal
IL17C	Q9P0M4	cAb1669	Rabbit	Monoclonal	cAb1670	Rabbit	Monoclonal
IL17F	Q96PD4	cAb1796	Rabbit	Monoclonal	cAb1797	Rabbit	Monoclonal
IL17RB	Q9NRM6	cAb754	Rabbit	Monoclonal	cAb755	Rabbit	Monoclonal
IL18	Q14116	cAb3390	Rabbit	Monoclonal	cAb3797	Rabbit	Monoclonal
IL18BP	O95998	cAb1674	Rabbit	Monoclonal	cAb3493	Goat	Polyclonal
IL18R1	Q13478	cAb1921	Rabbit	Monoclonal	cAb1922	Mouse	Monoclonal
IL19	Q9UHD0	cAb1150	Rabbit	Monoclonal	cAb1463	Rabbit	Monoclonal
IL1B	P01584	cAb4557	Mouse	Monoclonal	cAb4905	Goat	Monoclonal
IL1R2	P27930	cAb809	Rabbit	Monoclonal	cAb810	Rabbit	Monoclonal
IL1RL1	Q01638	cAb3800	Rabbit	Monoclonal	cAb4264	Rabbit	Monoclonal
IL1RN	P18510	cAb541	Rabbit	Monoclonal	cAb542	Rabbit	Monoclonal
IL20	Q9NYY1	cAb423	Rabbit	Monoclonal	cAb543	Rabbit	Monoclonal
IL22	Q9GZX6	cAb3499	Mouse	Monoclonal	cAb3498	Mouse	Monoclonal
IL2RA	P01589	cAb1678	Rabbit	Monoclonal	cAb1677	Rabbit	Monoclonal
IL2RB	P14784	cAb1679	Rabbit	Monoclonal	cAb1680	Rabbit	Monoclonal
IL32	P24001	cAb1465	Rabbit	Monoclonal	cAb3517	Goat	Polyclonal
IL33	O95760	cAb4293	Mouse	Monoclonal	cAb4263	Goat	Monoclonal
IL34	Q6ZMJ4	cAb3402	Rabbit	Monoclonal	cAb3634	Rabbit	Monoclonal
IL36A	Q9UHA7	cAb1466	Rabbit	Monoclonal	cAb1467	Rabbit	Monoclonal
IL36G	Q9NZH8	cAb3527	Goat	Polyclonal	cAb3268	Mouse	Monoclonal
IL3RA	P26951	cAb1328	Rabbit	Monoclonal	cAb1329	Rabbit	Monoclonal
IL4	P05112	cAb3802	Mouse	Monoclonal	cAb4207	Rat	Monoclonal
IL4R	P24394	cAb3905	Rabbit	Monoclonal	cAb3906	Rabbit	Monoclonal
IL5	P05113	cAb609	Rabbit	Monoclonal	cAb4538	Rabbit	Monoclonal
IL5RA	Q01344	cAb1684	Rabbit	Monoclonal	cAb1683	Rabbit	Monoclonal
IL6	P05231	cAb1798	Rabbit	Monoclonal	cAb5144	Rabbit	Monoclonal
IL6R	P08887	cAb1686	Rabbit	Monoclonal	cAb1685	Rabbit	Monoclonal
IL7	P13232	cAb425	Rabbit	Monoclonal	cAb547	Rabbit	Monoclonal
IL7R	P16871	cAb1689	Rabbit	Monoclonal	cAb1690	Rabbit	Monoclonal
IL9	P15248	cAb2128	Mouse	Monoclonal	cAb455	Rabbit	Monoclonal
INHBA	P08476	cAb3150	Mouse	Monoclonal	cAb3150	Mouse	Monoclonal
INHBB	P09529	cAb2779	Mouse	Monoclonal	cAb2779	Mouse	Monoclonal
Inhibin A	P05111	cAb2812	Mouse	Monoclonal	cAb3150	Mouse	Monoclonal
Inhibin B	P05111	cAb2812	Mouse	Monoclonal	cAb2779	Mouse	Monoclonal
IRAK4	Q9NWZ3	cAb500	Rabbit	Monoclonal	cAb501	Rabbit	Monoclonal
KDR	P35968	cAb980	Rabbit	Monoclonal	cAb981	Rabbit	Monoclonal
KITLG	P21583	cAb2316	Rabbit	Monoclonal	cAb2314	Rabbit	Monoclonal
LAG3	P18627	cAb989	Rabbit	Monoclonal	cAb988	Rabbit	Monoclonal
LAMP3	Q9UQV4	cAb1931	Rabbit	Monoclonal	cAb1930	Rabbit	Monoclonal
LCN2	P80188	cAb3393	Mouse	Monoclonal	cAb3626	Mouse	Monoclonal
LGALS9	O00182	cAb757	Rabbit	Monoclonal	cAb2309	Rabbit	Monoclonal
LIF	P15018	cAb4295	Mouse	Monoclonal	cAb3818	Mouse	Monoclonal
LTBR	P36941	cAb4106	Goat	Polyclonal	cAb2911	Mouse	Monoclonal
MDK	P21741	cAb1709	Rabbit	Monoclonal	cAb1708	Rabbit	Monoclonal
MERTK	Q12866	cAb816	Rabbit	Monoclonal	cAb815	Rabbit	Monoclonal
MET	P08581	cAb3822	Rabbit	Monoclonal	cAb3283	Mouse	Monoclonal
MICA	Q29983	cAb3164	Mouse	Monoclonal	cAb4215	Mouse	Monoclonal
MICB	Q29980	cAb3407	Rabbit	Monoclonal	cAb3638	Rabbit	Monoclonal
MIF	P14174	cAb570	Rabbit	Monoclonal	cAb1524	Rabbit	Monoclonal
MMP10	P09238	cAb2505	Mouse	Monoclonal	cAb2509	Mouse	Monoclonal
MMP12	P39900	cAb760	Rabbit	Monoclonal	cAb761	Rabbit	Monoclonal
MMP3	P08254	cAb3412	Rabbit	Monoclonal	cAb3643	Rabbit	Monoclonal
MMP8	P22894	cAb548	Rabbit	Monoclonal	cAb549	Rabbit	Monoclonal
MMP9	P14780	cAb1711	Rabbit	Monoclonal	cAb1713	Rabbit	Monoclonal
MPO	P05164	cAb3826	Mouse	Monoclonal	cAb3827	Mouse	Monoclonal
MUC16	Q8WXI7	cAb670	Rabbit	Monoclonal	cAb671	Rabbit	Monoclonal
NCR1	O76036	cAb673	Rabbit	Monoclonal	cAb672	Rabbit	Monoclonal
NGF	P01138	cAb2161	Rabbit	Monoclonal	cAb1950	Rabbit	Monoclonal
OSM	P13725	cAb616	Rabbit	Monoclonal	cAb617	Rabbit	Monoclonal
PDCD1	Q15116	cAb3410	Rabbit	Monoclonal	cAb3641	Rabbit	Monoclonal
PDGFA	P04085	cAb938	Rabbit	Monoclonal	cAb3534	Mouse	Monoclonal
PTX3	P26022	cAb1734	Rabbit	Monoclonal	cAb1735	Rabbit	Monoclonal
S100A12	P80511	cAb1743	Rabbit	Monoclonal	cAb1742	Rabbit	Monoclonal
S100A9	P06702	cAb1746	Rabbit	Monoclonal	cAb1747	Rabbit	Monoclonal
SCG2	P13521	cAb1296	Rabbit	Monoclonal	cAb1295	Rabbit	Monoclonal
SELE	P16581	cAb1748	Rabbit	Monoclonal	cAb1749	Rabbit	Monoclonal
SLURP1	P55000	cAb4438	Rabbit	Polyclonal	cAb2419	Mouse	Monoclonal
SPP1	P10451	cAb1763	Rabbit	Monoclonal	cAb1762	Rabbit	Monoclonal
TAFA5	Q7Z5A7	cAb4077	Rat	Monoclonal	cAb2833	Goat	Monoclonal
TGFB1	P01137	cAb2028	Mouse	Monoclonal	cAb3937	Mouse	Monoclonal
TGFB3	P10600	cAb3884	Rabbit	Monoclonal	cAb3885	Rabbit	Monoclonal
THPO	P40225	cAb3657	Goat	Polyclonal	cAb1771	Rabbit	Monoclonal
TIMP1	P01033	cAb345	Rabbit	Monoclonal	cAb344	Rabbit	Monoclonal
TIMP2	P16035	cAb3413	Rabbit	Monoclonal	cAb3644	Rabbit	Monoclonal
TLR3	O15455	cAb1490	Rabbit	Monoclonal	cAb1491	Rabbit	Monoclonal
TNF	P01375	cAb4576	Mouse	Monoclonal	cAb4065	Mouse	Monoclonal
TNFRSF11A	Q9Y6Q6	cAb1198	Rabbit	Monoclonal	cAb1197	Rabbit	Monoclonal
TNFRSF13C	Q96RJ3	cAb2916	Rabbit	Monoclonal	cAb2062	Goat	Polyclonal
TNFRSF14	Q92956	cAb3889	Rabbit	Monoclonal	cAb3890	Rabbit	Monoclonal
TNFRSF17	Q02223	cAb3891	Rabbit	Monoclonal	cAb3892	Rabbit	Monoclonal
TNFRSF18	Q9Y5U5	cAb3303	Rabbit	Monoclonal	cAb3304	Rabbit	Monoclonal
TNFRSF1A	P19438	cAb1776	Rabbit	Monoclonal	cAb1777	Rabbit	Monoclonal
TNFRSF1B	P20333	cAb3414	Rabbit	Monoclonal	cAb3645	Rabbit	Monoclonal
TNFRSF4	P43489	cAb3415	Rabbit	Monoclonal	cAb3646	Rabbit	Monoclonal
TNFRSF8	P28908	cAb1778	Rabbit	Monoclonal	cAb1779	Rabbit	Monoclonal
TNFRSF9	Q07011	cAb3928	Mouse	Monoclonal	cAb3110	Rabbit	Monoclonal
TNFSF10	P50591	cAb3918	Mouse	Monoclonal	cAb4188	Mouse	Monoclonal
TNFSF11	O14788	cAb3186	Mouse	Monoclonal	cAb3188	Rabbit	Monoclonal
TNFSF12	O43508	cAb1783	Rabbit	Monoclonal	cAb1782	Rabbit	Monoclonal
TNFSF13B	Q9Y275	cAb4371	Goat	Polyclonal	cAb2864	Rabbit	Monoclonal
TNFSF15	O95150	cAb1803	Rabbit	Monoclonal	cAb1802	Rabbit	Monoclonal
TNFSF4	P23510	cAb625	Rabbit	Monoclonal	cAb624	Rabbit	Monoclonal
TNFSF8	P32971	cAb3416	Rabbit	Monoclonal	cAb3647	Rabbit	Monoclonal
TNFSF9	P41273	cAb3417	Rabbit	Monoclonal	cAb3648	Rabbit	Monoclonal
TREM1	Q9NP99	cAb2103	Mouse	Monoclonal	cAb3296	Rabbit	Monoclonal
TSLP	Q969D9	cAb323	Mouse	Monoclonal	cAb3624	Mouse	Monoclonal
VCAM1	P19320	cAb1786	Rabbit	Monoclonal	cAb1787	Rabbit	Monoclonal
VEGFA	P15692	cAb3253	Rabbit	Monoclonal	cAb3252	Mouse	Monoclonal
VEGFC	P49767	cAb3195	Rabbit	Polyclonal	cAb3193	Goat	Monoclonal
VEGFD	O43915	cAb1788	Rabbit	Monoclonal	cAb1789	Rabbit	Monoclonal
VSNL1	P62760	cAb520	Rabbit	Monoclonal	cAb521	Rabbit	Monoclonal
VSTM1	Q6UX27	cAb2337	Rabbit	Monoclonal	cAb2338	Mouse	Monoclonal
WNT16	Q9UBV4	cAb1791	Rabbit	Monoclonal	cAb1790	Rabbit	Monoclonal
WNT7A	O00755	cAb774	Rabbit	Monoclonal	cAb775	Rabbit	Monoclonal
