# Supplementary material for: NULISA: a proteomic liquid biopsy platform with attomolar sensitivity and high multiplexing
Source: Nat Commun. 2023 Nov 9;14:7238. doi: 10.1038/s41467-023-42834-x (PMC10636041; doi:10.1038/s41467-023-42834-x)
Supplement: Supplementary file 10 — Source Data [file 41467_2023_42834_MOESM10_ESM.zip]

Archive with 16 entries (16 files):
- figure_1b.csv
- figure_1c.csv
- figure_2a.csv
- figure_2b_2c.csv
- figure_3c_bottom_panel.csv
- figure_3c_top_panel.csv
- figure_4a_data.csv
- figure_4a_summary_data.csv
- supplementary figure 1.csv
- supplementary figure 10.csv
- supplementary figure 2a.csv
- supplementary figure 2b.csv
- supplementary figure 4.csv
- supplementary figure 8.xlsx
- supplementary figure 9.csv
- supplementary figure 3a.csv
