# Supplementary material for: NULISA: a proteomic liquid biopsy platform with attomolar sensitivity and high multiplexing
Source: Nat Commun. 2023 Nov 9;14:7238. doi: 10.1038/s41467-023-42834-x (PMC10636041; doi:10.1038/s41467-023-42834-x)
Supplement: Supplementary file 10 — Source Data [file 41467_2023_42834_MOESM10_ESM.zip › figure_1b.csv]

Conc_aM	Ct	Assay
500000000	11.78	NULISA_Ct
100000000	13.99	NULISA_Ct
20000000	16.02	NULISA_Ct
4000000	18.15	NULISA_Ct
800000	20.66	NULISA_Ct
160000	23.13	NULISA_Ct
32000	24.83	NULISA_Ct
6400	26.85	NULISA_Ct
1280	29.05	NULISA_Ct
256	31.29	NULISA_Ct
51.2	33.2	NULISA_Ct
10.24	33.33	NULISA_Ct
0	34.17	NULISA_Ct
500000000	12.24	NULISA_Ct
100000000	13.34	NULISA_Ct
20000000	15.46	NULISA_Ct
4000000	18.06	NULISA_Ct
800000	20.28	NULISA_Ct
160000	22.72	NULISA_Ct
32000	24.98	NULISA_Ct
6400	26.8	NULISA_Ct
1280	29.74	NULISA_Ct
256	30.96	NULISA_Ct
51.2	32.48	NULISA_Ct
10.24	33.88	NULISA_Ct
0	34.2	NULISA_Ct
500000000	11.9	NULISA_Ct
100000000	13.52	NULISA_Ct
20000000	15.51	NULISA_Ct
4000000	18.03	NULISA_Ct
800000	20.13	NULISA_Ct
160000	22.31	NULISA_Ct
32000	24.81	NULISA_Ct
6400	26.88	NULISA_Ct
1280	28.9	NULISA_Ct
256	31.01	NULISA_Ct
51.2	32.91	NULISA_Ct
10.24	33.23	NULISA_Ct
0	34.3	NULISA_Ct
500000000	12.13	NULISA_Ct
100000000	13.48	NULISA_Ct
20000000	15.95	NULISA_Ct
4000000	18.13	NULISA_Ct
800000	20.42	NULISA_Ct
160000	22.57	NULISA_Ct
32000	24.79	NULISA_Ct
6400	26.85	NULISA_Ct
1280	28.91	NULISA_Ct
256	31.37	NULISA_Ct
51.2	33.11	NULISA_Ct
10.24	33.17	NULISA_Ct
0	33.63	NULISA_Ct
500000000	12.05	NULISA_Ct
100000000	13.98	NULISA_Ct
20000000	16.08	NULISA_Ct
4000000	18.12	NULISA_Ct
800000	20.44	NULISA_Ct
160000	22.59	NULISA_Ct
32000	24.92	NULISA_Ct
6400	27.02	NULISA_Ct
1280	28.92	NULISA_Ct
256	31.03	NULISA_Ct
51.2	32.35	NULISA_Ct
10.24	34.22	NULISA_Ct
0	33.87	NULISA_Ct
500000000	12.16	NULISA_Ct
100000000	13.9	NULISA_Ct
20000000	16.02	NULISA_Ct
4000000	18.5	NULISA_Ct
800000	20.43	NULISA_Ct
160000	23.01	NULISA_Ct
32000	25	NULISA_Ct
6400	27.14	NULISA_Ct
1280	28.96	NULISA_Ct
256	31.36	NULISA_Ct
51.2	32.55	NULISA_Ct
10.24	33.2	NULISA_Ct
0	33.75	NULISA_Ct
0	33.28	NULISA_Ct
0	33.97	NULISA_Ct
0	34.18	NULISA_Ct
0	34.2	NULISA_Ct
0	34.17	NULISA_Ct
500000000	10.55228762	PLA_Ct
100000000	12.12228762	PLA_Ct
20000000	14.19228762	PLA_Ct
4000000	15.90228762	PLA_Ct
800000	16.46228762	PLA_Ct
160000	16.50228762	PLA_Ct
32000	17.53228762	PLA_Ct
6400	17.16228762	PLA_Ct
1280	17.91228762	PLA_Ct
256	17.83228762	PLA_Ct
51.2	17.06228762	PLA_Ct
10.24	16.85228762	PLA_Ct
0	18.15228762	PLA_Ct
500000000	10.62228762	PLA_Ct
100000000	12.13228762	PLA_Ct
20000000	14.00228762	PLA_Ct
4000000	15.91228762	PLA_Ct
800000	17.00228762	PLA_Ct
160000	17.63228762	PLA_Ct
32000	17.46228762	PLA_Ct
6400	17.57228762	PLA_Ct
1280	16.99228762	PLA_Ct
256	17.40228762	PLA_Ct
51.2	17.78228762	PLA_Ct
10.24	17.87228762	PLA_Ct
0	18.03228762	PLA_Ct
500000000	10.96228762	PLA_Ct
100000000	12.34228762	PLA_Ct
20000000	14.04228762	PLA_Ct
4000000	15.60228762	PLA_Ct
800000	16.94228762	PLA_Ct
160000	17.93228762	PLA_Ct
32000	17.97228762	PLA_Ct
6400	18.73228762	PLA_Ct
1280	17.73228762	PLA_Ct
256	17.59228762	PLA_Ct
51.2	17.73228762	PLA_Ct
10.24	17.89228762	PLA_Ct
0	17.74228762	PLA_Ct
500000000	10.54228762	PLA_Ct
100000000	12.15228762	PLA_Ct
20000000	13.82228762	PLA_Ct
4000000	15.48228762	PLA_Ct
800000	16.74228762	PLA_Ct
160000	17.85228762	PLA_Ct
32000	17.97228762	PLA_Ct
6400	18.11228762	PLA_Ct
1280	17.04228762	PLA_Ct
256	18.55228762	PLA_Ct
51.2	17.79228762	PLA_Ct
10.24	17.94228762	PLA_Ct
0	17.59228762	PLA_Ct
500000000	10.90228762	PLA_Ct
100000000	12.16228762	PLA_Ct
20000000	14.00228762	PLA_Ct
4000000	15.94228762	PLA_Ct
800000	17.09228762	PLA_Ct
160000	17.72228762	PLA_Ct
32000	18.67228762	PLA_Ct
6400	17.09228762	PLA_Ct
1280	18.03228762	PLA_Ct
256	16.44228762	PLA_Ct
51.2	17.01228762	PLA_Ct
10.24	16.53228762	PLA_Ct
0	18.16228762	PLA_Ct
500000000	10.99228762	PLA_Ct
100000000	12.52228762	PLA_Ct
20000000	14.52228762	PLA_Ct
4000000	16.14228762	PLA_Ct
800000	16.94228762	PLA_Ct
160000	17.55228762	PLA_Ct
32000	17.87228762	PLA_Ct
6400	18.71228762	PLA_Ct
1280	17.84228762	PLA_Ct
256	17.31228762	PLA_Ct
51.2	18.11228762	PLA_Ct
10.24	17.69228762	PLA_Ct
0	17.81228762	PLA_Ct
0	17.91228762	PLA_Ct
0	18.01228762	PLA_Ct
0	18.30228762	PLA_Ct
0	18.24228762	PLA_Ct
0	18.70228762	PLA_Ct
