# Supplementary material for: NULISA: a proteomic liquid biopsy platform with attomolar sensitivity and high multiplexing
Source: Nat Commun. 2023 Nov 9;14:7238. doi: 10.1038/s41467-023-42834-x (PMC10636041; doi:10.1038/s41467-023-42834-x)
Supplement: Supplementary file 10 — Source Data [file 41467_2023_42834_MOESM10_ESM.zip › figure_1c.csv]

Conc_aM	Ct	Assay
200000000	10.609	NULISA_Ct
50000000	12.269	NULISA_Ct
12500000	14.019	NULISA_Ct
3125000	16.109	NULISA_Ct
781250	18.279	NULISA_Ct
195312.5	20.459	NULISA_Ct
48828.125	22.629	NULISA_Ct
12207.03125	24.689	NULISA_Ct
6103.515625	25.639	NULISA_Ct
3051.757813	26.289	NULISA_Ct
1525.878906	27.259	NULISA_Ct
762.9394531	27.979	NULISA_Ct
762.9394531	28.389	NULISA_Ct
381.4697266	29.079	NULISA_Ct
381.4697266	29.469	NULISA_Ct
190.7348633	30.169	NULISA_Ct
190.7348633	29.759	NULISA_Ct
95.36743164	30.459	NULISA_Ct
95.36743164	30.459	NULISA_Ct
47.68371582	31.139	NULISA_Ct
47.68371582	31.619	NULISA_Ct
23.84185791	31.829	NULISA_Ct
23.84185791	31.749	NULISA_Ct
11.92092896	32.379	NULISA_Ct
11.92092896	31.629	NULISA_Ct
5.960464478	31.979	NULISA_Ct
5.960464478	32.069	NULISA_Ct
0	31.649	NULISA_Ct
0	31.719	NULISA_Ct
200000000	10.449	NULISA_Ct
50000000	12.099	NULISA_Ct
12500000	14.109	NULISA_Ct
3125000	16.149	NULISA_Ct
781250	17.999	NULISA_Ct
195312.5	20.309	NULISA_Ct
48828.125	22.459	NULISA_Ct
12207.03125	24.569	NULISA_Ct
6103.515625	25.119	NULISA_Ct
3051.757813	26.329	NULISA_Ct
1525.878906	27.409	NULISA_Ct
762.9394531	28.099	NULISA_Ct
762.9394531	28.039	NULISA_Ct
381.4697266	29.269	NULISA_Ct
381.4697266	29.269	NULISA_Ct
190.7348633	29.839	NULISA_Ct
190.7348633	30.369	NULISA_Ct
95.36743164	30.879	NULISA_Ct
95.36743164	30.639	NULISA_Ct
47.68371582	31.559	NULISA_Ct
47.68371582	30.949	NULISA_Ct
23.84185791	31.489	NULISA_Ct
23.84185791	31.409	NULISA_Ct
11.92092896	31.849	NULISA_Ct
11.92092896	31.609	NULISA_Ct
5.960464478	31.589	NULISA_Ct
5.960464478	31.739	NULISA_Ct
0	31.759	NULISA_Ct
0	32.069	NULISA_Ct
200000000	10.639	NULISA_Ct
50000000	12.219	NULISA_Ct
12500000	14.029	NULISA_Ct
3125000	16.239	NULISA_Ct
781250	18.519	NULISA_Ct
195312.5	20.519	NULISA_Ct
48828.125	22.669	NULISA_Ct
12207.03125	24.549	NULISA_Ct
6103.515625	25.569	NULISA_Ct
3051.757813	26.499	NULISA_Ct
1525.878906	27.439	NULISA_Ct
762.9394531	28.369	NULISA_Ct
762.9394531	28.229	NULISA_Ct
381.4697266	29.179	NULISA_Ct
381.4697266	29.219	NULISA_Ct
190.7348633	29.789	NULISA_Ct
190.7348633	30.439	NULISA_Ct
95.36743164	30.699	NULISA_Ct
95.36743164	30.779	NULISA_Ct
47.68371582	31.239	NULISA_Ct
47.68371582	31.659	NULISA_Ct
23.84185791	31.629	NULISA_Ct
23.84185791	31.689	NULISA_Ct
11.92092896	31.519	NULISA_Ct
11.92092896	31.899	NULISA_Ct
5.960464478	32.229	NULISA_Ct
5.960464478	31.809	NULISA_Ct
0	31.809	NULISA_Ct
0	31.639	NULISA_Ct
0	31.899	NULISA_Ct
0	32.219	NULISA_Ct
0	31.919	NULISA_Ct
781250	18.684	SIMOA_Ct
195312.5	20.443	SIMOA_Ct
48828.125	22.35	SIMOA_Ct
12207.03125	24.442	SIMOA_Ct
6103.515625	25.231	SIMOA_Ct
3051.757813	26.224	SIMOA_Ct
1525.878906	27.158	SIMOA_Ct
762.9394531	28.059	SIMOA_Ct
762.9394531	28.059	SIMOA_Ct
381.4697266	28.796	SIMOA_Ct
381.4697266	28.966	SIMOA_Ct
190.7348633	29.644	SIMOA_Ct
190.7348633	29.644	SIMOA_Ct
95.36743164	30.381	SIMOA_Ct
95.36743164	30.381	SIMOA_Ct
47.68371582	30.381	SIMOA_Ct
47.68371582	30.644	SIMOA_Ct
23.84185791	30.966	SIMOA_Ct
23.84185791	30.966	SIMOA_Ct
11.92092896	31.381	SIMOA_Ct
11.92092896	31.381	SIMOA_Ct
5.960464478	30.966	SIMOA_Ct
5.960464478	31.381	SIMOA_Ct
0	31.381	SIMOA_Ct
0	31.381	SIMOA_Ct
0	30.644	SIMOA_Ct
