# Supplementary material for: NULISA: a proteomic liquid biopsy platform with attomolar sensitivity and high multiplexing
Source: Nat Commun. 2023 Nov 9;14:7238. doi: 10.1038/s41467-023-42834-x (PMC10636041; doi:10.1038/s41467-023-42834-x)
Supplement: Supplementary file 10 — Source Data [file 41467_2023_42834_MOESM10_ESM.zip › figure_2a.csv]

Target	Concentration	Ct	Counts
IL5	1000000	17.6340625	1909650.502
IL5	1000000	17.2240625	1927146.831
IL5	1000000	17.4840625	1745548.082
IL5	1000000	17.5740625	2067676.094
IL5	333333.3333	18.9140625	691605.5732
IL5	333333.3333	18.9340625	684776.6615
IL5	333333.3333	19.0740625	619777.9392
IL5	333333.3333	19.0940625	662808.0191
IL5	111111.1111	20.5440625	223372.7948
IL5	111111.1111	20.5740625	217220.0625
IL5	111111.1111	20.4040625	221992.4399
IL5	37037.03704	22.2040625	76139.26461
IL5	37037.03704	22.1740625	80758.26872
IL5	37037.03704	21.8940625	76067.72905
IL5	12345.67901	23.7640625	28905.3203
IL5	12345.67901	23.9840625	27121.77701
IL5	12345.67901	23.9040625	27345.66529
IL5	4115.226337	25.3340625	9809.249155
IL5	4115.226337	25.2940625	9612.044298
IL5	4115.226337	25.1440625	9684.655491
IL5	1371.742112	27.0640625	3351.958842
IL5	1371.742112	26.8640625	3067.592099
IL5	1371.742112	26.7740625	3054.206132
IL5	457.2473708	28.5540625	1116.638944
IL5	457.2473708	28.6340625	1062.373547
IL5	457.2473708	28.4140625	1063.63455
IL5	152.4157903	30.1240625	313.1611015
IL5	152.4157903	29.9240625	343.7300389
IL5	152.4157903	29.8340625	392.0554015
IL5	50.80526343	31.0240625	119.3223444
IL5	50.80526343	31.0040625	107.9099357
IL5	50.80526343	31.0140625	135.6452457
IL5	16.93508781	32.3140625	31.58470577
IL5	16.93508781	32.0140625	43.64827941
IL5	16.93508781	31.6540625	61.11722819
IL5	16.93508781	31.8640625	59.50908065
IL5	16.93508781	32.1940625	39.44019789
IL5	16.93508781	31.6940625	55.70618473
IL5	16.93508781	31.7740625	37.72850354
IL5	16.93508781	31.7040625	38.17696351
IL5	0	32.4340625	4.629339571
IL5	0	33.0840625	0.896259977
IL5	0	33.3240625	1.906654937
IL5	0	32.7740625	0
IL5	0	34.0640625	4.185887532
IL5	0	32.5040625	2.193878535
IL5	0	33.5340625	0
IL5	0	32.6140625	0.986383206
IL13	1000000	18.46104167	187363.363
IL13	1000000	18.37104167	186339.7225
IL13	1000000	18.40104167	175727.7556
IL13	1000000	18.32104167	200594.2071
IL13	333333.3333	19.95104167	64313.69287
IL13	333333.3333	19.87104167	64468.48884
IL13	333333.3333	20.03104167	62626.84714
IL13	333333.3333	19.97104167	63261.68853
IL13	111111.1111	21.66104167	21898.25906
IL13	111111.1111	21.77104167	21503.63008
IL13	111111.1111	21.66104167	22125.42646
IL13	37037.03704	23.17104167	7072.503923
IL13	37037.03704	23.22104167	7852.617577
IL13	37037.03704	23.11104167	6952.868878
IL13	12345.67901	24.65104167	2970.996519
IL13	12345.67901	24.64104167	2629.190608
IL13	12345.67901	24.75104167	2541.303538
IL13	4115.226337	26.21104167	868.8058075
IL13	4115.226337	26.27104167	950.3981534
IL13	4115.226337	26.24104167	802.4049268
IL13	1371.742112	27.87104167	312.4380508
IL13	1371.742112	27.63104167	284.8171065
IL13	1371.742112	27.79104167	282.2342315
IL13	457.2473708	29.01104167	118.4577975
IL13	457.2473708	29.02104167	123.1969324
IL13	457.2473708	28.97104167	150.6666141
IL13	152.4157903	30.02104167	42.70378657
IL13	152.4157903	30.10104167	56.15871057
IL13	152.4157903	30.09104167	59.99792424
IL13	50.80526343	30.89104167	23.23089891
IL13	50.80526343	30.65104167	13.95387099
IL13	50.80526343	30.80104167	28.65744627
IL13	16.93508781	31.19104167	17.89799994
IL13	16.93508781	30.83104167	25.61964226
IL13	16.93508781	30.89104167	12.96426053
IL13	16.93508781	30.82104167	37.07123057
IL13	16.93508781	30.93104167	10.06983776
IL13	16.93508781	31.21104167	20.42560107
IL13	16.93508781	30.93104167	15.09140141
IL13	16.93508781	30.49104167	25.08771888
IL13	0	31.09104167	23.14669786
IL13	0	31.32104167	14.34015963
IL13	0	31.72104167	20.97320431
IL13	0	31.34104167	18.00461498
IL13	0	31.32104167	11.72048509
IL13	0	31.15104167	10.23809983
IL13	0	30.76104167	14.90948201
IL13	0	31.05104167	5.918299237
LIF	1000000	18.94979167	714019.0598
LIF	1000000	18.74979167	745423.0901
LIF	1000000	18.89979167	668134.7414
LIF	1000000	19.09979167	783701.3516
LIF	333333.3333	20.61979167	271412.0713
LIF	333333.3333	20.57979167	283657.1019
LIF	333333.3333	20.56979167	237951.933
LIF	333333.3333	20.78979167	261587.88
LIF	111111.1111	22.12979167	89363.84719
LIF	111111.1111	22.09979167	86424.41356
LIF	111111.1111	21.91979167	91282.53328
LIF	37037.03704	23.78979167	30362.12664
LIF	37037.03704	23.70979167	32871.67078
LIF	37037.03704	23.60979167	29957.35503
LIF	12345.67901	25.16979167	11965.68848
LIF	12345.67901	25.05979167	11001.96157
LIF	12345.67901	25.15979167	11249.52796
LIF	4115.226337	26.76979167	3893.676135
LIF	4115.226337	26.79979167	4038.037635
LIF	4115.226337	26.76979167	3803.895321
LIF	1371.742112	28.19979167	1405.006914
LIF	1371.742112	27.83979167	1357.828985
LIF	1371.742112	27.91979167	1235.27447
LIF	457.2473708	29.26979167	474.7022033
LIF	457.2473708	29.25979167	466.388387
LIF	457.2473708	29.34979167	485.1823705
LIF	152.4157903	30.12979167	169.7201774
LIF	152.4157903	30.08979167	170.412639
LIF	152.4157903	30.28979167	182.0626667
LIF	50.80526343	30.54979167	110.8747448
LIF	50.80526343	30.68979167	77.2114195
LIF	50.80526343	30.71979167	94.5695727
LIF	16.93508781	30.51979167	76.85611738
LIF	16.93508781	30.79979167	58.83028964
LIF	16.93508781	30.88979167	75.93352593
LIF	16.93508781	30.87979167	73.16690243
LIF	16.93508781	30.93979167	57.90156711
LIF	16.93508781	30.76979167	63.13367602
LIF	16.93508781	30.49979167	46.21741683
LIF	16.93508781	30.72979167	56.72006007
LIF	0	30.85979167	45.13606082
LIF	0	30.77979167	49.29429873
LIF	0	31.09979167	49.57302837
LIF	0	31.24979167	21.60553797
LIF	0	30.86979167	55.25371542
LIF	0	31.01979167	31.44559233
LIF	0	30.83979167	34.78879135
LIF	0	30.80979167	35.50979542
