# Supplementary material for: NULISA: a proteomic liquid biopsy platform with attomolar sensitivity and high multiplexing
Source: Nat Commun. 2023 Nov 9;14:7238. doi: 10.1038/s41467-023-42834-x (PMC10636041; doi:10.1038/s41467-023-42834-x)
Supplement: Supplementary file 10 — Source Data [file 41467_2023_42834_MOESM10_ESM.zip › figure_2b_2c.csv]

sample	CXCL8_1plex_log2_aM	IFNA1_IFNA13_1plex_log2_aM	IFNL1_1plex_log2_aM	IL10_1plex_log2_aM	IL13_1plex_log2_aM	IL20_1plex_log2_aM	IL4_1plex_log2_aM	IL5_1plex_log2_aM	IL6_1plex_log2_aM	LIF_1plex_log2_aM	TSLP_1plex_log2_aM	BDNF_24plex_NPQ	CCL13_24plex_NPQ	CCL20_24plex_NPQ	CCL22_24plex_NPQ	CCL23_24plex_NPQ	CD200R1_24plex_NPQ	CXCL10_24plex_NPQ	CXCL8_24plex_NPQ	EGF_24plex_NPQ	FGF19_24plex_NPQ	IFNA1_IFNA13_24plex_NPQ	IFNL1_24plex_NPQ	IL10_24plex_NPQ	IL13_24plex_NPQ	IL16_24plex_NPQ	IL17A_24plex_NPQ	IL17C_24plex_NPQ	IL20_24plex_NPQ	IL4_24plex_NPQ	IL5_24plex_NPQ	IL6_24plex_NPQ	LIF_24plex_NPQ	TNFSF12_24plex_NPQ	TSLP_24plex_NPQ	BDNF_200plex_NPQ	CCL13_200plex_NPQ	CCL20_200plex_NPQ	CCL22_200plex_NPQ	CCL23_200plex_NPQ	CD200R1_200plex_NPQ	CXCL10_200plex_NPQ	CXCL8_200plex_NPQ	EGF_200plex_NPQ	FGF19_200plex_NPQ	IFNA1_IFNA13_200plex_NPQ	IFNL1_200plex_NPQ	IL10_200plex_NPQ	IL13_200plex_NPQ
D01	16.38933598	5.753513884	9.026937933	12.40054367	8.929522952	12.13396514	7.870726581	7.74078559	11.83783151	9.536866422	8.936166189	16.90336897	14.85249186	11.49656339	12.39680165	12.67617368	13.44985159	13.1893415	14.36163724	18.23132663	13.43899417	11.92151321	12.81324938	12.37280375	12.91164225	16.85456995	22.12473977	9.938084917	13.49695813	14.65227833	11.78365844	12.67911951	13.40471405	13.8053859	12.20731258	18.24115722	15.24184251	11.84937501	12.94116402	13.21923954	13.85906265	13.61139111	14.63433223	18.45905641	13.79805459	12.4047824	13.3695666	12.50483863	13.11488325
D02	15.85691763	6.737860464	9.608263879	11.17601727	7.280958633	10.10798596	7.814256561	4.267582614	12.20926799	9.009137049	9.608896452	16.54020315	15.9731841	11.5593826	14.09599852	13.57807481	13.15605571	12.69486211	13.58957427	18.15437307	14.04128373	12.62240782	13.79702442	11.17671623	11.29674265	17.6572109	12.8950047	10.11898785	11.40575406	15.78809983	8.739345873	13.56586835	12.93749787	14.56955129	12.53347421	17.51427591	15.9467858	11.55872514	14.20738375	13.81565794	13.17481929	12.60781965	13.39622003	18.07129382	13.81937558	12.92993467	13.79964474	11.26963094	10.67701726
D03	14.54286138	6.051840597	9.285794861	11.78269359	7.883799187	10.80947554	7.890936061	7.60215063	11.77816504	9.271261784	9.723978371	16.52037121	14.78197456	11.20920497	12.51524197	13.7782211	13.70104644	11.9657882	12.28859269	16.91963204	13.53722143	11.60715161	13.47117932	11.35737576	12.22504259	16.86838272	14.06331661	10.44223597	12.26599914	15.68096923	11.031399	13.34877497	13.37109508	13.14864659	12.78631195	17.46087974	14.90746599	11.46022134	12.90780716	13.95581481	13.90910009	11.99820652	12.44788251	16.95132452	13.63524672	11.86824104	13.66179114	11.38622165	12.09933422
D04	12.04188396	4.371400297	8.245947908	10.70595847	9.503382429	11.70771458	3.82462378	9.196500329	10.9599102	8.057027529	8.352282494	12.23409211	12.14736133	10.80322238	12.46706017	12.57569912	13.04314489	11.61503399	10.27362725	13.01612865	11.8376943	10.9499209	12.48935482	11.12802004	13.66215319	11.72470642	12.77407413	11.32523271	12.9489849	12.90358416	12.97276084	12.52839113	12.18273133	12.49862702	11.80295966	11.93585229	11.98058652	10.84188714	12.83874479	12.47452657	12.95364988	11.3306097	10.69827324	12.90871999	11.53396254	10.5192945	12.55395604	11.31685788	13.6116011
D05	12.96013329	4.42291684	8.171891587	11.12624501	8.442557067	12.03849894	5.016327383	7.548710957	13.50206675	8.835342408	9.272883546	13.90164597	12.7571878	13.58971822	13.65085579	13.73611735	13.57583533	13.04653389	11.22330097	9.004958103	12.64479655	11.01512773	12.71868985	11.61424986	12.60450249	12.22691548	14.25437339	13.30710532	13.5598115	12.27066513	11.72632837	14.77728913	12.85779558	12.69806832	12.73191244	13.93502801	12.73425859	13.74767311	14.07517822	13.74236045	13.52053584	13.10531131	11.56730667	9.890815021	12.79800168	11.0154375	12.62514202	11.81484314	12.66862217
D06	15.5197657	7.25421278	9.375516919	13.27241539	9.246166612	12.11454857	5.730288205	9.610608348	11.23696491	9.556895032	10.13078611	13.28771238	13.28771238	13.28771238	13.28771238	13.28771238	13.28771238	13.28771238	13.28771238	13.28771238	13.28771238	13.28771238	13.28771238	13.28771238	13.28771238	13.28771238	13.28771238	13.28771238	13.28771238	13.28771238	13.28771238	13.28771238	13.28771238	13.28771238	13.28771238	13.28771238	13.28771238	13.28771238	13.28771238	13.28771238	13.28771238	13.28771238	13.28771238	13.28771238	13.28771238	13.28771238	13.28771238	13.28771238	13.28771238
D07	14.29507331	6.966225105	8.542928739	13.14507047	9.022750493	10.94070377	5.799833594	8.168457515	14.33359774	9.068161441	9.076088322	13.7818586	13.24964468	10.58604869	12.21990114	13.82646571	13.09390721	14.25033035	12.33430533	12.57903461	13.02482401	12.92922198	12.70508326	12.81811179	12.91083777	14.16177478	15.10226396	13.46118537	12.28503346	13.99166607	12.1161689	14.90435086	13.06049165	13.51360738	12.18106512	13.70026007	13.15288036	10.65973177	12.40231462	13.70571201	13.15409598	14.15756272	11.89732913	12.48829117	12.79027614	13.0500147	12.33696093	12.89508984	12.84855936
D08	15.96534194	8.802837987	11.7562004	14.72795129	7.972084894	11.33363813	5.576682512	11.04820791	14.14457182	11.88611989	11.29578012	10.30135416	15.91566146	13.09636124	13.54427796	13.93122721	13.41581007	13.75260372	13.89210255	9.749853436	12.56090634	14.72421415	15.62917319	14.76218163	12.2836524	12.53822134	16.84167033	12.53062651	12.57501771	13.79894247	15.01867688	15.1596487	15.84653554	13.03341373	14.32693909	9.972781454	15.91737451	13.19805489	13.78404094	13.91059596	13.55163708	13.95961708	13.95265504	10.06269503	12.59352113	15.08939692	15.82254649	14.90974986	12.25010564
D09	14.15166629	4.192887329	9.465109343	12.95489794	8.408505741	11.28640846	4.129168833	9.713023089	13.37698563	10.63320913	9.081713239	14.063319	12.91857064	12.61589508	12.14966394	12.97479249	13.00238451	12.74016729	12.36206681	10.56864215	13.70612059	10.83937407	13.3844428	13.1772382	12.43798311	11.66539465	16.01154579	14.4427677	12.42353072	12.21642504	13.34997275	14.68596204	13.64728866	13.53051411	12.20983722	14.15105015	12.92613991	12.71718738	12.46372947	12.93719221	12.9947337	12.63098664	12.46839507	10.64403001	13.61715359	10.74244178	13.48520449	13.4339087	12.57902206
D10	15.07346713	5.816211335	9.448389741	11.1685709	8.226480111	11.23876776	6.561406488	8.161232427	10.81122696	9.110106241	9.640277839	16.17716242	13.78347845	11.76225563	13.25623507	14.08871732	13.240067	12.50377971	12.98251814	15.18272832	12.61263798	11.66712757	13.27709199	11.16773302	12.33565907	14.37726657	12.20845227	10.77796603	12.45034432	14.47755052	11.94190033	12.21993486	12.69923292	15.00526539	12.36000687	17.13153517	13.92094163	11.80202306	13.8259594	14.13929562	13.36534013	12.58830785	13.07307298	15.3463807	12.43791959	11.92667143	13.56461144	11.68681031	12.66701038
D11	14.96961698	6.739704339	10.4558558	12.67916107	8.302446095	12.21551874	7.524956149	8.231903239	14.25781284	9.681914528	10.08186194	14.33598309	14.05099169	13.68716562	13.09521581	13.36375583	13.38892827	13.01134914	12.38405697	13.35404442	11.66239835	12.08133394	14.0412094	12.41963725	12.05486505	11.55710726	14.36958741	12.0698387	12.71359967	13.24869319	11.73957036	14.2163581	12.79238786	13.59108541	12.62373832	14.75199708	14.19209598	13.0498459	13.38343276	13.51512759	13.57831938	13.03587329	12.54887249	13.51941859	11.6879436	12.48644653	14.43528732	12.65185	12.33118352
D12	14.95121663	6.59476149	11.6152657	13.45428901	8.111290367	11.28537621	4.611109512	9.815722794	11.93718547	9.636064289	10.4164149	14.22754927	13.64336952	14.15955529	12.74418726	13.59492038	12.55795055	12.6153221	12.68192583	13.61730342	14.81858151	12.36616689	15.40761128	13.42394427	11.93980549	12.0911777	14.60470758	14.82333108	12.4039037	12.49189562	13.7333943	13.12846318	13.48599954	14.2816068	13.28112626	14.25106585	13.58043273	14.32877819	12.89238735	13.42985841	12.65563495	12.60787981	12.45405434	13.61915453	14.79288304	12.73729509	15.41718847	13.51962505	11.96581707
[truncated: 10 more columns]
