# Supplementary material for: NULISA: a proteomic liquid biopsy platform with attomolar sensitivity and high multiplexing
Source: Nat Commun. 2023 Nov 9;14:7238. doi: 10.1038/s41467-023-42834-x (PMC10636041; doi:10.1038/s41467-023-42834-x)
Supplement: Supplementary file 10 — Source Data [file 41467_2023_42834_MOESM10_ESM.zip › figure_3c_bottom_panel.csv]

	Pool 1	Pool 2	Pool 3	Pool 4	Pool 5	Pool 6	Pool 7	Pool 8	Pool 9	Pool 10	Pool 11	Pool 12	Pool 13	Pool 14	Pool 15	Pool 16	Pool 17	Pool 18	Pool 19	Pool 20	Pool 21	Pool 22	Pool 23	Pool 24	Pool 25	Pool 26	Pool 27	Pool 28	Pool 29	Pool 30	Pool 31	Pool 32	Pool 33	Pool 34	Pool 35	Pool 36	Pool 37	Pool 38	Pool 39	Pool 40	Pool 41	Pool 42	Pool 43	Pool 44	Pool 45
IRAK4	99.9517305710047	0	0	0.00569128511325364	0	0	0.00339875002406769	0	0.00618406711696218	0	0	0	0	0	0	0	0	0	0.00290099258347196	0	0	0	0.00365868328709162	0	0	0	0	0.00292441466892099	0	0	0	0	0	0	0.00329281495838246	0.00301482463490427	0	0.00602964926980855	0.00314184326884076	0	0.00803210406954961	0	0	0	0
IL18R1	99.9800379080813	9.79122620159133e-05	0.00288475145799221	0.000426374384536188	0.000450117981779317	0.000871329304178311	0.000509248762227538	0.000322678009588117	0.000463292166611883	0.000479066300910143	0.000345782381633869	0.000343282749959407	0.000572137916599012	0.000762413141156022	0	0.000319780788402141	0.000107559336529373	0.00051955631376059	0.000217333853902599	0.00010743766307176	0.0002566889031228	0.000516167903018674	0	0.000860057256258799	0.000730576108887969	0.000678392101110257	0.000220871846873107	0.000109544283916304	0.00043219519524658	0.000447994783752056	0.000390441497041874	0.00067908504503376	0.000691804640050001	0.000116820288014066	0.000370032055151049	0	0.000605707233134158	0.00033879272588146	0.000117688840341308	0.000559773442959347	0.0007020319525745	0.000512823402567149	0.000237140809376869	0.000111342197134157	0.000476064632358075
IL22	99.0124619367448	0.0367127019821428	0.0277346736157932	0.0133226041611218	0	0.0136128902609627	0.0318242367494893	0.0134433072565793	0.0434284401496079	0.0149690293916261	0.0432176224789787	0.0572069412412506	0.0143017353103126	0.0408386707828882	0	0.0532904166444871	0.0134433072565793	0.038962057902274	0	0.0671404994771465	0	0.0322566312705421	0.0856453124643542	0.0153563264004651	0.0391333196952511	0.0706573827830922	0.0138028375669296	0.0136913959718103	0.0135044827162224	0	0.0487993435048694	0.03637520012531	0	0.0292015751723481	0	0	0	0.0423440201220909	0	0.0233211008007063	0	0	0	0	0
MDK	99.9214543950949	0.00148011413813761	0.0020126785710189	0.00128907808214903	0.000680431618006391	0.00098787434449093	0.00153963615441661	0.000650378579385497	0.00035017334487646	0.000362096018661661	0.00139389389708105	0.000691908777828186	0.00172977194457046	0.0023050401371455	0.00163148944771987	0.000966808561611775	0.00162594644846374	0.00188495936191705	0.00262830336657846	0.00162410714252657	0.0204362425955829	0.000780277561952981	0.00124303957921514	0.000371464609053942	0.00126216326504922	0.00307652295855747	0.0013355448502265	0.000331190476123065	0.00130667641774151	0.00135444406980517	0.000885330347786322	0.00117320589498957	0.00119518061518708	0.00105956510257822	0.00111873562129362	0.000682858841376212	0.00256376913213122	0.00273143536550485	0.00177907151672055	0.00112825989311865	0.000909637199995872	0.000620177414252046	0.00215087747414754	0.000336626193198941	0.00287861797291927
SPP1	6.679087550216	50.275626544229	0	3.21960505366753	0	0	0	0	1.74918786757181	0	0	0	0	1.64487849932212	0	0	0	1.56929327287624	0	0	1.2921928391071	1.94882343941425	0	1.85554211049015	1.57619126528449	1.70754053739153	0	0	0	1.69143166439727	1.4741357157337	0	0	0	7.45108598134486	0	0	0	0	4.22691763676489	3.02921658164496	1.54895685897288	3.58135843048411	1.681517059096	1.79741109199109
CD70	1.36807645647929	39.6773906111231	2.2309155650561	2.30814919551345	2.784781223023	1.01076061592521	3.54443669069751	1.33089204543115	1.25400056902591	2.0376662101628	1.24791318762287	2.47778425687047	2.300799667094	2.02152123185041	1.33542917740421	2.63788479487252	1.16453053975226	0.80359523804411	1.34459688342758	0.332346627860777	2.24977708265394	0.399177199767563	0.635918655906768	0.570105599668034	1.61425504960949	1.39902104299489	1.36648566990198	1.18602129942473	1.16982988236774	0.866139207042826	0.754867469241847	0.450144666540746	1.52858698766351	1.26479762189575	0.953877983860152	1.92136659293591	0.374737779373631	0.524009070800702	0.364057520481941	1.01009869017804	1.08582942618928	0.793181476859954	1.83392271553637	1.54991194094979	0.92040858091769
IL18BP	0.0100009207228367	98.1475719216073	0.0501798533932051	0.106059146924898	0.0101786622048776	0.0689627709935975	0.0921264439776592	0.0291872850540772	0.0314297228082319	0.0216665596492225	0.072980019789341	0.0828028038642575	0.0724524533812253	0.0394072977106271	0.0488113119370268	0.0385669625181446	0.0291872850540772	0.00939911477124367	0.0393171208279941	0.029154267763292	0.0619156100966971	0.046689080983243	0	0.0222271433400174	0.0472021478072347	0.0306813960747026	0.009989291745252	0.0198172800482508	0.0977336848795986	0.0101306496473074	0.0264875361795993	0.0438753365726084	0.0446971430848945	0.0422671139036493	0.0223137425997837	0.0102149713447286	0.0438305658210036	0.0612898280683713	0.0425813675386206	0.0843889086534059	0.0725726792052099	0.0463865599401551	0.0214501645466085	0.0402850687030092	0.0215308042629492
FLT3LG	0.0156971190823379	99.3801359737783	0.0131067360776056	0.014382469725415	0.0158134897389213	0.0144007518522905	0.0152693244269822	0.0160475934905114	0.0138913610030838	0.0133043143960239	0.0141153955566339	0.013868675880238	0.0141580372249821	0.0131613428813966	0.0132561317348705	0.0130732221466624	0.015911596935507	0.0124439398561476	0.0144266826055227	0.0134872407656488	0.0133685313680225	0.0141482083749569	0.0102731926610107	0.014114587568245	0.015778824160692	0.0138261082674482	0.0138237335451324	0.0154533452383842	0.0153009275355047	0.0151319994332012	0.0133114290621002	0.0128268188102118	0.0127814523527992	0.0141164710855816	0.0144814884498585	0.0136668798889271	0.0158421118152024	0.0144624146884318	0.0153906018130343	0.0129252263315731	0.0129522922038333	0.0137277003901575	0.0146063744253504	0.014258957506414	0.0134789238648683
ANGPT1	0.0833813873605921	0.0704834511057976	95.4031308918387	0.0950025459295717	0.115722660075531	0.108273235015623	0.104739866063001	0.0848021244766405	0.198516107934447	0.0656880538738953	0.106678316254094	0.0823722259911129	0.0784497390391551	0.119473914499998	0.114688169629401	0.105964378152215	0.0958632711475066	0.0605539287659999	0.104300453962813	0.0626089263485565	0.131986385275335	0.119433332327953	0.122146130480878	0.0842345192787823	0.146683770302332	0.116273720361605	0.117355336364969	0.131428196025805	0.088891854474401	0.0806237589299807	0.0635741204854818	0.119717987869763	0.0982458490464341	0.112126195281056	0.135300329148049	0.143233738756983	0.128731618971777	0.112264281728446	0.0968227262490687	0.13751823115459	0.116887625960135	0.0668008847001877	0.0650319934107353	0.118318393052606	0.0856753728980246
IL34	0	0	99.9901936509682	0	0	0	0	0	0	0	0	0	0	0	0.000578778739353273	0	0	0	0	0	0	0	0	0.000658894295770867	0	0	0	0	0	0	0	0.000520250552227661	0.00158998529853553	0	0	0.0042393305997814	0	0.000605618657111629	0	0	0.00161349088901018	0	0	0	0
CCL25	0.0212660258188026	0.00269035584364528	99.596376173325	0.00732223672372593	0.00927598993484332	0.0119708493960363	0.00349818387176397	0.0103440068960088	0.0143212234847703	0.00987255423077902	0.014251702982417	0.012576603220896	0.00786037701306001	0.00448906852351363	0.002965505873109	0.00878668406847112	0.00591086108343357	0.0199863415518068	0.00746466009249405	0.00442813094174647	0.00940412673274206	0.00886428385983669	0.0094143043590762	0.00168799816839322	0.00860322582967886	0.00932016131548544	0.004551706688958	0.00902991407728693	0.0103910785997449	0.00461611763266967	0.00804618243063491	0.00666405814181798	0.00814665505203722	0.0192593739360585	0.00847287392316858	0.00930907907848724	0.0133145161649792	0.0186181581569745	0.0161688052561086	0.010254008519984	0.00137784855772752	0.00986366964273836	0.00651596796088869	0.00917811899766444	0.0032702320405212
BMP10	0.000228925537625976	0.000202728903938879	99.9858291094625	0	0	0	0	0.000445406651915545	0.00143888075722473	0.000247978608853358	0.000715947949589975	0	0.000236924140747847	0.000676537970713463	0	0.000662111235086576	0.000445406651915545	0.000215149930876054	0.00067498982890405	0.000444902798236908	0.000177159492631273	0	0.000851285873682741	0.000254394614257067	0	0	0	0.00136087914754819	0.00111858382719404	0	0.000606311521543823	0.00020086520614986	0.00102313754849487	0.000241878274072218	0	0.000467650503735346	0.000250825302067236	0	0.000243676625552309	0	0	0	0.000245501918627607	0	0.000492849716342639
PTX3	0.000298873651821415	0.00132336323151853	0.00104972387173024	99.945286648557	0.00182511232403741	0.000736044916612946	0.00172072699004421	0.00130837610545377	0.00156544187143046	0.000809370954964047	0.000934705583426926	0.002010555463789	0.00479440149057377	0.00250255271648402	0.000583482879351354	0.00115255877402737	0.000726875614140984	0.00126400011062985	0.00146872120660524	0.000871264027990709	0.00185032408587096	0.000348821286568744	0.00259325724156157	0.000332124795491068	0.00112849436006416	0.000305633889184042	0.00283599818103332	0.000888347636382684	0.00116829336479907	0.000908251651820503	0.000923498082426603	0	0.00187005959251006	0.000315784092145874	0.00116696575870271	0.000915811415866572	0.00114612708444016	0.00259479901162195	0.0004771978938933	0.00126096496519939	0.000542201619671796	0.00152486886396358	0.00080128734992071	0.000902927785162704	0.00096515965005487
CCL15	0.00598255867094044	0.00529795659622458	0.00600352558217037	99.6658016647338	0	0	0.020666291816372	0.0174598569592452	0	0.00648047654267067	0	0	0.0247663513172908	0	0	0.00576769685559802	0.0116399046394968	0.0112451157512863	0.00587988317887625	0	0.00462974585435841	0.00698236127491554	0.0222468307287352	0	0.0112945448315117	0.0183536353512066	0.0119512044147392	0	0.00584643674441165	0.0181804878478933	0.047534595154204	0.00524925219442067	0.00534757325529432	0.0126421104510156	0	0	0	0.00611060392192371	0	0	0.0054266292485088	0.0055496953545765	0.0256630107282788	0	0
MPO	0.100387146301019	0.101577789275098	0.0971601991316693	95.4908963610774	0.110198398099674	0.11122019893193	0.0985553313415344	0.102011972777663	0.106814068947908	0.103467592580449	0.103471491911224	0.100061814812723	0.0931059305412943	0.107369294549777	0.10071957497313	0.0943684261653887	0.104347106229081	0.0993416246781584	0.115111105783427	0.10524536655731	0.0963424821353224	0.103036109188795	0.088198101175519	0.105515881303277	0.110330674913138	0.105866412359198	0.100287542666097	0.10690130513289	0.113434240293893	0.102505631633489	0.097752882728194	0.0944458746130614	0.100797283357434	0.102788175896631	0.110613170406801	0.10032916542061	0.109896579810245	0.102623304130699	0.112221309332763	0.0955874557117408	0.0952111299728486	0.101473832952033	0.100301311566967	0.0950501190839034	0.103059229548606
TNFRSF9	0.00602288687871631	0.00391135794618491	0.00523812911017329	99.7813751182519	0.00245197148285181	0.00355985768037889	0.00184938689144497	0.000390612293606441	0.00420622750310351	0.00565427303695881	0.00293006624609395	0.000831110012661416	0.00373999505697637	0.00514201664943617	0.0050952710435322	0.00387105112519066	0.00585918440409662	0.00339627559878598	0.00473561540395177	0.00507221551844835	0.00341803352053997	0.00374902886146182	0.00348394601267159	0.00446197484158457	0.00265315888657298	0.00656972676675214	0.00280741231021095	0.0572861987965931	0.00549345753533882	0.000813468526543603	0.00248137162053588	0.000352309147348813	0.00287126455987086	0.00424244348406504	0.00403142324323427	0.00492143622241837	0.00615911884383013	0.00492143622241837	0.00384658723332142	0.00880911300257041	0.00182106998550416	0.00111742112933419	0.00258360041389129	0.00404350123393303	0.00172887546493477
FLT1	0.0119306567967334	0.0232438713551204	0.0335229155695131	0.0184034732900454	99.0042456299192	0.0235055830009037	0.027475694875051	0.0185702091748929	0.0249961809473025	0.023262524008965	0.0198998722104738	0.032103528782921	0.0345730309969919	0.018804466400723	0.0116459479413568	0.0230043416125567	0.0116063807343081	0.038123278162516	0.0328325122740312	0.0394170545707462	0.0258519060608137	0.019494304162706	0.0177462063868295	0.0185612003412052	0.0360384498932537	0.0195208270255124	0.011916783939993	0.00709234199888859	0.0419731093040028	0.0362562530249788	0.0147459484725094	0.0272174963123845	0.0234615558943463	0.0252114002174515	0.00798579287407326	0.0146232116837965	0.0130719823831556	0.0170604136310959	0.025398845572228	0.0281882276301604	0.0194796003580879	0.024348331765083	0.00511781981942273	0.0048058308034673	0.0436650078202251
IL9	0.000112936011306386	0	0.000339995445252988	3.62933160165304e-05	99.9980656424225	3.70841107462484e-05	8.66952937553046e-05	0	0	4.07784925229869e-05	0	0	0	3.70841107462484e-05	3.6746982466737e-05	0.000544399740247956	0	0	3.69992500809252e-05	7.31614130559471e-05	2.91327428565123e-05	0	4.66628348783963e-05	0	0	0	0	0	0	0	3.32346809565556e-05	6.60619909514374e-05	0	0	0	0.000192255318494225	4.12466129728681e-05	7.69021273976899e-05	0	3.17655644113248e-05	0	3.49215384133138e-05	0	0	0
IL20	0	0	0	0	99.9978467303839	0	0	0	0	0	0	0	0	0	0	0	0	0.000151036305744431	0	0	0	0	0	0	0.000151700201593857	0	0	0.000159223971684441	0	0	0	0.000564033435956731	0.000430948543549667	0	0.000179282056429104	0	0	0	0.000171062185192577	0	0	0	0	0	0.000345982915915814
FTH1	0.0262851099432863	0.0256049488509394	0.0263772306557043	0.026831740274846	98.7353615645909	0.0300057012947432	0.0254595809028817	0.0336931298037931	0.026077506600047	0.0251230355032449	0.0243390585781962	0.0257633197735404	0.0304039177451719	0.0255886183630298	0.0306384934263398	0.0262354793798494	0.0254202631108974	0.0276096846044778	0.0310007909948965	0.0253915071571521	0.0257258374662206	0.0288732857305408	0.0314314671791053	0.0317867608754078	0.0293365274576462	0.0346273191011272	0.0264089843670272	0.0309447025384297	0.029615647798243	0.0245899610313639	0.0305766018671627	0.0261835577850604	0.030129168502171	0.0276089696518111	0.0298407282913823	0.032217231069607	0.0315101827436872	0.0285848961941121	0.0288017286407501	0.0414890396528832	0.0287513288742344	0.0278256157515493	0.0303439849288006	0.0289612934009973	0.0306244975467791
HGF	0	0	0	0	0.0472255199214882	99.0516286804657	0	0	0	0	0	0	0	0	0.045293566833791	0	0	0.0436086857918338	0.136813519955616	0.0450886185675747	0	0	0	0.154689542614758	0	0.0474504033496858	0.139040716792103	0	0.0453450953512356	0	0	0	0	0	0	0	0.0508397178746633	0	0	0	0	0	0.0995214452278054	0.0934544872537774	0
NGF	0.00906674944943061	0.0086914174364055	0.00900472620914642	0.00847077592701036	0.010940280016148	99.5490889444609	0.0116240634576515	0.0100024185996275	0.0103792281162743	0.0101251124882163	0.00974419199412082	0.00754552660055583	0.00860963932627524	0.0107731429101973	0.0110401695293389	0.0215373983676114	0.0121847644759099	0.00860900428784732	0.0124939717577707	0.0094461343566536	0.00810154946624705	0.0175639060694028	0.013671677863959	0.0108025650339997	0.00926447792671796	0.00831597185326826	0.00774912533560362	0.0113909267241999	0.0101392807343603	0.0104152542729612	0.00800445814703072	0.010497849009233	0.0090234665342435	0.00849338771797513	0.0102189998949253	0.00935627814398626	0.0107534118792262	0.00887891701419105	0.0116408681755787	0.0079661162526396	0.0100895088719695	0.00936452628445789	0.00771847058230934	0.0106365909139106	0.0105647555304678
TNFRSF1B	0.00768665934993345	0.00792165693577485	0.00658587948647697	0.00823399473948477	0.00686251806517922	99.6713084958884	0.00776402848124833	0.00690925261629127	0.00795806607109677	0.00774209730369727	0.00740396851964222	0.00772262032934834	0.00642000967138597	0.00801487545649111	0.00824916262453118	0.00697722712135288	0.00813367713057074	0.00735085304872326	0.00790817528005351	0.00917279564006308	0.00660944983142426	0.00807937181195411	0.0046246571957858	0.00744288763954012	0.00797721220833785	0.00763068437304658	0.00799201406176747	0.00957533662520123	0.00641355271948156	0.00705781928684548	0.00757975582171394	0.00737553626960235	0.00630827987360921	0.00674423177593767	0.0080235016408814	0.00679517127671555	0.00753546498973403	0.00757569770714909	0.00808626292230403	0.00625850861661334	0.00709469871861991	0.00863165447178784	0.00853248313542233	0.00579422861756499	0.00793552464920506
IL13	9.72532069959134e-05	0	0	0.000281281160974713	0	99.9957807803414	0	9.46098582213926e-05	0	0	0.00030415232333552	0	0	0	9.49323918289655e-05	0	0	9.1400989944737e-05	0.000286752304838065	0.000378011333979591	0.000225785148133756	0.000113506120665067	0.000723294413934975	0	0.000459013762689503	0.000198905963832118	9.71401218714996e-05	9.63558302300919e-05	9.50403922747322e-05	0	8.58586894239359e-05	0	0	0	0	0	0	0.000198669452579048	0.000207039664955365	0	0	9.0216527872019e-05	0	0	0
CCL14	0.0124704836305463	0.0180182587410645	0.0151487546168657	0.0145536856925219	0.0106880972198945	0.0155173521564065	99.1663222509959	0.0197935571674208	0.0158138218927281	0.0263057928738072	0.0191581548468255	0.0129061993236618	0.018340388512572	0.0148707958165562	0.0230644279779315	0.0158192235788282	0.0197935571674208	0.0234401431917709	0.0206424577885377	0.0223222844934732	0.0187932376116479	0.023746889916892	0.0130169611162929	0.0167753349961669	0.0322169787628249	0.0174508634965302	0.0177006075179474	0.0169074110000984	0.0160351856754675	0.0199456531255697	0.0202804722427855	0.015549052569392	0.0123202286111739	0.0235782316898903	0.0219661218837443	0.0174301133615759	0.0201356117267656	0.0113966125825689	0.0265480680015844	0.0177225030522416	0.0226233272199351	0.0255717919985705	0.0190043975848125	0.027099275805776	0.0211953807650164
IL1RN	0.530952173724323	0.680787540164965	0.560829444971618	0.527263711924066	0.629184764439624	0.577550276372412	72.2218136046651	0.531070740875874	0.556727035115448	0.591883626429848	0.565458377712479	0.554147206407777	0.748150325224652	0.586881445803599	0.737760651429212	0.490254317376981	0.617885044635491	0.607704901990183	0.628167628074286	0.556630145620997	0.507343070808603	0.559752725523684	0.516620936126667	0.600549413936855	0.620729466878508	0.69692844047877	0.541788027017538	0.583844694797675	0.604131901236681	0.611571516259803	0.51847928481777	0.545922322482972	0.556593345760982	0.599446840724174	2.54281319135647	0.583562775306232	0.636368716551704	0.603422241481575	0.533855111358441	0.478312406624047	0.545376333644082	0.751058901003063	0.567259564253808	0.581377857934609	0.611787950676316
IFNA2	0	0.000242001844005838	0	0.00079037639288102	0	0	99.9836392816853	0	0	0.000296017388002097	0	0	0.000282821432151401	0.000269199298951448	0.000266752032597344	0.00737684633355618	0	0	0.000805749846747126	0.00106218003930164	0.000211479088906003	0.000318942647670738	0.000677465479612302	0	0	0	0	0	0.000267055504761846	0	0	0.00119888553976334	0.000244268250453343	0	0	0	0.000598831093585874	0	0	0	0	0	0	0.000275195531870648	0.00117665056985295
IL13RA2	0.00648417710010325	0	0.0032534510099233	0.00312564990403406	0	0	99.9410258184694	0	0.0033962854445053	0	0.00337979862195916	0.00671073268552855	0	0	0	0	0	0	0.00318644629804845	0	0	0	0.00401869273375808	0	0	0	0.00323831867964459	0	0	0.00656828788795837	0	0	0	0	0.00361682346038227	0.00331147926812645	0	0	0	0.00273571126178227	0.00294081738594968	0.00300750978887079	0	0	0
IL18	0	0	0.0128546750134024	0.00617486072473201	0	0	99.6076716258357	0.00623080510275903	0.00670951329967832	0	0	0	0	0.0063094047084131	0	0.012349721449464	0.0124616102055181	0.00601947582684488	0.00629496671136867	0.00622375668069708	0.0198263095702206	0	0.00793910664608401	0.0213523967881095	0.0120918701224972	0	0.0127948858272935	0	0.00625915916466009	0.0129759455323967	0.00565447164001667	0.0224792682563278	0	0.00676728278688342	0.100032743740659	0	0.00701760319609212	0.00654197491764117	0.00681759715704612	0.0108090391075368	0.00580971584555039	0.00594146966062227	0	0.0257997697807091	0.0137889747010933
CXADR	0.0022848282516642	0.0022282666022657	0.00235088230395338	0.00223065248056321	0.00226656360684242	0.001823404917598	0.00259761873482208	99.9064620047772	0.00206022519043237	0.00247499050211797	0.00271353189345212	0.00176601160016156	0.00182587640016703	0.00239321895434738	0.00191975529108471	0.00181240514045761	0.00194136868420931	0.00146780105921524	0.00241616798649106	0.00174244491418655	0.00212627904523956	0.002801688907865	0.00143399088036206	0.00144628090569505	0.002457088220005	0.00260269344785715	0.00207995374902749	0.00237836567034445	0.00254374320842383	0.00219727818416327	0.0016596639055989	0.0013957242697906	0.00214572636440025	0.00256689659064073	0.0022262708417621	0.00171337186222571	0.00247171374512407	0.00180199454475462	0.00227812640417371	0.00173272724180881	0.00209874483651723	0.00249512090303603	0.00201604616747532	0.00215527316315145	0.00239721764934211
CD276	0.229575258325526	0.227166279282645	0.246062979466238	0.276922441152704	0.287955582969968	0.273931429020867	0.258765202387628	88.5650633019438	0.26589838598038	0.286626903032695	0.252248025658732	0.277753728030461	0.244847161858177	0.255350808835343	0.227779098934071	0.260816257896168	0.274713011491056	0.258811369481337	0.285486764699501	0.264976218671593	0.247309250333428	0.237751153069552	0.295923284072857	0.281466692915732	0.26452736002901	0.241381216026472	0.265373232401196	0.279248750019091	0.262796947833144	0.266399015878272	0.237408547939705	0.258650475370552	0.244226743169344	0.260785583103631	0.252503389118601	0.266414594464413	0.293460040032183	0.273570358365317	0.25067818907334	0.234644603247737	0.236105333753454	0.260456609618197	0.251977997131254	0.253983479324454	0.262206944590159
TNFRSF1A	0.304904300713909	0.309158937880934	0.300733628728324	0.312913099407448	0.332463856422698	0.324359975781718	0.315619874523612	86.4291430956732	0.320499702362937	0.305585286483453	0.32093954560955	0.297546305912338	0.290161682097322	0.320588348156349	0.299326966311191	0.286403571414753	0.339788973214684	0.298823648378286	0.325670277037047	0.292391902058672	0.274610323133774	0.315642745529013	0.301144402983928	0.29685987352162	0.324450404416092	0.320343437271585	0.300551676069612	0.336058863106208	0.326879075089261	0.304628476197884	0.301291837165265	0.272417354078825	0.282497799139534	0.307629519793975	0.338205010743697	0.297565152433486	0.347420084945731	0.307875056161767	0.321216740322387	0.297518705133308	0.282885468295302	0.302538892017901	0.308505527479776	0.286894525025017	0.317346071776646
VEGFC	0.0240415270202592	0.0425807664132013	0.120628923542071	0.0231780827277246	0.0611720133601974	0	0.0138416030230581	98.5339670622042	0.025184965500491	0	0.0125313541932055	0.037322298271812	0.037322298271812	0.023683109759636	0.0234678087618212	0.0463561654554492	0.035082115023334	0	0.070886745001382	0	0.0279076644735171	0.028059336563047	0.0447005881177546	0.0267162635322156	0.0794295065784717	0.0860486321266776	0.0360203576344232	0.0238196905540976	0.0352417605979567	0.0243533864509465	0.0530618492045288	0	0.0214897728516156	0.0127009051109487	0.0402305293059791	0.0491121800485199	0.0131707089989813	0.02455609002426	0	0.0202865144502973	0.0763261362052895	0.044604042571064	0.0257823616858959	0.0363159525974255	0.0388189317864711
IL15RA	0.00116021329233459	0.000304428627144837	0.000388093153471733	0.000331420615410204	0.000131203688535467	0.000423302420198526	0.000197919415771107	0.000501634940538775	99.9857517041408	0.000232736261294524	0.000358368650886519	0.000355778034133123	0.000400250288399763	0.000296311694138968	8.38908432757079e-05	0.000414275769262755	0.000209014558557823	0.000363465797999785	0.000380100388297258	0.000459311856848899	0.000166270139825727	0.000150456403700998	0.00010652805495328	0.000238757898067992	0.000121687816619708	0.000175771290672912	0.000214604482798323	0.000340594888501144	0.000167972564465581	0.000174113070949583	0.000455234997426247	0.00030162999829468	0.000499329472983402	0.000181608713610389	0.000431438622560784	0.000438905719872907	0.00032957117001171	0.000351124575898326	0.000228698705336502	0.000398852339346195	0.000272844558911489	0.000518202617210637	0.000368658886804609	0.000346184957011128	0.000277533616851966
EBI3	0	0	0	0	0	0	0	0	99.8862548169467	0.0126989824748898	0.00611061474671578	0	0	0.00577425063221766	0	0	0	0	0.00576103724404325	0	0	0	0	0.00651377302884063	0	0	0	0	0	0	0	0	0.0052394865258	0	0	0	0	0	0.0436753728117183	0.00494611645510197	0.00531694461593855	0	0	0.0177086045180321	0
CCL2	0.000333306964772342	0.00108227405846524	0.000445966795544301	0.000428448459018992	0.000339230666752893	0.000547229898202296	0.00063965746813995	0.000324247658821564	99.9688664721679	0.000120349173072485	0.000231642947200195	0.000459936839742075	0.00137981051922622	0.00131335175568551	0.000542255080945912	0.00149956960656647	0.000864660423524172	0.000835333866489982	0.00076436871822124	0.000971642588482267	0.000257937552017515	0.000259339386539349	0.00055086230445299	0.000617314969252784	0.000734129955742157	0.000227230700586858	0.000887785062757958	0.000440308623974535	0.000977169565663622	0.00045017402946453	0.000490425972489622	0.000779872475967154	0.000595859901642958	0.000821719876660963	0.00173521625902692	0.00102132229276852	0.000243461464914491	0.00158872356652881	0.00153739730508581	0.0009374940495725	0.0010077813542395	0.000206127201396286	0.00023829436765663	0.000447535260241409	0.000956760844576245
CCL20	0.00104341897131314	0.000585211031986314	0.00167532130160371	0.00033531496309689	0.000955766832609227	0.000479669592852133	0.000600735185226532	0.000541364678811921	99.9743039085977	0.000527455088230845	0.000652643371134456	0.000575933748663767	0.000503942030080796	0.000650980161727896	0.000679012800271202	0.000536503940955024	0.000473694093960431	0.000490315588817279	0.000546939372300831	0.000574549292537171	0.0013188753129592	0.00052771103499338	0.000474231162094173	0.000888953368530991	0.000295482493304831	0.000675779405984196	0.000486362656938442	0.000447976149659893	0.000815742340257553	0.000528476943607303	0.000429878607365941	0.00045776143838508	0.000715047818807967	0.000587976643777277	0.000349206582996618	0.000355250454363055	0.000114323583719131	0.000355250454363055	0.000962565853172559	0.00064566246626967	0.000504778259124526	0.000225848749982214	0.000559486202470653	0.000245176954845874	0.000299514418164741
CCL19	0	0.000248064073254965	0.00168660386255128	0.000405087796392788	0	0	0	0	99.9941295320512	0	0.000219012880209936	0	0.000144953103046576	6.89857084453315e-05	0	6.75146327321314e-05	0.00013625263366779	0	0	0	5.41941781660622e-05	0	8.68045277984546e-05	7.78208767973209e-05	0	7.16137354337251e-05	0.000209844899177892	0	0.000136872668405754	0	0	0.000184337705100089	0	0	0.000234372225055828	0	0	0.0011444573177518	0	0.00011818376770988	6.35222151682461e-05	0	0.000300402186089034	0.000211566955794827	0
CCL22	0	0.000231086034496606	0.000523723022106794	0	0	0	0	0.000761563262044308	0.000546715740150507	99.9857255053501	0	0	0.000810193205283282	0	0	0.000251575144177001	0	0	0	0.000253567255047181	0.000807760192654803	0.00030455632263819	0.000323453756799001	0	0.000246322476331547	0.0010673973974367	0.00026064355053687	0	0.000255009617135049	0.000792995708001325	0.000230373539015116	0.00068688494421361	0	0.000275711504872949	0.000291108381119101	0.0018657243451034	0.00114364006868218	0.0018657243451034	0	0	0.000236698472504443	0.00024206636442949	0	0	0
TNFSF13	0	0	0	0	0	0	0	0	0	57.0036783635289	5.4859122502765	0	5.44625505328655	0	0	0	0	0	5.17207287669089	0	0	6.14183654107043	0	5.84785471439565	14.9023902007511	0	0	0	0	0	0	0	0	0	0	0	0	0	0	0	0	0	0	0	0
CHI3L1	0.00788658528262699	0.00721308662734367	0.00454094887624829	0.00660618145318686	0.00776357759126755	0.00636804101911621	0.00625263094595474	0.00465364610284859	0.00609468120951512	99.7118880367513	0.00660421496759217	0.00361275078925475	0.00735930716329671	0.00382082461146972	0.00896041262671642	0.0046118625239229	0.00490519454084041	0.00692597616661164	0.00609933008915625	0.00477401373777001	0.00530279970701756	0.00573400563069116	0.00576927975965645	0.0140798787407398	0.00878705686470751	0.00661063305793968	0.00581120766488651	0.00435524060287791	0.00694906137148608	0.00942950677698566	0.00559288091808422	0.00397043129526919	0.00624054766926418	0.00642036391457463	0.0089423836274675	0.00501810718690689	0.00722447755617694	0.00713099442349926	0.00688095634283684	0.00730936008842525	0.00516006331196305	0.00719602389028423	0.004714099379145	0.0092440364730486	0.00918530066997935
IL35	0	0	0	0	0	0.00485205909609395	0	0	0	99.9512670805314	0	0	0.0101951699561299	0	0	0	0	0	0	0.00239309702024543	0.00190585384315041	0	0	0	0	0	0	0	0.0120335481564105	0.00249469076167094	0.0021742011982497	0	0	0	0.00274739969597008	0	0	0.00503091026372642	0.00262143465414741	0	0	0.00228455482278289	0	0	0
CCL28	0	0	0	0	0	0	0	0	0	0	100	0	0	0	0	0	0	0	0	0	0	0	0	0	0	0	0	0	0	0	0	0	0	0	0	0	0	0	0	0	0	0	0	0	0
IL1RL1	0	0	0	0	0	0	0	0.00090013011909258	0	0	99.994272963018	0	0	0	0	0	0	0	0	0	0	0	0	0	0	0	0	0	0	0	0.000816870395846607	0	0	0	0.00206445427313961	0	0.00101379450913106	0	0	0	0	0	0	0.000931787684828544	0
IL33	0	0	0	0	0.00157751085779962	0.00152685683942991	0	0	0.000324736381459239	0.00033579297956693	99.9899023751055	0	0.000320823894935633	0	0.000302595264541563	0	0	0.00029133898555424	0.00121869031028181	0	0.00023989534486178	0	0	0	0.000877858789439261	0	0.000309632363716949	0	0.000302939513989278	0.000314013953769547	0	0.000271995743408147	0	0.000327532389663685	0	0	0	0.000316627625204014	0.000329967574716946	0	0	0.00057512706867511	0	0	0.000333689013529544
IL17A	0	0	0.00155903655433462	0	0	0	0.000198769033439147	0.000167929443879506	0	0	99.995311284224	0.000357305298664106	0	0	0	0	0.000167929443879506	0.000162233806286219	0	0	0.000133587116167211	0.000201469699654353	0	0.000191826259955503	0	0	0	0	0	0	0	0.000151462409546071	0	0	0.000192573634994291	0	0	0	0.00018374436052739	0.000145659822146959	0.000156580463511725	0	0.000185120722778532	0.000347671040904112	0.000185816665345368
PDCD1	0	0.00145631286651052	0.000330052215073647	0.00063417440202703	0.00100423470178806	0	0	0	0.0592612777191746	0.00213763956698392	99.9043669616699	0.000680782400248293	0.00408469440148976	0	0.0019263047461571	0.000951261603040544	0.000639920036473481	0.000618215965214533	0.000323254801033228	0	0.000254526753245984	0	0.00326146835328187	0.00109647359419033	0	0.00100901677179658	0.000328517088491909	0.000325864701387591	0.000321416036522232	0	0.00116145815458599	0	0.000293990318525538	0.00139003540518102	0.00110074556923263	0.00134375598622136	0.000360363132784492	0.00604690193799613	0.00105027768068045	0.000277529171024599	0.000596673064631556	0.000305102263610196	0.000352714976408292	0	0.000708081945120405
THPO	0	0.0155041745375687	0.0175689828287869	0.0506365296344836	0.0178187787931773	0	0	0	0.0366806080522966	0	0.0547538202722389	99.5476347736389	0	0.017246616171378	0	0.033757686422989	0	0	0	0.0170124992097756	0	0.0204334908986979	0	0	0	0	0	0.0173460776256535	0	0	0.0463691139818344	0.0153616438216973	0	0.0739928624917177	0	0.0178823416188366	0	0	0	0	0	0	0	0	0
VCAM1	0.016207320481982	0.0114821346754825	0	0	0.0164953652772779	0.0159656975848883	0.0111973900488117	0.00630672176399663	0.0407475754947002	0.00351124547138022	0.0168957382209012	99.6620238647765	0	0	0.00949233292774266	0.00312504787744614	0.00315336088199832	0	0.00318583256156123	0.00314979373167931	0.00501696875460273	0	0.0200895934978681	0.00360209270220506	0.0152989981252995	0.00331478292714823	0	0	0.00950313194131233	0.00656702278019932	0.00572336620514802	0.0170648681847059	0.00869225075589338	0	0.0108483804888488	0.00993252434769743	0.0106546594086907	0.0198650486953949	0.00690066334276211	0.00273518434067241	0.0117610038386674	0.00601386103413502	0.00347617685244009	0	0
LCN2	0.825393975800871	0.775990167066539	0.793501832067865	0.81528047144935	0.87877906159227	0.84967445997904	0.852708553043046	0.779311048012278	0.825273197418412	0.81460456029956	0.835580527713492	63.4126515982395	0.929709318876229	0.790472194630814	0.8043787805565	0.748660534069805	0.830987757012249	0.804072524907051	0.81344041466628	0.802926271600793	0.737864338918096	0.840913662285635	0.66040229222729	1.08230820280472	0.90853121430836	0.844063601443986	0.811619175746838	0.868178156925655	0.874363070692447	0.835644723787585	0.773995027230852	0.757204114956894	0.772996489393448	0.815255648221845	1.39939999033562	0.794780004637292	0.879445284998224	0.838921676864761	0.859411954857381	0.742060273224042	0.739302363324392	0.849193643010972	0.802123747001082	0.731238216243468	0.797385877557205
TNFRSF8	0.0011361554841131	0.00108998696658857	0.000522562946329083	0.00118663003096624	0.000770898547277372	0.000932681155249573	0.0194057691948013	0.00184212450142158	0.00089264411053642	0.000461518392585035	0.00108571330596528	99.9180157452992	0.000832895508760221	0.00111921738629949	0.000739361788525116	0.00109535079781499	0.000414478012819855	0.00057838476892282	0.000697910155072335	0.00069001524381586	0.000549525653633532	0.000386758544269252	0.000938872112412845	0.000683885742296841	0.000580927119555448	0.000822980086036885	0.000661986717632953	0.000938059939305222	0.00120282975835144	0.00086317001254701	0.000794073041118958	0.000332297433044996	0.000634727862157358	0.00060021990212371	0.000844984901171561	0.000870354542972491	0.00342332052595175	0.0264974605304958	0.000806243338168652	0.00075897158055869	0.000515289102879173	0.00105394984973343	0.000507676633818744	0.000762764799416298	0.000458626673333248
TNFSF8	0	0	0	0	0	0	0	0	0	0	0	0	99.8160591447415	0	0	0	0	0	0	0	0	0	0	0	0	0	0	0	0	0	0	0	0	0.183940855258492	0	0	0	0	0	0	0	0	0	0	0
TNFRSF14	0.0137812331228406	0.0198318337993249	0.0147899159924073	0.0193758311746261	0.0157794302832762	0.0141414364159501	0.0165299364004135	0.0126618439217844	0.0144366820152684	0.0159649030132417	0.0159628900384575	0.00891421630460852	99.3443845598618	0.0165926187280481	0.0156944232514471	0.0138398794104472	0.0124756403346994	0.0156502688878138	0.0127922290422605	0.0171113513579665	0.0210336242975207	0.012063260107867	0.0125745190072063	0.0136128552565992	0.0128281994342022	0.0148758932406007	0.0107062732257934	0.0176365079213823	0.0177698383420144	0.0176438877748187	0.0106457547234893	0.0162906265959376	0.0131739522263274	0.0121341525753589	0.0132388332189078	0.0125121725485746	0.0165676066636389	0.0154447129896467	0.0154842011426327	0.0155050153929536	0.0126742312776306	0.0161576855648448	0.0203212970939016	0.0125289037288949	0.0158648722926074
IL3RA	0.000228168680784062	0	0	0	0.00116111905683359	0	0	0.000665901121608752	0.000239020605845743	0.000247158760143139	0.000237860311642609	0.00094456335804101	99.9815591669618	0	0.000890894985425043	0.000439948140950639	0.000443934081072502	0.000643315853808018	0.00044850548465334	0.000221715946598993	0	0	0.000848471414690517	0.000253553553419805	0.00172304964214074	0.000233329639039892	0	0.000678189954302801	0.000668931388373752	0.000231128416030082	0.000201435659602785	0.000800804481280938	0.000407901970433943	0.000241078593841955	0.000763624273221465	0.000699156587848429	0.000499992083656912	0.00139831317569686	0.000485741999488251	0.000192531332803055	0.000206966100098743	0.000634979147279188	0	0.000459547237499436	0
CD200R1	0.0011311853301156	0.00250435102724046	0	0	0	0.00222864265726904	0.000651265548638941	0.00110043963597882	0.00473994243204536	0.000612665951178625	0.0011792332506909	0.00117070867297506	99.9404726401984	0.00111432132863452	0	0.000545279572710045	0	0.000531558095497429	0.000555885697122025	0.00164879219214248	0.00262618432045757	0.000660114265332405	0.00140214747268297	0.000628517592865006	0	0.00115677166496345	0.00225973999667279	0.00224149526774925	0	0.00114585872472795	0.00099865179709075	0.00148879703560158	0.000505560977403382	0	0.00378579817624402	0.000577698096652378	0.00371819463738252	0.00115539619330476	0.00361222378650297	0.000477253535643074	0.000513034951726135	0.00314801792193078	0.00181964082129082	0.00284785521268845	0.00304413596043014
IL6R	0.000708725636449065	0.000627624042999739	0.00124461660396268	0.00119572594050736	0.00036066073561004	0.000349079886301461	0.00122411927957724	0.00137892485098471	0.00111364997873734	0.000191927907222493	0.000738829273919596	0.00146697667881867	99.9585072901101	0.00139631954520584	0.000345906432789629	0.00136654393200841	0.000689462425492353	0.000666078032505194	0.000522421614739486	0.000172170622655472	0.00109692850758513	0.00268829455918027	0.000439246263859846	0.000984468502117961	0.000501754386024517	0.00181189083842187	0.0003539507684359	0.000351093034434687	0.00103889986639889	0.00233323678721306	0.000938533383930751	0.000777317826493549	0.000475126421729772	0.000561619300470247	0.00118596491242159	0.00126681547323669	0.000776524645037943	0.00253363094647338	0.00113158981730436	0.000747538459859709	0.000321433643986139	0.000657446351738388	0.000760044097015914	0.00142742162182825	0.000572176054238484
CX3CL1	0.517883270800357	19.633829483733	1.44907361469413	1.55043507026948	0.0992494279296898	0.0157390568989212	0.0310852557630167	1.02583714909027	2.16255436024494	0.0107422810403734	0.0223993072906976	0.0119739763162877	2.71923300249409	50.4843818185395	0.446905340077548	3.38556804998208	0.197235146742539	0.0134624574817906	0.0135371040951819	0.430428456980451	1.39674815624588	1.15742240013805	0.0157069475625597	1.86058021566651	0.0748890449671744	1.84344931523364	0.0187101667577873	0.0163756802480125	3.60246149259402	0.0156264156328911	0.0958187670668133	0.0149856710257348	0.0285628670465333	0.936618412177865	0.854321365250531	0.0106918977695406	0.019920263077206	0.485637251321765	1.18578187836036	0.010692450550937	1.94100401922577	0.0107326137608194	0.0141799897877921	0.0216377833617056	0.145891304705789
ANXA1	0	1.45989746724362	0	0.52977947745092	1.11856283035254	0	0	0.534579291516161	0.575650627327768	0.595250333428461	0.57285620680676	1.13743015520186	1.70614523280278	67.1240318654673	1.60920516275717	1.05955895490184	2.13831716606464	0	0.540084112595847	0.533974563810826	0.850510836772558	0	1.36229008487379	3.05325688492089	1.55615444310583	0.56194466001044	0.548876179545081	0.544444653297313	2.14804784713888	0	0.970264161169106	1.44647655079296	0	0	0.613030538193208	0.561276473732188	0.6020835642969	0	1.75477142902888	0	0.498451440769556	0.509755415128261	0	0	1.18304138949566
CXCL13	8.2272815767901e-05	2.42860304964354e-05	0	0	0	0.000513293052808835	0	2.66788783482926e-05	0.000229828776405291	0.000118826984017868	0	0	0.000283824693753522	99.9951869415897	5.35396581398689e-05	0.001216209518239	0	0.000335062193172922	0	2.66486986216542e-05	6.36687826528171e-05	0	0	0	0.000284760379557105	0	0	5.43424442480792e-05	0	8.33400338969658e-05	2.42111506490671e-05	0.000144376606219871	2.45134751108661e-05	0.000347711432937894	3.05940903656394e-05	0	0	0.000588235958635421	0.00020433971136406	0	2.48758707302453e-05	0	0	2.76171741870367e-05	0
TGFB1	0.0169449419882025	0.00545668422412968	0.00386462010616661	0.0126235582008836	0.00940696154752214	0.003793709645503	0.0150771988699562	0.00524502914522091	0.00645485816756804	0.00917761990407687	0.0184676312257787	0.0135513136831172	0.00956563318808275	99.5909481298866	0.012029508403195	0.00519793572977561	0.00674360890099832	0.00868651591477974	0.0121120908407455	0.00823286491395131	0.010729021008255	0.0125852193892121	0.0152755662262793	0.00256774758929776	0.00654352380173793	0.0055135246847977	0.0138479224641431	0.0144992344652119	0.00752699615672041	0.00702194181554424	0.0040798949363354	0.00473070555181825	0.00137694685156238	0.0073242394336796	0.0103110072027386	0.0118006473634196	0.00675125471607881	0.00314683929691188	0.0114779696040398	0.0207975783788047	0.0076851664033083	0.0142899127899724	0.0057819734522223	0.0116346359116481	0.00912011601996612
TGFB3	0.00472656903016408	0	0.00474313410854083	0	0	0	0	0.00459810056275306	0	0	0.00985466698279356	0	0	0.00931220824979575	99.80520038952	0.00227840785460772	0	0.00222107374010446	0.00696817413657485	0.00229644954576411	0.00548665242825804	0	0.00878814458205833	0.00525242276443849	0.0178466936127954	0.00483347952013208	0.00236053650983195	0.0093659118729203	0	0	0.00208639403746709	0.0165888571886045	0	0.0199760039208411	0.01054577349847	0.00482773221987033	0.0103574561145687	0.00482773221987033	0	0.00398833280639582	0	0.00876916370823099	0	0.0118995392641001	0
GRN	0.0589004307026222	0.0596788770004752	0.113421266990472	0.0521808468802373	0.0621075001810185	0.0695222488065386	0.0843196731680101	0.0784641979735339	0.0733751047737742	0.0729993829640113	0.065827658169911	0.0724910673668613	0.0659009703335103	0.0606359463275073	96.9295872498034	0.054227154601031	0.0567833011650574	0.0578496118135518	0.0672770489474537	0.0613597175701434	0.133870004150459	0.0594541362791451	0.0749825614833663	0.0654533893577652	0.073631661084172	0.0558916066846408	0.051411696914253	0.0751805667905068	0.073635650014292	0.0634270934990565	0.104935837653359	0.066579725645934	0.178341786521695	0.056626469281039	0.0680762729256878	0.0547411647152018	0.0552326903783725	0.0498632391465204	0.0581771370695146	0.0537306536118011	0.0664228893171442	0.0575921816872496	0.0620272657727078	0.0683989750706538	0.0554060894063378
WNT16	0	0	0.000441471227266383	0	0.000895496138720435	0	0	0	0	0	0	0.000455300446433763	0	0	99.9964677559191	0	0	0	0	0	0	0	0	0	0.000830548067120931	0	0	0.000435870092895068	0	0	0	0	0	0	0	0	0	0	0	0	0	0	0	0	0.000473558108446145
GFAP	0.0568307617712534	0.0557196743448714	0.0386988844654801	0.0508761517315686	0.068169499150716	0.0439870468526027	0.0677762881311611	0.0473880838325578	0.0595336882457398	0.057163494568509	0.0698240986446654	0.0630175873857659	0.0672187598781503	0.0759776263817682	97.2647578238412	0.0273948509323831	0.0552860978046508	0.0438732947919136	0.0438863899948164	0.0394453978357358	0.0439798417671231	0.0426396175517818	0.0301902438846671	0.0383431719712444	0.0517298217331507	0.045662743875559	0.056764679490124	0.0703829647657247	0.0694221051784793	0.0472879616035484	0.0555478767877957	0.0658927513999616	0.0489845346276453	0.0471792187644152	0.0384925609529505	0.0725588947109195	0.0378051937930764	0.0704857834334647	0.0691345361819886	0.453854562720996	0.0368212583809826	0.0376562977179163	0.0652991230089709	0.0633623494894786	0.0436964056225445
IL5RA	0	0	0	2.06916825026004e-05	4.36878888858222e-05	0	0	0.000313187244221126	0	2.32487882847629e-05	0	0	6.66371895535553e-05	2.11425333828176e-05	99.9985997342754	4.13833650052008e-05	2.08791496147417e-05	0	4.21883045991235e-05	0	3.32185389366071e-05	0	5.32071835781153e-05	4.77006186541189e-05	0	2.19479632259726e-05	8.57501819061254e-05	0	0	0	7.57915276868117e-05	0	0	0	7.18296978304557e-05	0	0.00037625079815953	0	0	0	0	1.99095994706447e-05	0	2.16134690619191e-05	0
TNFSF15	0	6.33999973271684e-05	0	0	7.28649258380964e-05	0	0.000247310981530912	0	7.49975578138456e-05	0	0	0.000222281918339832	0	0.000141050452769159	6.98840879629016e-05	99.9975383387142	0	0	7.03638414271778e-05	0	0	8.35570616947736e-05	0	0	0.000202740650793473	0	0	0	0.000139927184089541	0	6.32045194320179e-05	0	6.39937538057788e-05	0	0	7.31248482846057e-05	0	0.000438749089707634	7.62056969112186e-05	0	6.49398071883351e-05	0	7.67765261015648e-05	0.000216288384785534	0
MMP12	0.000436926721904302	0.000429919878712251	0.000584610676192827	0.000280823085758171	0.000197640892109423	0.00153035699945278	0.00039130777164292	0.000425051023913698	5.08563758964492e-05	0.000841406874856763	0.000101219000570603	0.00035170553933207	0.00110536026647222	0.000813002155959291	0.000616055644381987	99.9793370493383	9.44557830919328e-05	0.00018250428111636	0.000238571099743068	0.000283046797975713	0.000713821924744755	0.000226642544755915	0.000240705502078432	0.000107897097632829	0.000870705864249097	0.000198582039214706	0.000484909630640562	0.000577193470381845	0.000379542464028108	0.000639303027188854	0.000385734896316336	0.000340774081594185	0.000433946183507683	0.000256471268358477	0.000162476213902942	0.000446278304537212	0.000106383235293593	0.00123966195704781	0.000516756235874701	0.000368683746675634	0.000352289150877198	0.000450348037095986	0.000728877896743117	0.00127111129438722	0.000209033725489165
CSF2RB	0.494355225763434	0.5094907905764	0.461874828840288	0.517686863900301	0.641938721214218	0.625524158698668	0.569237451649852	0.460189366397056	0.48215226035035	0.563197796990437	0.533124128219103	0.564554900115715	0.471932611815481	0.562551927957191	0.486718096149122	76.8682820373867	0.447751815953892	0.556727800416696	0.598961501490402	0.596327079166345	0.481508747156689	0.502363252342693	0.433166559590048	0.582505354067082	0.514923700105542	0.549117852065676	0.587428399884212	0.51935021763997	0.541413126799681	0.518035709495921	0.459009098677715	0.486110458076526	0.41902853782327	0.598873918202008	0.532477917154595	0.404819343972318	0.625695511707488	0.583288087013877	0.539818458453659	0.521428215779457	0.463879917267731	0.577186511170545	0.589564735051787	0.433457624530155	0.522969382919692
VSNL1	0.00574554891427917	0.00508806857460393	0.0115313703676771	0.00276959961692806	0.00292383087521671	0	0	0	0.00601881282605586	0.00311187043970101	0.00299479764403265	0	0.00297314850443723	0.00848983919271642	0.00280421961213966	99.8219093933213	0	0.00269990509702725	0	0.00558306167122829	0.00222316509791253	0.00670574255076876	0.00356091379319322	0.00319238455198306	0.00813531843521837	0	0	0.00569253346870336	0.00561481970121252	0.00582007844028987	0	0.00252064684237273	0.00513571958102582	0.00303531766135659	0.0160241120693695	0.00586852142374056	0.00944278032659275	0.00586852142374056	0	0.00484815964377781	0.0130291090743554	0.00266491712600746	0.00308079058512223	0.00289298154593541	0
TIMP2	1.05001364310304	0.348696541015019	0.658558498412322	0.126537839425577	1.33584377877002	0.129294971247924	0.453398987646875	1.65989557651921	1.09995331637258	0	0.684133585729305	0.271675216694432	0.679188041736081	0.775769827487542	1.02495649934718	0.379613518276732	69.9709827640406	1.11018264152484	0	0.892778851241319	0.507861328505358	0.765932166631722	0.650766031331541	0.729270471721795	0.867270884062996	0.13422049396213	0.262198174251603	0.520162467950124	1.02612254769683	1.06363410309613	0.695242846422546	0.690981909672254	1.1732072313027	0.832068006850107	1.17137885639677	1.34060897655398	1.00665370471598	0.804365385932386	0.698545321735994	0.332255053815882	0.833385960398444	0.121755091715107	0.140755574192496	0.132174929575838	0.847708382918718
IL12RB1	0.000234873919538972	0.000103998297362875	0	0	0	0	0.000405677004458399	0.00011424501522309	0.000123022376148766	0.000127211032083214	0.000244850360296089	0	0	0.000462744717623801	0	0.000113219246287305	99.9912358987812	0	0.000346264353919869	0.00011411577878053	0.000181762789985565	0.000411188920279845	0.000291135204738784	0	0.000110855327958229	0.000480373087818993	0.000117300405165103	0	0	0.000237920633117897	0.00031103293455906	0	0	0	0	0.00287881137052048	0.000386014088425977	0.000119950473771687	0	0	0.00010652412718267	0.000108939901125258	0	0	0.000632069852393412
CD93	0.000151890444130265	4.48363888343289e-05	0.000101615180302101	0.000195247125339165	0	4.98753407904806e-05	0.000174897977892624	0.000295524103075645	0	0	0	0	0.000104798306432046	0	0	0.000146435344004374	99.9968847898434	0	0	4.91982999652704e-05	7.83626976023407e-05	0.000118182872742661	6.27580045733031e-05	0.000112525995263387	4.7792634251977e-05	0.000155326061318925	0	0	9.89563075524439e-05	0.000205147628157071	0	0	4.52562925799158e-05	0	0.000169446612347918	0.00015514136921272	0.000110947186656375	0	0.000107785123096156	8.54445916882104e-05	9.18506803997868e-05	4.69668435953554e-05	0	0	0.000109000744785211
IL36G	0.0211891852346114	0.0187644434191043	0.00708781546593892	0.0136187879659792	0.0239619669780558	0.0278310552240538	0.00813293570890579	0.00687108724670863	0.00986531713633125	0.0229527239804933	0.00736307043548995	0.00974645789372485	0.00487322894686242	0.00695776380601344	0.0114908523462949	0.00226979799432986	99.4864722450942	0.00885072215732125	0.00694184214970677	0.00686331452357887	0.00728789193855101	0.00549562503518453	0.0087549351209866	0.0418605953520912	0.0244464726839857	0.0192608572661705	0.0117580814706274	0.00233262977271961	0	0.00476978776638657	0.016628078215399	0.00619731362496805	0.0189401770203238	0.00746269377471552	0.0105059221451839	0.00721423310207339	0.0180570536870349	0.00721423310207339	0.0175424164691888	0.00397326132209805	0.008542302061026	0.0152880454542498	0	0.0142254866092467	0.0101372932979845
CXCL12	0.0892173671596575	0.158015914206486	0.0447650224241506	0.0645098639647692	0.0227007459686451	0.0439436458659093	0.0770486444941144	0.0650943247934421	0.0934606321831046	0.0966427722448245	0.0930069397938663	0.18466920094011	0.138501900705083	0.0878872917318186	0.0217720790881096	0.0645098639647692	96.2311101529719	0.0419243536051126	0.131529264971646	0	0.034521494770336	0.10412733476922	0.0276470845563297	0.123929040087558	0.0421086364781021	0.136853068553832	0.0891136260350533	0.13259120828745	0	0.0677810009346808	0.0787643560022053	0.0782816326763491	0.139558800398288	0.117831670341553	0.0497647522013934	0.0227817236593775	0.146628287736248	0.0683451709781324	0.142449290688003	0.13174460430526	0.101158551201354	0.0827621148921661	0.143516326573307	0.0673836914333052	0.12004655136301
TNFRSF13C	0.0414077982977188	0.0183346900710002	0	0.00998016238432673	0.0105359297208947	0.0101976200509577	0	0.0302117486447399	0.0216885967913052	0.0112135241922259	0.010791656170431	0	0	0	0.0303147432423924	0	0	99.4792340244519	0.0406971381438678	0	0.00801110331931091	0	0	0	0	0	0.0103399124237618	0.123077158262078	0.020232820669932	0.0104862319391924	0	0	0.0185063989270242	0	0.0115484736161495	0.0211470265979432	0	0	0	0.0174701860205012	0	0	0	0	0.0445730560623314
CXCL1	0.00513217913633986	0.00447496717207645	0.00427859923469196	0.00487173754984754	0.00514303099160445	0.00381119534276078	0.00409124323603253	0.00422458059580759	0.00512813501769584	0.00410534504121767	0.00403320672195073	0.00359547437696203	0.00637379548643268	0.00505566729141736	0.00454727221693777	0.00426277035611659	0.00506949671496911	99.7714394870409	0.00294885744355581	0.004756867324107	0.0060491427017807	0.00469974155066707	0.0066551414743453	0.00517671351992915	0.00558986713201514	0.00654014454445771	0.00449529314942054	0.00547596364950964	0.00362652434184736	0.00543869462467133	0.00522793328893502	0.00838270711482719	0.00402284298491329	0.00417120056591535	0.00598962732691076	0.00540331667124792	0.00475804166594145	0.00685495398591155	0.00521074437981485	0.0108597903299516	0.00393907567697793	0.00329596917287286	0.00313293094190511	0.013835084981372	0.00382464593243141
VEGFA	1.13309933136908	1.08183126913333	1.15803696172068	1.23166816896555	1.20264086029784	1.23011631107349	1.23525699966884	1.30213868200839	1.19236804260057	1.14282720936466	1.19183726348132	1.17520605014918	1.1103362420039	1.20217121962764	1.14772789082119	1.07886004987776	1.16301493666564	48.5781357419352	1.24765906020866	1.15049798977248	1.02678538006842	1.22155921164317	0.937239668080326	1.15618344263841	1.24310139532334	1.1287062567763	1.15337036292466	1.22150659728415	1.25772360082885	1.19049102507183	1.08215298060904	1.08381772902232	1.10588913333943	1.18978882539183	1.25793950638761	1.19892823245696	1.27652399208973	1.15937482291603	1.22633841129721	1.10400113385743	1.12648588265489	1.14593403436624	1.17970228735365	1.14578546234587	1.2252403445269
TNFSF9	0	0.00435153638452422	0.00493106342638843	0.0142120885285808	0.0250058666646238	0	0.00565816393161997	0	0.0102950982755817	0	0	0.00508553047348011	0.00508553047348011	0	0.00959315975679203	0.00473736284286026	0.00478028345751811	99.8351949166578	0.00482950834438043	0.00477487589704581	0	0	0	0	0.00927690174283185	0.00502498844403392	0	0	0.00480203673832593	0.0199103315707004	0.00867623904005857	0	0	0	0.00548180557530973	0	0	0	0	0.00829271177404419	0	0	0	0	0
GZMB	0.00604462896927038	0	0	0	0	0	0	0.00588033554315204	0	0	0	0	0	0	0	0.0058275379176243	0	0	99.9495030345139	0	0.0327444630560566	0	0	0	0	0	0	0	0	0	0	0	0	0	0	0	0	0	0	0	0	0	0	0	0
TNFRSF17	0.000168676030350729	0.000116179721706636	5.64223948875685e-05	5.4206026962692e-05	0.000114449218065779	0.000147698990898344	0.000129484101940372	0.000237020917443889	0	6.09048802317259e-05	5.8613555854076e-05	9.69830723368647e-05	1.93966144673729e-05	0.00024001086020981	0.00012806173869936	0.000144549405233845	7.29295130596582e-05	3.52279868882266e-05	99.9942611341664	1.82117534026239e-05	4.35113243457285e-05	0.000131243396803692	0	0.000145788266565895	0	0.000114994214342282	1.87199883813018e-05	3.71376932131939e-05	0.000201468816936422	1.89848938772636e-05	0.000165459301211917	0.00049333575100877	0.000100515234180559	0.000297033025976375	0.000334528623541185	0.000210572045287889	2.05346811325504e-05	5.74287396239698e-05	0.000119696579984532	0.000347919626890206	0.000153001805777482	5.21572030494154e-05	0.000502471598249673	0.000132115275563232	0.00014122096498175
GDF2	0.0529592138369468	0.0503342740480262	0.0452852000511011	0.0550811789788765	0.054200295414136	0.0550236586558949	0.0525280683419103	0.0486297031291459	0.0493052095293496	0.0517552245095641	0.0489634833327696	0.0536153210825654	0.0525480966818698	0.0483240747228474	0.0498260392074765	0.0476249815666092	0.0535022274112411	0.0496570161390663	97.7971861205453	0.0521772356277388	0.044004807399596	0.0492013511152732	0.0431546446146738	0.0493837003993415	0.0525869099188391	0.0523744609658836	0.050347167955186	0.048918994450845	0.0570088275671436	0.0520295867136073	0.0451503350980923	0.0466616733081026	0.046438354651744	0.0512343348808143	0.0504799781539911	0.0484251334501693	0.0524031553699191	0.0509078306078942	0.0516413936122282	0.0440246289813567	0.0483943092686328	0.0499473203204296	0.0504220861924274	0.0468043405942316	0.0495280515971468
IL10	0.000959005171311976	0.000849263342429884	0.00705735191879039	0.00154093797635052	0.000976049102081738	0.00102343374885711	0.00147236003960141	0.00163264385478452	0.0013394885238325	0.00233734835416547	0.00108305124879054	0.00157147825311072	0.0010752219626547	0.000944708075868104	0.00046805991031647	0.00115570348226289	0.000310979781863717	0.00353007984877629	99.9366103617488	0.00100954098303552	0.0011750693243981	0.00186545616430477	0.000891542686317086	0.00106569914897411	0.00135788809146756	0.00196139390989759	0.00151665924428127	0.000475078109663776	0.00124957973781871	0.000809537580736033	0.000917198590959304	0.00203351871148729	0.00135726009373767	0.00160433819198265	0.00124815976084392	0.00114278598793082	0.00105074673744514	0.00146929627019677	0.00170133300734611	0.000674349576094456	0.00130483438567633	0.00118615614421452	0.00222830019726193	0.00104623004572497	0.00172052097359438
IFNB1	0	0	0.00011011050803265	0	0	0.000108090131738473	0.000126346641924864	0	0.000114944627897498	0.000237716506622821	0.000114386644266928	0	0	0	0	0	0	0.000206246378284351	99.9976545962274	0	0	0	0.00040802854924653	0	0	0	0	0.000108713488899595	0.000107229345706426	0	0	0	0	0	0.000122408564773959	0	0	0	0	0	0	0	0.000470684618606485	0.000110497766560315	0
CXCL5	0.00452567069875817	0.0037720326309116	0.0101516590811479	0.00410647772388805	0.00460610323487354	0.00367145951317227	0.0055177354001103	0.00233082140910661	0.00501979342497839	0.00346047129758914	0.0030527600251689	0.00330620932408215	0.00247965699306161	0.0023602239727536	0.00337821956504228	0.00461978743937405	0.00621552375761764	0.00200157092559313	0.00444799900484355	99.8312679281322	0.00309026321958129	0.00279635231554503	0.00263987853678517	0.00473333978264457	0.00175907290960781	0.0065336993785433	0.00478631466102591	0.00369263286676611	0.00494301488820398	0.00323603035258041	0.00141015094500935	0.00373735613072957	0.00237959914931338	0.00140639285516	0.0065336993785433	0.00462253404308355	0.00379187910361888	0.00163148260344125	0.0045339177843671	0.00449272059428321	0.00193182241393044	0.00321040304237279	0.00456787971533614	0.00294897334201544	0.00429848643325217
FAM3D	0	0.0181481568251569	0.00685502808426876	0.0395145053207681	0	0.0134584955048946	0.00786582311009928	0.00664541793899667	0.00715598053674886	0.0221988803535967	0.021363728301459	0.0424185834226559	0.0212092917113279	0	0.0400084366372777	0.0131715017735894	0.0132908358779933	0	0.0134276980323434	99.4291115578825	0.00528640003615681	0.00797269570670389	0	0.00759107896524458	0.012896492395899	0	0.013646288465428	0.0203041662288376	0.0400539524923827	0.0138393963210709	0.00603073385419739	0.0419564129529504	0	0.021652782435919	0	0.00697729374570043	0	0	0.00727125655530863	0.0115282987036033	0.0185889251535398	0.00633682941699143	0	0.027516548840019	0.0147065264163761
CTLA4	0.000318317619720029	0.000281891582824232	0.000798583047136404	0	0.000647949846776078	0	0	0	0	0.000172405318625161	0	0	0	0	0	0.000460328005622062	0	0.014958141976997	0	99.9334727195357	0.000123168844747525	0.000185757360964337	0	0.000176865999572772	0.0013521502846459	0.0315752131284904	0	0.000315380432917537	0	0.000161223369893576	0	0.0011172005529704	0.00113812626572114	0	0.000177555087882795	0.00113795710307761	0	0	0	0	0.010105828127648	0.000295285999286722	0	0	0.00102795050879513
IL1R2	0	0.000245752061264388	0	0.000535083051462304	0	0.000410056478371198	0.00255634851931857	0.000539930916028214	0	0.000751511662756798	0.00028929550901269	0.000574408432352907	0.000143602108088227	0.000273370985580799	0.000406328692204187	0.00066885381432788	0.00121484456106348	0.000652022700838229	0.000136372711342366	99.983346255197	0.000536890764474001	0.00032388518943812	0	0	0.000523910987750454	0.000425677677547244	0.000554370928898736	0.000824842558569053	0	0.000281107900267048	0.000244994346789781	0	0.000248053589413586	0.000146604858195853	0.000309583765488904	0	0.000608110967924634	0.000141723840324885	0	0.000117082268873505	0.000251720696332055	0.000386143897559055	0.000892807113956766	0.000139730070003785	0.000298721177226136
CD40	0.00518270043593792	0.00432736404293173	0.00564665245760633	0.00778036595346005	0.00625441761985555	0.00466782665737423	0.00690553645408128	0.00554601771451613	0.00457603555389843	0.00761906447621535	0.00686932439368741	0.0062066628852345	0.0111873182869659	0.00671000081997546	0.00751626178806737	0.00556760132449435	0.0060502011431085	0.00570583078003431	0.00727678926850388	0.00539585448586458	99.7263135341884	0.00691294980507868	0.00513932429953324	0.00608840391629698	0.0046126847490591	0.00567849448274321	0.00672967625210683	0.0055750109616044	0.00484771588151365	0.00509993089393541	0.0067978523879746	0.00480728930265329	0.00496351234703881	0.00555416828127601	0.00520356585327741	0.00688171412224955	0.00648970798027795	0.0086210484608401	0.0136340159972283	0.00568518818940263	0.00503689056547444	0.00769233637057568	0.00571677646802013	0.00462268061994945	0.00430370108165801
TNFSF4	0.00186114793575268	0	0	0	0	0	0	0	0	0.00201604801615581	0	0	0	0.00366680292846687	0	0.0107658321670812	0	0.00174915325690542	0.00182920603754183	0	99.950625969743	0.00217218216958092	0	0.0144774677072198	0.00175684184265006	0	0	0	0	0	0	0	0	0	0	0.0057029467662719	0	0	0	0	0.00337640142938027	0	0	0	0
CTF1	0	0.00039729562831901	0.00135061948412187	0	0	0.000883891650159266	0.000516590830387989	0	0	0.000485973214967768	0.000935380484149126	0	0	0	0	0	0	0	0.000440934507402105	0.000435946560485792	99.9833963473228	0.00052360972754	0	0	0.000423490944471912	0.000458781856511238	0.000896225022021954	0	0	0.0013633611773683	0.00118821200247515	0.00039364326809953	0.000802032798063351	0	0	0.000916472674124709	0.000491551989119184	0	0	0	0	0.000416173606338488	0.000962239099798852	0.00135536961126415	0.000965856540023659
LTBR	0.00577101989117034	0	0	0	0	0	0	0	0	0	0.0180484444897402	0	0	0	0	0	0.0224566527135462	0	0	0	99.9008827470821	0.00673547022624364	0	0	0	0.0295077743244959	0	0	0.00563971113369206	0	0	0.00506364258071023	0	0	0	0.00589453755828218	0	0	0	0	0	0	0	0	0
TLR3	0.00394204695071152	0.00232729782176027	0.00153839098615189	0.000844548779314428	0.000445789669649973	0.00172590128983751	0.00277393518299621	0.00213050102596024	0.00183534868870526	0.00142337886955073	0.00296796374720844	0.00226654506737697	0.00317316309432776	0.0019416389510672	0.00342042255622343	0.0029559207276005	0.00213050102596024	0.00288153760207007	0.00236768380608144	0.00148966366984844	99.911066715786	0.00102240891626244	0.0027146210763678	0.000973470843944573	0.00227401719397272	0.000447912477600688	0.00131248772506248	0.00347170916894651	0.00171215691096509	0.00177474755275744	0.00193343515511088	0.0007686342822974	0.00156606235664757	0.00416509019761525	0.00342042255622343	0.00178951953000988	0.00119976556500184	0.00089475976500494	0.00209802870549021	0.00147837517164863	0.00139056249645831	0.00121894108375133	0.001644023326025	0.00154380150544668	0.0035361511389528
CCL5	0.157484586656022	0.167408512580296	0.177753740223191	0.205212534620155	0.199369625778071	0.199126397169617	0.207734841706845	0.173476905082939	0.187740593117223	0.195100208731413	0.190863749292438	0.162678956082202	0.186402970510856	0.180357487863497	0.188307613936061	0.178233544054708	0.172028850783415	0.165354809708827	0.192526274778824	0.164023600374171	0.150901608098022	92.0031278185271	0.221777142809274	0.160780110217076	0.19615057113025	0.181443961928985	0.170682497041672	0.172548947794801	0.191431131008751	0.172193122981073	0.172937270459088	0.153853772518158	0.176959468139192	0.185897043141289	0.175687350568212	0.188221920302203	0.203537330255908	0.183964881717016	0.19741950499546	0.164287876816806	0.188216782829178	0.186685787434145	0.187724240831436	0.168185819923788	0.194198235480334
IL7R	0.000809909288956931	0.000239076315881101	0.000451526531161737	0.000433789798736752	9.15892679323333e-05	0	0.000828968816459939	0	9.42699294327918e-05	9.74796243819537e-05	0.000562873850496767	0.000745073177203752	9.3134147150469e-05	0	8.78424342441924e-05	0.000433789798736752	8.75439888277342e-05	0.000169149545152931	0	8.74449571661644e-05	0	99.9880257035097	0.000446183792986374	0.000200003472535289	0	0.000276076221910319	0.000179770563104394	0.000624116949185957	8.79423687541402e-05	0.000273471729250788	7.94463947943364e-05	7.89594914554538e-05	0.000321753765389758	9.50816016419302e-05	0.000301174060265802	0.00036766393405417	0.00088738785614031	0	0	0.000987148769895443	0.000244882815633229	0.000834787712039841	0	0.000181245819776997	0.000193737699586189
S100A12	0	2.74019816874057	3.10513110242799	1.49157812776563	0	0	3.5629922569415	0	1.62072696565753	0	0	0	0	1.52407810990731	0	0	0	0	1.52059051697846	3.0067785335728	1.19729379444971	59.5881408840936	0	0	1.46043528773536	4.74641468513992	0	0	0	3.13442479207353	1.36587472953667	0	0	0	8.62984488207258	0	0	0	0	1.30549716290685	0	0	0	0	0
IL12p70	0	0	0	0	0	0	0	0	0.00589688853098275	0.0365859918946218	0	0	0.00291292084060594	0	0.00274741397466242	0	0	0	0.00276627494016353	0	0.00217812999793056	99.8395306794634	0	0	0	0	0.00562261464582076	0.0613494054780443	0	0	0	0	0	0	0.0345389185386132	0.00287482080582988	0	0	0.00299594088934687	0	0	0	0	0	0
IL1B	0.00320462874013347	0.00283791349255118	0.00739647780593655	0.00401639608766223	0.00619700778053535	0.00441959463633545	0.00442805805003965	0.0043645373985102	0.00537127041517005	0.00555415099677104	0.00501112151900725	0.00364825746572544	0.00397991723533684	0.00126274132466727	0.00500504743231754	0.0046343031780718	0.00342927938454373	0.0171672031732117	0.00818903641672092	0.00840780026808999	0.00396796553192742	0.00561027735280159	99.7422535803681	0.00534173885079169	0.00453754300182634	0.00884820885356137	0.00288081218488045	0.00571510606458404	0.00876879754922527	0.00486929732507308	0.00537541065444176	0.00843547320053518	0.00716122811595902	0.00609470720540513	0.016802659237066	0.00687375717518045	0.00526679098426272	0.00196393062148013	0.00545779645655445	0.00378574314625197	0.00348820623582849	0.00624279674333344	0.00274933941350776	0.00484075513676667	0.0141433357893184
GDF15	0.00547729575125898	0.00161683747434071	0.0613774926737165	0.0088009671723372	0.00185821368496503	0.0062949119557187	0.0126139331108082	0.018649478681948	0.00765040170785604	0.0187883446734548	0.0076132638354878	0.00283433557248883	0.00944778524162944	0.0062949119557187	0.00623768548339399	0.00792087045510347	0.00355228165370439	0.0120112980861854	0.0125610142457362	0.00532239485331614	0.0254324164882782	0.00958898855366467	99.5234741625308	0.0162311239338731	0.00603204750042495	0.018670623215601	0.00182364226757033	0.0117579703295481	0.0312239091318925	0.00739779410429475	0.00644740945574712	0.00400493449977142	0.0065279182106576	0.0106098744472419	0.008147181039535	0.00652694794933021	0.00700148370585039	0.013986317034279	0.00485852648733113	0.010784210658913	0.00662442386530301	0.00846831722521862	0.0117478078659962	0.011950949912917	0.0137573013167587
WNT7A	0.00158245369003887	0.00140136878324061	0.00158799967259742	0.00305124067282467	0.00644231146797816	0	0.00182215512029945	0	0.00331543346278876	0.00342831707375383	0.00164966956279538	0.00163774424065469	0	0	0.00154469059061749	0	0	0.0014872294526733	0	0.0030754020808674	0.00244923913467278	0.00369382532538965	99.9390293231253	0.0017585093399009	0	0.0016182472854088	0	0	0	0.00160298080158419	0	0.00138848592415055	0.00282898588916419	0.00167198981518252	0	0	0	0.00161632309125255	0	0.00400587736663082	0.00143540413911657	0.0014679565008028	0	0	0.00340683639033432
CD274	0	0.000153398708985809	0.000347655952608025	0	0	0.00136510777721316	0.000199459447340797	0	0	0.000375275530179659	0.000361157154651055	0	0	0	0	0	0.000337025476140962	0	0	0	0	0	99.9939910323697	0	0.00032702581915656	0	0.00069207789635458	0	0	0	0	0	0	0	0.000966212647508017	0	0.000379583540092435	0	0.000184382587008965	0.000146165763964867	0	0	0	0.000174439329092889	0
TNFSF13B	0	0	0	0.0327384875284377	0	0	0	0	0	0	0	0	0	0	0	0.0327384875284377	0	0	0	0	0	0.0396331418313016	99.5904790615074	0	0	0	0.0339185957998116	0.0336447432385674	0	0	0.0599588743840452	0	0	0	0	0	0	0.104054669635569	0	0	0	0	0.0728339385464119	0	0
IL10RB	0.0289428052744591	0.00640769838421659	0	0.0104637498866837	0.0257750426711082	0.0071278296246446	0.0124975886716289	0.0140780689302154	0.0113697574988233	0.027432706197245	0.00754304300083749	0.011232772468717	0.011232772468717	0.0285113184985784	0.0282521246940459	0.0104637498866837	0.00703903446510769	0.0340014629797051	0.0177787970042623	0.00351553587821838	0.00559952020963071	0.0253347857310737	0.031391249660051	99.2142983854632	0.0136603679839343	0.0110990489869466	0.00722728771243034	0.0322602115883569	0.0282842659053019	0.0513069245623003	0.00319397093149542	0.00952318809911658	0.0194031241395112	0.0382255069661137	0.00403601781343512	0.0369528384821052	0.0118918382002999	0.0184764192410526	0.0269567980352111	0.0152639180567045	0.0229716325389813	0.020136503561631	0.00775963474742833	0.0255030902865361	0.0155776126132584
FGF23	0	0	0	0.947089733607744	0	0	0	0	0	0	0	0.0442041358116553	0	0	0.0416925371859931	0.0411778145046845	0	0	0	0	0	0	0	98.4396940089259	0	0	0.0426621310740394	0	0	0	0	0.187382189599969	0	0	0	0.0872519208648607	0	0.0436259604324303	0	0	0	0.0792428352563151	0	0	0.0459767327364335
CST7	0.000155869621920414	0.000138032995082099	0.00031283178791971	0.000150271610807672	0.000158639816622791	0	0.00017947989977163	0.0015163307500525	0	0	0.000162490297608781	0	0	0	0.000152150005942768	0	0.00015163307500525	0	0.000153194513992718	0	0	0.000363836970732706	0.000193206356752721	99.9927319624983	0.000147134071680918	0.00111576671024696	0	0.000154431378580895	0	0.000631566062403942	0.000137607405169204	0	0	0.000164688813320585	0	0	0	0	0.000829566327321163	0.000131524563093945	0	0	0	0	0.00016778446770631
TREM1	0.000318688862265752	0	0	0	0	0.00062787553368413	0	0	0	0.00517819166493595	0.000996676211236458	0	0.00428770906617066	0	0.00466625680715251	0.0230432434921112	0.000930080632003218	0.000299511742545165	0.00031321937378293	0.00154838084098575	0.000246624984402055	0	0	99.9261328877442	0.000902484833031694	0	0	0.000315748249926506	0.000622875387227032	0.000322822797979104	0.00253215168980116	0.000559251752168091	0.000854590216502437	0	0	0.00162754894581617	0	0.0224601754522632	0.000339223956240744	0	0.00057814938265318	0.000295630380870713	0	0	0
IFNA1; IFNA13	0	0	0	0	1.74240259188596e-05	3.3729077696141e-05	0.0148044427406349	0.000183198931631588	1.79339974091676e-05	0	1.78469391693173e-05	1.77179251512259e-05	0	8.43226942403524e-05	0	1.65049134405359e-05	0	6.43583276827898e-05	0	0	1.32485386265923e-05	0	0	3.80488431449352e-05	99.9844233397646	1.75069974708541e-05	3.41997159895755e-05	3.39235937151499e-05	3.34604729818372e-05	0	1.51139546510971e-05	3.00426514310878e-05	0	1.80884106709932e-05	0	0	0	1.74861805892003e-05	1.82228969956846e-05	0	1.55289101114229e-05	1.58810776193493e-05	0	0	1.84284183903728e-05
OSM	9.17970226151426e-05	8.1292414872585e-05	9.21187411523452e-05	0.000177000319700129	0	0.000180856978042219	0	0.000178603946605679	0	0	0.000287088503979639	0	0	0	0.000179212823696381	0.000177000319700129	0	8.62731317575574e-05	0.000180443117680566	8.92009529710492e-05	0	0.000214276202245672	0.000227571839614452	0.000204019773418907	99.9960370080136	0.000281620151522884	0	0	0	0	0.000243125310667238	8.05450893017441e-05	8.20537382168652e-05	0	0	0.000187523525389792	0	0	0.000195424144799027	7.74593736998109e-05	0	8.51551214108072e-05	9.8443998035465e-05	0.000184885445313968	0
CXCL14	0.00130152489278776	0.00105653854913673	0.00076188368188598	0.00104565084446753	0.00110388021613812	0.000747904164787155	0.000874225779751205	0.00126614935776295	0.000681713343234563	0.000587436886772112	0.00101760608274091	0.000448999952973769	0.000561249941217211	0.00181633868591166	0.000317616444007012	0.000836520675574025	0.000844099571841966	0.00071353657734617	0.00138578646813128	0.0014755032391276	0.00100721611072494	0.000632931319579192	0.001209967405741	0.00060263577129403	99.9611407722789	0.000887309430876733	0.00130001149174963	0.00107459619656352	0.000423970376528132	0.000988805910587869	0.00114903379537994	0.000570995854394629	0.000775587848008799	0.000687582953815919	0.0004839869622964	0.0011078179576939	0.000831852591446938	0.00066469077461634	0.000808144277192564	0.000732161023513218	0.000688672050363674	0.00100612840434187	0.000814197792377527	0.00098300986187399	0.000583756204524167
CSF3	0.00403756332181583	0	0	0.00389255543595937	0	0.00397737029064197	0	0	0.00845918754497511	0	0	0	0.00417863481137325	0	0	0	0	0	0	0	0	0	0.0100094282638955	0.0134602854855361	99.9280106363714	0	0	0	0.00394569612450489	0	0	0	0	0	0	0	0.00442380981306096	0	0	0.00340694193854597	0	0	0	0.0121978905982642	0
CXCL2	0.000345479230427521	0.0018356700552819	0.00104007006636883	0.00166535723309338	0.0014064770565746	0.0013613149492534	0.00397810534768419	0.00100826724440738	0.00289528447743649	0.000374232861207113	0.00108046113690743	0.0014302007659626	0.00250285134043456	0.00204197242388009	0.00101170451910423	0.00266457157294941	0.00100826724440738	0.000649379997674486	0.00135819981206975	0	0.00160414410236346	0.000403215569208207	0.00214117358540577	0.000383915470811436	99.9327481664356	0.000353293641591953	0.00207046506235284	0.000342291417459331	0.00101285549125338	0.00139984273083604	0.00061000340994294	0.00212192708126729	0.00123524103615917	0.00109507992227764	0.000770822490746079	0.00282298843222107	0.00189264450852832	0.00423448264833161	0.00147096237391445	0.000291519311333242	0.00282038007437715	0.0012819294122559	0.00296396163732574	0.00278327464419452	0.00148755217512401
KITLG	0.174868020543906	0.151879324187311	0.170981366121321	0.169668377900175	0.17911673543727	0.18109494282333	0.176831934949375	0.137400654351055	0.167919504686927	0.171208327515256	0.16359867555553	0.176337408915483	0.134573285751289	0.160114431154774	0.14990525394572	0.148054571798242	0.18538183523555	0.154863866619962	0.163053168366689	0.159030179896837	0.141398103675768	0.166151729420955	0.173682370461963	0.163181439975662	0.152370207588046	92.7348185808154	0.146673550117659	0.187692347694521	0.181843663555889	0.161239503279999	0.182089096997705	0.144581791716696	0.161317486947368	0.189499643166765	0.183825420896942	0.178610736798115	0.214931933446679	0.149987221285597	0.178976777293889	0.145663889512311	0.145400204691954	0.15285699145858	0.146658174213005	0.169325040183081	0.171342229049423
CTSS	0.0174129259544177	0.0145636287349577	0.0116493017093807	0.0186528287752149	0.0196915526525077	0.0285888826354068	0.0100252703718799	0.0122341854871639	0.0233080743957609	0.0199100717739983	0.0161356023676859	0.0100118496618774	0.0170201444251916	0.0123885158086763	0.0198302885916503	0.00652849007132522	0.0197629150177263	0.012728412808645	0.0114093847405376	0.0159804523449197	0.0134754084638242	0.00451621479312948	0.0119911042126381	0.0215002204899308	0.0146106992867837	99.3866184896221	0.0125613788199601	0.0134184190393328	0.0141806061763792	0.0137190675791292	0.00854042674137537	0.0118833190062324	0.00605294969152005	0.0153317992977089	0.0118711931705118	0.013833257202261	0.0169588473864454	0.00988089800161502	0.0144160710125174	0.0163258059319415	0.0114073767530789	0.0125634657744077	0.00726202828158648	0.00779351485989049	0.0114546600768096
TNFRSF18	0.0064455696375626	0	0.0175564322521127	0	0.000937160514330785	0.00272120461271278	0	0.00179153674766746	0.0009645896025551	0.00199486374298911	0.00383962851502516	0.000952968041078533	0	0.000907068204237594	0.00359528851861446	0.00532635336091032	0	0.000865386733145714	0.000904992533289682	0.000894755061193645	0.00142515941278411	0	0.00114136143448078	0.00102323864695366	0.00173838126174765	99.9128111259732	0.00183944993975624	0.00638609494655857	0	0	0.0016258242016345	0	0.00246918878489651	0	0.00616335174619622	0.00282151060913858	0	0.000940503536379527	0.00196025644137592	0.00155395574478425	0.00250569210378622	0	0.000987470005112587	0.000927272537040073	0.00198236459672978
CCL8	0.000399497972781773	8.84455563452431e-05	0.000100224520624867	0	0.000203299027618213	0.000295156615785158	0.000115002935194217	9.71598976839024e-05	0.00073237235071244	0	0.000104116735018065	0	0.000516820419607746	9.83855385950525e-05	0	0.000385150121907456	9.71598976839024e-05	0.000187729080207628	9.81604000627984e-05	9.70499882973821e-05	0	0	0	0	0.000188554262977771	99.9939631831019	9.97583600638207e-05	0.000494764646221948	0.000195204072024769	0	0.000176345713576333	0	0	0.000316576345589985	0	0.000102012116117581	0	0.000204024232235162	0	0	0	0	0.000321319062377849	0	0.000322527028777766
IL36A	0.0216974487041107	0	0.0145156607763482	0.0348636521452135	0.0368051114471389	0.00712465918839111	0.033312079422397	0.0351795176233128	0.0151529336884806	0.0548410084311971	0.022619063636931	0	0	0.0213739775651733	0.0211796686782172	0.0278909217161708	0.0281436140986503	0.0203918035413907	0.00710835562045429	0.0210838330733384	0.0167910886818299	0.0168823445985789	0.0268948173691647	0.00803713171057833	0.00682714594755719	0.0147921495530406	99.1359542940441	0.0214972415649725	0.0353396064407113	0.0146526009723515	0.00638510052649234	0.0190379044298582	0	0.0458502052566572	0.0161368904214988	0.0369364019754878	0.00792436583198603	0.0590982431607805	0.0153970329920125	0.0244114059421495	0.0328020211841449	0	0	0.00728335616914073	0.00778534187002136
IL16	0	0	0	0.0160881739715619	0.0169840793941489	0.0328774380932608	0.0192152319150961	0	0.209774092809683	0.0180763720159668	0.0869815716545005	0.0172705578417611	0	0	0.0162892761462065	0	0	0.0156833293311397	0	0.0162155690143232	0.012914020728524	0	0	0.0185440659879194	0	0.0170649559626925	99.3085190762864	0	0	0.0507118974363032	0.0294646721658	0	0	0	0	0.0170446646951982	0	0	0	0.014081103151927	0.0302736283181873	0	0	0	0.0359262230793526
MET	0.00411276905461955	0.00482046961207758	0.00570522351024447	0.0078135009374965	0.0062787949370584	0.00595802181920904	0.00710362322637707	0.00517774362761976	0.0059556967375235	0.00694466422185536	0.00529627648317262	0.0058839413551437	0.00550837063034729	0.00512389876451978	0.00708462958138675	0.00594759026585555	0.0064721795345247	0.00488844608606263	0.00534994911180235	0.00481925782987244	0.00655275048368504	0.00762367748431835	0.00524787376399019	0.00578012900732373	0.00970568301625878	0.00445319573687167	99.7304404563996	0.0057526865343671	0.0075655354194862	0.00661677668450272	0.00736859726244953	0.00488229154672346	0.0058387373865331	0.00421766385902975	0.00647737561726789	0.00555987577136178	0.00834974200663439	0.00494211179676603	0.00875556039137099	0.00367454265124971	0.007680626226917	0.00583500089352516	0.00583752250151718	0.00925791376325022	0.00533862646817949
TNF	0	0	0	0	0.00450803782967719	0	0	0	0	0	0.00923491244720278	0	0.00458407702198499	0	0	0	0.00430892857106177	0	0	0	0	0.0103390867615422	0.00549030869876991	0	0	0	99.9021231206486	0.00438844743742508	0	0	0	0.00777279658477537	0.01583676973256	0	0.00494127782889292	0	0.00485304072480554	0	0.014144178171924	0.00747501754076138	0	0	0	0	0
IFNG	0.00454109964746007	0.00373420174986646	0.00195300630699342	0.000938144443763396	0.00198077416917816	0.00287575699332518	0.00336147466243908	0.00189328810734583	0.00543666145946787	0.00351360529379229	0.00338141868686564	0.00369267216599399	0.00167848734817909	0.00191717132888345	0.00348286124747161	0.00281443333129019	0.0056798643220375	0.00548722122139947	0.00382556841827545	0.00504305700991364	0.00301220432213761	0.0045428624967021	0.00562886666258037	0.00324406222274199	0.00367422725007994	0.00298530964068995	99.8567098423925	0.00546331176073978	0.00253587167051403	0.00262857452639367	0.00257724573296974	0.00113842247108367	0.00260942778166447	0.00651162250449796	0.00217113428413814	0.00331306658499083	0.00177697002422021	0.0019878399509945	0.00103579516653431	0.00520034292353324	0.00147111351529952	0.00300895140170333	0.0024349591742623	0.00326645837980924	0.0038407492453321
NCR1	0.000520020950443326	4.06335351513781e-05	0	0	0	1.50667160156104e-05	3.52229929372983e-05	0	1.60221662995271e-05	0.000579869070361197	7.97219439660938e-05	3.16582563026801e-05	0.000775627279415664	0.001160137133202	0.000686768310020641	0.000103217996138368	0	1.43743723912607e-05	0	5.94487618353496e-05	4.73447796959e-05	5.35523493163543e-05	9.47920372699297e-05	0.000628864845443278	8.66253386743665e-05	0	4.58308477870195e-05	99.99355410544	0	0	0.00013502750632695	1.3419996287653e-05	0	1.61601185308884e-05	0	0	3.35157560347251e-05	0.000624883537008906	0	1.29058706931358e-05	4.16204108731117e-05	0.000127692858845044	1.64022176849092e-05	0.000184827803502165	0.000164638801574088
IL23	0	0	7.3335981625443e-05	0.00169092525983513	0.000223136019921964	0.000215971101851075	0	7.10935450411996e-05	0	0	0.000152367961823736	0.000151266506678022	0	0.000143980734567384	0.000214007728197884	0	7.10935450411996e-05	0.000137364552016147	0	0	0	0.000170585870302661	9.0585281776882e-05	0	0	0	7.29948840364875e-05	99.9859640419284	0	7.40278305087019e-05	0.000193552724372187	0.00012824433150435	6.53232052771896e-05	0	0.000896794289591132	0.000149287991132888	0	7.46439955664438e-05	0.00832340672743194	0	6.62889126413719e-05	0.000203376674745289	0.000235114607757975	0.000147187808373691	0
TNFRSF11A	0.0078479985348328	0.00752908931602044	0.00196887580064877	0.00441358166759723	0.00465936168937101	0.00257699951889196	0.00753064202571646	0.00445356881747354	0.00685104750144449	0.00495901798969626	0.00477245299251109	0.00676850476046323	0.00406110285627794	0.00579824891750692	0.0038303583758076	0.00315255833399802	0.00954336175172901	0.00307322699736569	0.00257110249482127	0.00444853084369812	0.00759170128538443	0.00381648026575033	0.00405328928656889	0.00581408429618057	0.0037040828249568	0.00267517092913547	0.00261295765171371	99.8067395743825	0.00255647733842297	0.00397490020130977	0.00461900016541375	0.00516452814715631	0.00350750819012559	0.00276401424412521	0	0.00200399249150457	0.00859876370079257	0.00333998748584095	0.00348070566987886	0.00386296784462587	0.00177968076595073	0.00485344185847471	0.00490948972013625	0.00395160066906294	0.00281596939908996
MIF	0.545938795619259	0.414398903184339	0.860910493959675	0.639116901749882	0.754084891951754	0.480178392690186	0.493927200287857	0.550068004274039	0.735305370894162	0.528014575568527	0.487823951564088	0.605371891700013	0.645730017813347	0.422556985567364	0.723235964553727	0.526331566146962	0.284517933245193	0.439788770337865	0.440753219395623	0.378928107172708	0.482843166473043	0.614419569429225	0.45919743781189	0.693345297264008	0.57055746422862	0.458593230656875	0.662154836580401	76.9045738451339	0.514462802161444	0.612272750528354	0.516401510905458	0.32504987170954	0.400851523154812	0.391419218208659	0.435029151611264	0.497878190756055	0.619528122160685	0.557623573646781	0.581117007976386	0.312597077017328	0.4421494809143	0.506437824445943	0.606379585235926	0.353429310746315	0.524706213566218
IL2RA	0.000855783897797741	0.000505235991895711	0.000699749225535726	0.000763933957068898	0.000741957278777864	0.000624463445640723	0.000583948659087089	0.000616684172818472	0.000796876279900552	0.000789674581700526	0.000726923952740997	0.000557653380613138	0.000721669080793472	0.000718132962486832	0.000525968529441937	0.00097783546504819	0.000863357841945861	0.000536191369954967	0.000591882744129034	0.000585187237973728	0.000416984059377391	0.000369926715080646	0.000785760641556581	0.000493108004164421	0.000658225645119321	0.000421364144034717	0.000886447644695576	0.000785080917818211	99.9705536366018	0.000963205409077908	0.000643588842023142	0.000444970071173615	0.000481636114369307	0.000435357787194541	0.000883980721751154	0.000615107631829697	0.00104183442206386	0.000776978061258565	0.000607284897321982	0.000641884626246024	0.000805010532669689	0.000940876241207276	0.000407889231909147	0.00054261700575487	0.000614133975111328
C1QA	0	0	0.0981384800667134	0.0942834331505125	0	0	0	0.0951376431903813	0.102446998703789	0.105935105847549	0	0	0.202425395029173	0	0.190923952129788	0.188566866301025	0.190275286380763	0.09191087411062	0.0961173214383371	0.190060042844133	0	0	0	0	0.184629755905729	0.100007784448937	0	0.19378671035088	97.290849417491	0	0	0	0	0	0	0	0.214302395247721	0.0998888691285454	0	0.165042316182921	0	0	0	0	0.105271352051512
CSF1	0.00827156696480463	0.0076546530348368	0.007055472686159	0.00843302962298125	0.00808183054722333	0.00715009141052546	0.00683382781010114	0.00766452481504613	0.00823172222149856	0.00714559600019776	0.0071570134695349	0.00723368462558827	0.0125626416426637	0.00804639916569104	0.00758972666068312	0.00582138215108871	0.00734265500654026	0.00621905997616383	0.00786539422428746	0.00807783077248983	0.00580904323482992	0.00646811811855164	0.0066131356921859	0.00726153694435455	0.00837407531254703	0.00699954274861886	0.00671283345174225	0.00756011203114501	99.675422973607	0.00733150533009585	0.00679127101867778	0.0063867649642851	0.00676516915799372	0.00670762527364552	0.00782041744064309	0.00620972399136013	0.00781670991025088	0.00825851047830549	0.00785806548986333	0.00704943888309906	0.0077842913132217	0.0063878426446584	0.00696334791244973	0.00730935487687948	0.00690048736546937
LAMP3	0.0271883421285955	0.0309562699552536	0.048720764954238	0.0224673264920284	0.0434838599819057	0.0593052393956724	0.0402514502099141	0.0245601210605101	0.0244126681760943	0.0357621473701927	0.0404902667969201	0.0401975660730869	0.0542667141986674	0.0306091558171213	0.0303308907642383	0.0374455441533807	0.0321170813868209	0.0164264670987943	0.0458086679734492	0.0434033674397754	0.0180345836976552	0.031732046044108	0.0337009897380426	0.0345293452425999	0.0421632712272104	0.0476628283438031	0.0271567277772832	0.03078567920707	98.383885946526	0.0491803948122968	0.053149197074025	0.0306716872896792	0.020830788662224	0.0533495372605914	0.0498293205412487	0.0317374362336858	0.0446839015723154	0.0416553850567126	0.0413432216117251	0.0426062610931835	0.0422774823746511	0.0234196402769227	0.0270743906322477	0.0410693772950707	0.029266648983037
FGF21	0.0752499609691985	0.0222129609871277	0.176198604091819	0.12091230166955	0.0765873417921108	0.123546858701341	0.173296827004133	0.219613985750424	0.105105230036653	0.0543419222131497	0.0784462578550261	0.0259597254909805	0.103838901963922	0.0247093717402682	0.171393187616587	0	0.244015539722694	0.16501751105317	0.0493056571110157	0.146243702426565	0.116467957608183	0.292752339096655	0.0932752041450816	0.222991691151502	0.118387759107219	0.10260272455959	0.100216614686111	0.0994074840023707	94.9372855131412	0.203269548655791	0.132866837559181	0.176070048273862	0.0224209907986617	0.265025487792298	0.139912806217622	0.102480723698044	0.10993149059956	0	0.0266995937515661	0.169324732082624	0.136514712719201	0.116342182275993	0.134497953542533	0.0252597563394066	0
EGF	0.005498036180484	0.00586565793564795	0.0542390180401073	0.00740828513948626	0.00495686524043291	0.00584253225301505	0.0154034033630496	0.0046747599162926	0.0131743537493748	0.00450189210302184	0.00609261300426025	0.00513008346029403	0.00819917269199833	0.00567194736971534	0.00498650629318378	0.00523797061974944	0.00587503611101638	0.00677431018504328	0.00891393844986388	0.00494290925986658	0.00859332875627915	0.00512843982713678	0.0063052406720376	0.00591728727140803	0.00735577013261604	0.005002604780006	0.00570784953701447	0.00480392215760751	0.00619791742655611	99.665910841196	0.00472009949956637	0.00474814920318395	0.00437272426139963	0.0179991181354231	0.00722017133976731	0.0055936020532177	0.0072809718748191	0.00650007511322532	0.00571406513675062	0.00478542543936454	0.00455517479290713	0.00807201772832254	0.00429443716821304	0.00475197889445216	0.00507949623680162
LAG3	0.00177410657272779	0.000174565583731177	0.000395627607988881	0.000380086680626804	0.000200626322534646	0	0.000907928237100489	0.00095882568640567	0.000825993249849957	0	0.00102747946734976	0.000204010380987038	0	0.000776736771647896	0.00019241888206732	0.000190043340313402	0.0011505908236868	0.000370522136147136	0	0.000383096416785614	0	0.000230066054645708	0.000733024312637408	0.00197148453554097	0	0.000604745057925862	0.000393787479579631	0.000976520278080976	0.000385275577290651	99.9777651589763	0.000174027354798809	0.000691843171478003	0.000176200433110553	0.00145793396498732	0.000439814587582445	0.000402683986252654	0.000647941133491994	0.00120805195875796	0	0.000499003780606801	0.000357610593916032	0.000548580830083935	0.000211396524618279	0	0.000212191248395039
IL4	0	0	0.00282808291194878	0	0.000172097557295841	0.00011104765929487	0.00149274253003881	0.000219328559241509	5.90448529909307e-05	0	0.000940131639855595	0	0	0	0	0.000217359279248319	0	0.0085815298373252	0.00127412577506745	0.00394344810020876	0	0	0.000209596447846594	0.000375809413603336	0.000532052521456738	0.00126805850947189	0.000619284388346738	0.000390908253942263	0	92.973519744219	9.95206155242819e-05	6.99229293123605	0.00347633484102691	0	0.00358409925817675	0.000575704868639277	0.000741073154886171	0	0.000359976055409392	0	0.00132928855941567	0.000313715633601921	0.000181336252631323	0.000170281756574079	0.000121345311911186
FGF19	0	2.10311631480126e-05	0.000206544367053301	2.28958790724716e-05	8.05696218545506e-06	3.1193009562037e-05	0.000182307669826383	5.39077379294094e-05	4.14638785641712e-05	3.43005098841063e-05	0	3.27714510097545e-05	8.19286275243864e-06	0	0	7.63195969082387e-06	0.000500571852201659	0	0	0	1.22523893414848e-05	3.69569352419786e-05	9.81251960248783e-06	0	0	8.09532867205246e-06	0	7.84322501098509e-06	2.32084508004234e-05	99.9986070695028	0	0	0	0	0	1.61714056706874e-05	0	8.08570283534372e-05	0	1.33596779656661e-05	0	0	8.4894832515906e-06	7.97195320577265e-06	1.7042797204321e-05
CCL23	5.79304710702038e-05	0.000102602628142897	0.000581334984220853	6.98123942891485e-05	0	0.000128400364634101	1.66763654990969e-05	0.000324046522348249	4.55142755938766e-05	0	6.03911100112925e-05	0.000179863643310741	8.99318216553706e-05	2.85334143631336e-05	0.000268603187027499	2.79249577156594e-05	0.000169067750790391	6.80556272556141e-05	5.69362410175115e-05	7.03652073660988e-05	4.4830878062437e-05	0.000473282503458064	8.97587926574766e-05	8.04693962634299e-05	8.20257274439094e-05	5.92408031539346e-05	0.00251704528749392	0.000186536785017579	5.66123716146815e-05	5.86819276524824e-05	99.9567983271479	3.81222737354227e-05	7.7672645134191e-05	0.0360669376840135	0.000258505322853533	4.43777716848737e-05	7.93403613668767e-05	1.47925905616246e-05	3.08316447641295e-05	7.33235874007442e-05	3.94104603875172e-05	0.00017465161189011	1.5531296707024e-05	0.000262520792405478	3.11793700810182e-05
CCL7	0.118434592226037	0.0898986580755518	0	0.0489347353160972	0.0516597738941263	0.150002921444871	0.116892357015128	0.115215531961683	0.0708956897018579	0.0549821553173299	0.105827303802531	0.122572668339959	0.0350207623828455	0.150002921444871	0.082577365845914	0.0652463137547963	0.0493780851264356	0.14311000820561	0.0665154068141001	0.180848167734943	0.0261866961961817	0.276454659571103	0.125832176527107	0.0752062943797199	0.0479130210622446	0.0692076970899089	0.168995539405592	0.18439421023955	0.0330685242067824	0.0856934928589674	95.6410542014432	0.118762953126708	0.0756171508266435	0.160888742312334	0.0754993059162642	0.155532161117631	0.222453312074707	0.0172813512352923	0.0540283137133118	0.171319643090934	0.0460410234072256	0.047085150287951	0.0725773602440992	0.0851911863357612	0.145700414926124
CXCL8	0.000376796001130552	0.000539018482505475	0.0298421213929182	0.000447093519773661	0.000353993180792356	0.000256969820460506	0.00046724569082244	0.000253768610919096	0.000455442446019434	0.000408156071842553	0.000423016123001869	0.000359964150106926	0.000389961162615837	0.000314074225007286	0.000452682188770832	0.000307376794844392	0.000366554660216472	0.000217921403784645	0.000455789846817313	0.000225316926537518	0.0128525037649664	0.000202968916160835	0.000790397472457007	0.000483134289438468	0.000492478425146289	0.000592798104342756	0.000231604840766472	0.000459469810978468	0.00042487236147433	0.000176161700818838	99.9365485655312	0.000432336921859783	0.000233171366744601	0.000704357895196927	0.000776026609321425	0.00091774450874467	0.000476355619561143	0.000355255938868905	0.000493631135214785	0.00391316626835296	0.000236618461923507	0.000107548684157217	0.000279747420026918	0.000437822749983512	0.000467998503428491
TNFSF11	0	0	0	0	0	0	0	0	0	0	0	0	0.0199532728391662	0	0	0	0	0	0	0	0	0	0	0	0	0	0	0	0	0	99.9800467271608	0	0	0	0	0	0	0	0	0	0	0	0	0	0
VSTM1	0	0	0	0	0	0	0	0	0	0	0	0	0	0.0121385291394223	0.0120281788745185	0	0	0	0	0.011973752725765	0	0	0	0	0	0	0	0	0.0120418628095293	0	99.9518176764508	0	0	0	0	0	0	0	0	0	0	0	0	0	0
IL11	0.667279698614754	0.272732717419544	0.463581897015696	0.69280028106199	0.626897478428808	0.910151614324394	1.06387695400921	0.299604457414448	0.483934272982239	0.389208732929529	0.802641795803875	0.690594290494065	0.478103739572814	0.657331721456507	0.801668896657446	0.445371609254137	0.499340762357413	0.289442818268006	0.60537925834544	0.798041435586598	0.436945659889869	0.599073224404341	0.636245156077338	0.969677125969873	0.436072641588391	0.682372929892945	0.666503791988458	0.406844653436305	1.30419399569983	0.467955311138486	0.317207117382443	72.8708019545926	0.183524617340935	0.650801318319698	0.687144768563525	0.209711245261163	1.23726959815754	0.786417169729361	0.76491332146993	0.433121702516302	0.791510473468545	0.428537909120341	0.715597080037546	0.827044113784938	0.552528688172425
IFNW1	0.000681987160179422	0.000301972665254703	0	0	0	0	0	0	0.000357211567435441	0.000369373878054302	0	0	0.000705815627221836	0	0	0	0	0.000961422818261691	0	0	0.000263886022790146	0	0	0	0.000321882950875892	0	0.000340597075926816	0	0	0	0	99.9939020369361	0	0	0.000380407123762418	0	0	0	0.000362965904952989	0	0	0.000316321258420153	0	0	0.000734119010769578
IL17F	0	0.000551701429685063	0.000625175685507606	0	0	0.000306852286006027	0	0	0.000326311211460068	0.000337421429252529	0	0	0.000322379751081031	0.000920556858018081	0.000304062719769609	0	0.000303029664096552	0	0.000612300213723697	0	0.00024105873279032	0	0	0.000346151608534613	0.000294038674062918	0.00063708379380299	0.000311133945810762	0.00030862190703259	0	0	0.00027500019876388	99.9903079448745	0	0.000329120779086415	0.000347500251165267	0	0.00136517955814926	0	0	0	0	0	0	0.000627374427660623	0
INHBA	0.132586847492439	0.113347468294993	0.118423868862669	0.131482674237812	0.141040082341024	0.150477122987841	0.125769121644382	0.129177379667043	0.129061539324741	0.131292837006744	0.125312619534439	0.126266646682318	0.112627368971953	0.141625527517968	0.120261888916236	0.108189257571963	0.117522277742197	0.109595363234668	0.137180149594731	0.129225283366508	0.117749079725599	0.128876236748197	0.125982457787789	0.136243065325105	0.131941730764603	0.124763472317052	0.122061443018974	0.123252142729241	0.132106845558506	0.119743344335422	0.114584545216947	94.4289177185979	0.126902957071511	0.125531277670874	0.143456645449513	0.130529750292687	0.144832976397981	0.124615120982549	0.135604053898589	0.111204327108084	0.117911601632612	0.124475481637103	0.131052235950459	0.127688040734091	0.119508124055958
IFNL1	0.00020599228234032	0	0.00103357108954635	6.61980435953367e-05	0.000454248779007574	0	3.95324777771079e-05	6.67977993696999e-05	3.59649127094177e-05	0	0	7.10632010161988e-05	7.10632010161988e-05	0	3.35127595701392e-05	0.00165495108988342	3.33988996848499e-05	6.45322284939223e-05	0	6.67222362482409e-05	0.000371961439553257	0	4.25558851684307e-05	0.000381516538444017	0.000194447659923445	0.000210651631583732	0	0.000170076288475908	6.71017711529522e-05	0.000243441744047237	0.000212167110947644	0.00135557229721911	99.9815860905912	7.25491474089114e-05	0.00317892462208177	0.000105200577009712	3.76163627828093e-05	0	0.000292354185097621	0	0	0.00480904480742991	0.000147272052043558	0	0.00262390628814824
TNFSF10	0.00253441848317087	0	0.00381495118640848	0	0.00128973073284584	0.00499326944276095	0.00145915916691942	0.00369829922487617	0	0	0	0.00262297045426961	0	0.00124831736069024	0	0.00122169779856553	0	0	0	0.00123137187615598	0.000980660124794493	0	0	0	0	0	0	0	0.00247675253361066	0	0	0.0011118822661102	99.9603804805598	0	0	0	0.00138843461546159	0	0	0.00106928559776217	0.00229890757871571	0.00235104263179673	0	0.00382836836525869	0
MICA	0	0	0	0	0	0	0	0	0	0	0	0	44.8294919870178	0	0	0	0	0	0	0	0	0	17.8972959832731	0	0	0	0	0	0	0	0	0	12.9061666143686	0	0	0	0	0	0	24.3670454153404	0	0	0	0	0
IL19	0.00242403441441286	0.00386396083666511	0.0029190358345523	0.00420655669086999	0.00172698091633466	0.00191031702934004	0.00474506361309262	0.0037730383909049	0.000253932385607396	0.00236320429480779	0.00252699704123864	0.000752618877824329	0.00200698367419821	0.00214910665800754	0.00165633169703006	0.00257067353330944	0.00235814899431556	0.000455633602183948	0.00309716159104672	0.00282657768594657	0.00225107628322232	0.00396079318855014	0.00420655669086999	0.00511806800486833	0.00366109109798794	0.00347040926996774	0.00242121576974493	0.00312216750931354	0.0026057680525355	0.00196438260564212	0.00299603677982826	0.00297767496095291	99.8806177633941	0.00332954394904654	0.00594927303423041	0.00099036649796939	0.00478066583107801	0.00173314137144643	0.0033542989226454	0.00143179950234425	0.00241865904770719	0.00292323890990803	0.00129977875279691	0.00122054253340014	0.00260933027817123
LIF	0.000241108336952601	0.000427035178231514	0.000967813371225628	0	0	0.0019001106554338	0.000555260218343926	0.000234554995970877	0.000252575684685713	0	0	0	0.000249532604147331	0.000237513831929225	0	0	0.000234554995970877	0.00430539296214815	0.000236970322016344	0.00164002763585519	0	0.000281402257394408	0	0.00107173123644132	0	0.000739685933722445	0.000240827978421261	0	0	0.000244235921512128	0	0.000634664131079524	99.9823239544035	0	0.000806930109515394	0.000246268800763715	0	0	0	0	0.000218703338376224	0.000670989399921008	0	0	0.00103815569645255
CD200	0.000759178654462037	0.000224101190440856	0.00101578576975528	0.00134184046128167	0.000515114110728981	0.000249286874687649	0.00174834976992732	0.00036927206352372	0.00145802420853898	0.000685303135963524	0.000659521100508586	0.000261901391238108	0.000785704173714325	0.000747860624062947	0.000864572206303073	0.000487941985920606	0.00086163481488868	0.000594579197832686	0.000746149272520469	0.000614757224908456	0.000391672350860594	0.000590701507412038	0.000941030972846883	0.000984247789840497	0.000955508372429142	0.000388175276299339	0.000252765296194918	0.000501449030513564	0.000618254137450597	0.00102536865437561	0.000781935808372769	0.000777143556227482	0.000565499882225884	99.9585236156674	0.000705773229635162	0.000129237904118686	0.000415902081749292	0.00995131861713882	0.000538731486313829	0.00149474173191887	0.000344315978977238	0.00105637332211051	0.00122122558835747	0.000764518715337502	0.00108961481066481
CLCF1	0.290443245710431	0	0	0	0	0	0	0.84764693566906	0	0	0	0	0.300591262729229	0	0	0.280012062923973	0.282548978556353	0	0	0	0	0.338981994653886	0	0	0	0	0.290105521006116	0	0	0.588421575625613	0.512827848027256	0.254842439290358	0	95.4386502439064	0	0	0	0	0	0	0.263453799435333	0	0.311474092465993	0	0
IL7	0.000656734151005691	0.000290791049337056	0.00362469684161961	0.000316573869648647	0	0.000323471694790074	0	0.000638884072156159	0.000343984533971883	0.00106708947486864	0	0	0	0.000323471694790074	0	0	0	0	0.000322731484962179	0.000319080676308761	0.000254114700772022	0	0	0.000364899505636409	0.000309964085557082	0.00167897213010086	0.000327985253322028	0	0.000320895697220642	0	0	0.00115247116591193	0.000587028757246502	99.9819353727683	0	0.00134158058433743	0	0	0.00104857738980277	0	0.00148926778171565	0.000609216669237461	0.000352143967361978	0	0
CCL24	0	0	0.000770691258089099	0.000740417190711861	0.00039082447685087	0	0	0	0	0.000415959468426399	0.00120093152352719	0	0	0	0.00037483620279788	0.000740417190711861	0.0011206880808453	0.00108267787241401	0.000754818898082687	0.000373140111382505	0.000297167440055977	0.000896347441473191	0	0.000426721679769902	0.000724957930686009	0.00078537109157651	0	0	0.00112578791284005	0.000388980965167611	0.00101702731283289	0.00067386283649057	0.000686484616986752	99.9775660747912	0	0.000784437237722079	0.00126220354003368	0	0.00163497327614441	0.00162011718301638	0.00104494992121056	0.00071243165974543	0	0.000386700889170146	0
MERTK	0.115885179875085	0.102624092281132	0.11629131952418	0.111723198106283	0.235889501214924	0.256854451150883	0.200158249690411	0.140919266014578	0.273142782199476	0.282442725603493	0.332220589999902	0.509720265577067	0.119934180135781	0.171236300767255	0.169679607123917	0.195515596685995	0.225470825623325	0.0544558914183249	0.0854222278427041	0.168911826096207	0.134520769611754	0.270503721501896	0.179555139813669	0.0965834762412981	0.218781031896039	0.177759588415532	0.202563251915374	0.143519852238607	0.0849363221098105	0.146735509305274	0.153461515178876	0.152520995167566	0.129481490000908	0.122442028920908	92.111786724412	0.177548221485192	0.190456701873784	0.0887741107425962	0.277542851801202	0.171124161735974	0.105116546475922	0.241875897844028	0.372829099298494	0.0875252369689606	0.0935576781134378
TSLP	4.38240155265132e-05	0.000124189127710597	0.000246274584449462	0.000380250801386615	0.00012488805941276	7.77072165218976e-05	0.00015138671315258	0.000110845477097298	8.26349912281643e-05	0.000265839904525522	2.74112834980157e-05	0.000145136691420819	9.97814753518128e-05	0.000155414433043795	0.000188224146686374	0.000169000356171829	0.00012789862741996	0.000494242835937963	0.000198130680722499	0.00022995710228652	7.46113734612654e-05	0.000122754878273722	6.51858516662768e-05	0.000243498249270859	6.6188710922681e-05	0.000277854692727505	4.37730573689242e-05	0.000191046423395628	0.000145611399029277	5.3270984911238e-05	6.19031109348815e-05	0.000115356984690321	0.000383891079610087	0.000231518015604396	99.9929388043784	0.000277524306648162	7.6826182320969e-05	0.000116381160852455	9.32957356561954e-05	0.000133125133216296	0.000143106003816462	0.000227657715214621	0.000187989160236079	9.70910018077428e-05	0.00018869588640238
TNFRSF4	0	0	0	0.000755541893619845	0.000159523181804569	0.00030880175560334	0.000721917240981535	0.000609909696231286	0	0.000509347662457969	0.000326790207386059	0.000162213934268743	0.000162213934268743	0.000926405266810021	0	0	0	0	0.00061619023086067	0.000761524691420002	0.000606475520013767	0.000365862949573523	0.000388564402433063	0.000174175375734872	0.00044386010585623	0.000320565632007277	0.000156555308654717	0.000931747857737414	0.000153171291744091	0.000158770713965868	0.000276747308207721	0	0.000140101524914731	0.000662423446214299	99.9874514254087	0.00032018446003105	0	0.000640368920062099	0.000166837131899698	0	0.000284345439161682	0	0	0	0.000337437507376081
IL12B	0.000285339063786485	0.000108294369275077	0.000327244667279827	0.00137545598087873	0.000124461538147896	0.00016062008898597	0.000140811713400569	0.000237928738837654	0.000256208629748352	0.00017662133366427	0.000382447347803973	4.21869631312548e-05	0.000126560889393764	0.00016062008898597	0.00031831981271765	0.000235792453864926	0.000158619159225103	0.000344788418589139	0.00024037880594239	3.96099314467664e-05	0.000283906859991417	11.8544460754781	0.000101053908799254	0.000407679967128685	0.000269347533838011	0.000166738949518769	8.14306497649802e-05	54.5356370813918	0.000119505731737002	8.25829702805224e-05	3.59868236371444e-05	7.15325421837416e-05	0.000327925717575935	4.30691013517115e-05	33.600884471037	8.32703433981962e-05	0.000357297748968791	8.32703433981962e-05	4.33893177186388e-05	0.000240772353430835	0.000258823923751415	0.000302506949450898	8.74286626690174e-05	0.000123148344896629	0.000219393354629959
IL17RB	0.00125417243284013	0.00222130746352509	0.00251713579394783	0.000403043067642974	0	0.00123547490803861	0.00096276507579059	0.000406694646964768	0	0.000905703337376772	0	0.00259598583086668	0.000432664305144446	0	0	0.00644868908228759	0.000813389293929536	0	0.000410882578112002	0.000406234585146935	0.000647047519405208	0	0	0.0125433468024412	0.0078925576542833	0.00171005415842805	0.000417571364267314	0.000414199969169424	0	0	0.00110722931121241	0.000733628954586088	0.000373685091852123	0.00176684562494411	99.9402288026036	0.000427005200083104	0.00137415066302254	0.000427005200083104	0.00533994607092773	0	0.00151683790187916	0.00077561851678162	0.000448328805580387	0.000841996185861407	0
CCL3	0.592563059224067	1.04950859355355	1.78391939675283	2.28512533276531	1.20618878643003	1.16745795383824	3.41160635303936	6.34102870510555	1.24149187286213	1.92564313192991	1.85319781992769	3.06633534863538	1.22653413945415	0.583728976919121	1.73526704956866	2.85640666595664	1.15291431001919	0.556905544719336	5.2415389140289	1.15161010831103	1.83427628062513	2.76636776018192	0	0	1.11870696235928	1.81789881383383	1.18374806482203	1.7612860480051	4.63264316608394	6.60274569175496	2.6156817465235	2.59965101058975	3.17801249452741	0.626090612390496	1.98316234236418	5.44721166570899	3.24624788184613	3.02622870317166	0.630745561181503	2.50005730782649	4.83749209172255	2.74844313106627	2.5418809881322	0.596731146393286	1.2757184658483
CSF3R	0.00178712683675599	0	0.000199265570193847	0	0	0.000782437284797858	0.000228647892876586	0	0.000208013814738943	0.000430192504630348	0.000414008077878478	0.000205507624199919	0	0.000195609321199464	0.000387662109286211	0.000382876157319715	0.000579517535965797	0	0.000585485107846452	0.000192953991047436	0.000461003589421441	0	0.000246134672562674	0.000441322970468132	0	0.00142142773404944	0.000793355014353177	0	0	0	0.000876522754809522	0	0	0.000839219326376054	0	99.9864381242086	0	0	0.000422729437635522	0	0	0	0.000425895950276986	0.000199966386970613	0.000854994125744025
IL6	0	0	0	0	0	0	0	0.0515121353648266	0	0	0	0	0	0	0	0	0	0	0	0	0	0	0	0	0	0	0	0	0	0	0	0	0	0	0	99.9484878646352	0	0	0	0	0	0	0	0	0
MMP10	0	0	0.00126539571001255	0.0012156888078235	0.00256677423642356	0	0	0.0012267029759578	0.0013209496680131	0.00273185051140162	0	0.00130503461177198	0.00652517305885988	0	0.0012308849179213	0	0	0	0	0.00122531530290808	0	0	0	0.00280253228401227	0.00238061258850712	0	0.00125951014857063	0.00499736437264471	0	0	0.0022264722050786	0.00110641340936746	0.00225427414728562	0	0	99.9564027405846	0	0	0.00268445781355822	0.00212805251035509	0.00114380013492158	0	0	0	0
EPO	0.418613326823505	0.427406999134704	0.377248699527115	0.463720131107271	0.472835442388317	0.431778298016511	0.400740344431346	0.448757427732245	0.448841172934018	0.417888777881101	0.504848229981488	0.482509958698583	0.409453873402671	0.418841120547852	0.453492174290614	0.40041362856703	0.483891461220179	0.419651463447284	0.487260878619375	0.47217770797379	0.379851847640615	0.477075996843597	0.409005225340348	0.465186090221722	0.539267050265047	0.426403208806318	0.396810310777094	0.50095377390754	0.444382479307436	0.424043452525225	0.468118404048402	0.447964636373942	0.409399067637257	0.470050781361296	0.432202536628308	0.446017269353524	80.1952199149543	0.496319968904674	0.461313777990268	0.426647271098072	0.501817676828162	0.441624384216336	0.470050781361296	0.51744159870839	0.512461378175849
PDGFA	0.192380810439966	0.27424786691183	0.360212456885307	0.260112484729573	0.25310718867473	0.27271346648881	0.272849779849622	0.216822308040127	0.280176728779657	0.264302464882737	0.30572000830262	0.301081904273045	0.245236067190142	0.231113107193907	0.231302199736156	0.210351835476959	0.310398251510077	0.29546066027783	0.262866038443157	0.29636857275454	0.237842454603373	0.295724293248551	0.244279550876469	0.25810520462918	0.3233348560777	0.201530629473087	0.253084976547597	0.304504180634076	0.3393234716953	0.211512099329065	0.258903686373441	0.199677947486102	0.24745696438943	0.260279410758599	0.246024404811301	0.215668925714362	88.4267047688034	0.273180639238191	0.332138459974232	0.259337057573422	0.248987155737605	0.211106598908093	0.29185459449286	0.222085336113366	0.300528131670393
TAFA5	0.0492212631524463	0.0174354907414232	0	0	0.0300576291810081	0	0.0113354061790754	0.0191533703501478	0.0309373646692327	0.0213271450431028	0.0102623944291144	0.0509410422264474	0.0305646253358685	0.0387899679339003	0.0480466648272175	0.0664348945759056	0.0191533703501478	0.0185037483798474	0.00967530092630466	0.00956585182080348	0.0457092595112988	0.0114894198499868	0	0.0328184204770644	0.390286754288782	0.0402676809980489	0.0589968349506298	0	0.0384810603394324	0.00997194930376211	0.0173817328049132	0.00863760266556718	0.00879938918791912	0	0.0219641896352994	0.0402198002834258	98.6594137738804	0.0100549500708564	0	0	0.0535768511695265	0.0182639589839963	0.0105570699245821	0.00991349708041063	0.0317902744721439
CXCL9	0.0106678802784059	0.00202438346667541	0.00152932395846974	0.00514237326551666	0.000775533950503612	0.00375315742101519	0.0061418962192699	0.0037064023455552	0.0023946975154575	0.00247623198319691	0	0.00157723049210855	0.0063089219684342	0.00150126296840608	0.00297523024647749	0.000734624752216665	0.00444768281466624	0.00214841571408659	0.000748913792019507	0.00518309341580921	0.00176905582222986	0.00177867025604633	0	0.000846766693693466	0.00431571859928604	0	0.00380552705944796	0.00226488115648806	0.00372326879536433	0.00231562731447541	0.00201814179103304	0.00401154639974494	0.00408668462575473	0.000805105355750368	0.00170013156941571	0.00311320168478025	99.8807563361728	0.00389150210597532	0.00162218253835204	0.00192893120105614	0.000691183372993716	0.00141371631582084	0.00326866743682921	0.0015347025890388	0.00410119457534492
MMP3	0.000194483148104232	8.61139300111009e-05	9.75823739611774e-05	0	0	0.000478959358433302	0.000335913587576814	9.45985414617982e-05	0	0.000105334819811813	0.000304115942150854	0	0.000201278342435585	0.000191583743373321	0.000569526218937053	0.000281247515524471	0.000662189790232588	0.000182780114027938	0.000191145336637913	9.44915295370677e-05	0.000150505427226609	0.000680955261772564	0	0.000108060170906556	0.000275375314650883	0	9.71285024543812e-05	0	0.000285087072050402	0	0.000257545258306581	0	8.69204080236918e-05	0	0.000542405922797194	9.93228443647656e-05	99.9924156378221	0	0.000103507449951385	0.000164107096484809	0.000264616194648684	9.02057366206996e-05	0	9.79255710559998e-05	0.000209349654412952
VEGFD	0.0179465393661195	0.0826428887016314	0.05763019557195	0.0657475800211977	0.0255716922294968	0.0530369632413875	0.0454629625926174	0.0872937560333897	0.075200377148764	0.0583205951405925	0.0748353267742555	0.0631501962321549	0.0482913265304714	0.0459653681425358	0.0595621169007824	0.038064388433325	0.0523762536200338	0.0505998161340152	0.0740818360698923	0.0558048047619787	0.0499980885907999	0.0418915144442843	0.102328940333744	0.0279204505067209	0.0847037215137177	0.0550574189839165	0.0322662083347604	0.0604552051588103	0.0701527977952065	0.0399945402052979	0.0538691293655586	0.0818831481517696	0.0834168595635614	0.0682630729837489	0.104108574078679	0.0733226031652634	0.0668554373376129	97.3797492637863	0.0611294267776818	0.039373085481622	0.048836570165248	0.0466144886429704	0.0538889094674039	0.0650619910149916	0.0772735705037425
CCL16	0.0151321393885328	0.0159345967803071	0.0148809824313283	0.0172656011002343	0.0157836342819078	0.0171998602700463	0.0161816767037178	0.014602891308422	0.0152294508032021	0.0158793245498597	0.0159392097778964	0.0150961584848083	0.0169031799493241	0.0140704412486907	0.015398326925726	0.0129871921613814	0.0162660639049386	0.0145406355810791	0.0174465096774276	0.014845580753445	0.0144502930176676	0.0160052956992078	0.0166076412556175	0.0139456823082167	0.0162527128974223	0.0159083919258279	0.0150660998267261	0.016650337629354	0.0172761736432582	0.0154881000672013	0.0144831779892978	0.0137773594167427	0.0141654740065419	0.0140154061621016	0.0162995356938617	0.0159513990159357	0.0173635465819984	99.310722809251	0.0161975415506057	0.0132904683229433	0.0148038267022151	0.0153307633833692	0.015564692530266	0.0233462842201369	0.0154535308201831
TNFSF12	0.00436227350948004	0.00110373871712617	0	0	0	0.000613891373630957	0.00143515624076728	0.000606243802725022	0.000652821070495359	0	0.00389791221703539	0.000644955756393005	0.000644955756393005	0.00122778274726191	0.00243324217184634	0	0.000606243802725022	0.00175704576960458	0.00244994635151576	0.000605558006568093	0.00241132107119907	0.00218198346931873	0.00231737349699651	0.000692513942828194	0.000588256349237576	0.00254911084669616	0.00186737189932393	0.000617431692971389	0	0.00315632828895162	0.00110033561727892	0	0	0.00065844191612078	0.00417127229459372	0.000636519949829006	0.000682797548222186	99.9476355620502	0	0.000525848013562077	0.000565272732635897	0.000578092092663277	0.000668306214489631	0	0.00335409321933706
AGER	0	0	0	0	0	0	0	0.00639050138020499	0	0	0	0	0	0	0	0	0	0	0	0	0	0	0	0	0	0	0	0	0	0.00133085205630212	0	0	0	0	0	0	0	99.9831265716399	0	0	0.00238344782205745	0.00121875004723996	0.00422682600653259	0.00132305104776577	0
MMP8	0.011421696038711	0.0505733860683131	0.0630394894099183	0.0660689353350353	0.092997506135097	0.0956370569112939	0.078910752524821	0.0500006410392269	0.0478596921817207	0.0371169113389133	0.0238136817894484	0.106386906114789	0.0472830693843505	0.050631383070685	0.027872832094468	0.0550574461125294	0.0722231481677721	0.0751407639833361	0.0561283575357708	0.0554934213645517	0.0839700455170279	0.0666524245737278	0.00707881450018235	0.0571158680952617	0.0323447370239101	0.0642402415891548	0.0798589049776385	0.0678978331989809	0.106037258844028	0.0289246370791649	0.0554592013719322	0.0350759235346114	0.0816752291134463	0.0603397103152075	0.0509674644013129	0.00583307782238569	0.0500573311084323	0.0408315447566999	97.4801703124813	0.0385510290658261	0.0880628443787204	0.0688693734688367	0.0734924112153763	0.0575101811093361	0.0553265238566884
IL2RB	0	0	0	0	0	0	0	0.000819354000760051	0	0	0	0	0	0	0.000822147253035369	0.000811997286948513	0	0	0	0	0	0	0	0	0	0	0	0	0	0	0	0	0	0	0	0	0.000922818345243782	0.000860272987718341	99.9957634101263	0	0	0	0	0	0
AGRP	0	0	0	0	0	0	0	0	0	0.0624956653877468	0.0451083701327214	0	0	0	0	0	0	0	0.0141759332529986	0.014015572017105	0	0	0	0	0.0408453813069917	0	0	0	0	0	0	0	0	0	0	0.0147321827147691	0.0158032725294908	0	99.7782986922208	0	0	0	0	0.0145249304374218	0
IL39	0	0	0	0	0	0	0	0	0	0	0	0	0	7.34228247785353e-05	0	0	0	0	7.32548091611931e-05	0	0	0	0	0	0	7.62198847700986e-05	0	0.0055384691355435	7.28381151386608e-05	0	0.000329006696849346	0	0	0	0	0	0	0	99.9934958564507	0.000125785271526292	0.000135215846265856	0	7.9930965301976e-05	0	0
SCG2	0	0.10296554225642	0	0.336284767638813	0.118337175342094	0.343612073355713	0.401648428909091	0.339331515250489	0.852604916976941	0	0.121209436879523	0.120333224082804	0.120333224082804	0.229074715570476	0	0.224189845092542	0.226221010166993	0	0	0.225965104046895	0	0	0	0	0	0.237801371401732	0	0	0.113625228656118	0.353336943356347	0	0.102018974452224	0.20785967947706	0.245698833920609	0.129709838946399	0.118759305575181	0	0	93.9359618035243	0	0.210932578645676	0.215716146843904	0.249379715327659	0.117088600221251	0
BMP7	0	0.00118445820435945	0.00134220146989331	0	0.00136128490311454	0	0.00462033964435122	0	0.00280225477616749	0	0	0.00276849267043053	0	0	0	0.00128947750642948	0.00260232040368895	0.00125702894773378	0.00131455887669184	0.00129968830116366	0.00310520123845587	0	0.00828949825561812	0.00148631883341355	0.00126255434970184	0.00136776721217699	0.0066797933617946	0.013251723855002	0	0	0	0.00352070824789174	0.00119555094508707	0.00141319121553342	0.00149210968601126	0	0.00146546487018963	0	0.00142369821341843	99.9270840192205	0.00242645080935305	0	0	0.00269384398177883	0
TIMP1	0.0857317278603551	0.0867670742056496	0.114709586031223	0.0894223479318082	0.0932386231644714	0.083327569008736	0.0919486736102899	0.559822866016776	0.0841640619794801	0.0840225503157903	0.087500663142097	0.0931212814270954	0.0828120288553117	0.078501648023674	0.0859174799373859	0.079346590418365	0.0883261956598545	0.0837957291042963	0.0948530904459815	0.0787054576580356	0.0825212199288295	0.081953230641251	0.104648436852793	0.0936366019435354	0.0997328719793472	0.0910107416246362	0.0792708025620684	0.0836463284186682	0.0911218797692133	0.087009230741365	0.0827512359990092	0.078375454379938	0.113853569795342	0.0733286722863449	0.0934548999902019	0.0870662710132552	0.0964379876848209	0.094071603163747	0.151919434469363	95.5836700943285	0.0862081733052752	0.0878602518864263	0.0835336195676488	0.0832102683892476	0.083671874482524
CEACAM5	0.567964997520674	0.556533820806799	0.555689348487609	0.565508816417397	0.610066382161199	0.564250643280686	0.586434711909329	0.57473941674925	0.565824768596756	0.538424593287542	0.556970324747943	0.558294241596365	0.596102380621578	0.586742583784504	0.531955611727091	0.522065645003428	0.556215658385303	0.562371873038858	0.600134421698919	0.521176263309249	0.495608437066036	0.537285223716039	0.530146715676171	0.585579035279445	0.617058343227664	0.555436550944527	0.543293957829424	0.508005471402705	0.622317285654636	0.562851803121905	0.501344215472471	0.537582996667953	0.534251615227013	0.56304965331315	0.605642427463336	0.582761319068487	0.613991002426442	0.540783495269685	0.586678743294986	75.3333844698792	0.526519069824954	0.546292287524412	0.55975024190939	0.548620065520224	0.584299070089253
MUC16	0.000790900006334556	0.000840473944875938	0.00126987496344184	0.00198248717637216	0.00112693880049519	0.00186986175809555	0.00200354267020247	0.00138492592275707	0.00132562557159294	0.00102807027305127	0.00181388693200369	0.000982240634373085	0.00180077449635066	0.00202568357127018	0.0027792945222602	0.000609996054268358	0.0016926872389253	0.00178393813245002	0.00233197862279651	0.00169077243435638	0.00134652507384779	0.00166153476874251	0.00117642096180326	0.00105466976265157	0.00223972452343313	0.000647031528991794	0.000789980355164399	0.000470161318644556	0.000154580911363227	0.000320463728981785	0.000698235462940785	0.00152670360773345	0.00169669037779326	0.000835649576188664	0.000882315721352446	0.00145408988084957	0.00103987210016538	0.000484696626949857	0.00168372516838013	99.9439285148031	0.00086088672284019	0.000293470023948762	0.00135706987354084	0.00175221902927438	0.000510814364993521
KDR	0.000360410391509286	0.000159583776446638	0.000180836756020138	0	0	0	0.00207501693234904	0.00438268015722646	0	0	0.000563578627985091	0	0	0	0.000175904844492316	0.000347466359490996	0.000175307206289058	0	0	0.00052532668490918	0	0.000210321009719074	0	0	0.000170105783684877	0	0.000179995654829347	0	0.000176104963769327	0	0.000159091740136936	0	0.000161078317537189	0.00019040130769156	0.000201034107991219	0	0.000197444213205661	0.000552186432175643	0.000767267723188295	0	99.9859630656302	0	0.00212579137913311	0	0
BDNF	0	0	0	0	0	0	0	0.0193688971040792	0	0	0.0207557477462402	0	0	0	0	0	0	0.018711965145407	0	0	0.0308157407980216	0	0.0246792729334805	0	0	0	0	0	0	0	0	0	0	0.0210365758215276	0	0	0	0.101680952098109	0	0	99.7629508483531	0	0	0	0
IL5	0	0	2.17662543775532e-05	0	0	0	0	0	2.27218460331531e-05	0	0	1.12240444260154e-05	0	0	0	1.04556193867483e-05	0	2.03850259816034e-05	0	0	0	0	5.37717568461343e-05	2.41033813029567e-05	2.04746304914127e-05	1.10904248495152e-05	0	0	0	0	1.91489349919687e-05	0.000209347345473995	5.81641428111931e-05	0	4.83945811615208e-05	0	0	1.10772376618225e-05	0.000450213529207085	0	99.9989960308369	0	1.16304080818886e-05	0	0
IL4R	0.001049111866268	0.000634479220706007	0.00100143311579223	0.00130746259165047	0.000963585783308166	0.00128553764123223	0.00126695367175639	0.00126952301603002	0.00109900865015148	0.00124729859411895	0.00122704849288757	0.000820946220595079	0.00124466039896673	0.00105867805748537	0.0013238058740461	0.00115944795863343	0.00119484519155766	0.00137075477152372	0.00143348954367584	0.000944849065741089	0.00140593899388747	0.00131403208170285	0.000919805219462996	0.00113739575694849	0.00118354777708621	0.00099434115966086	0.00153350044207183	0.00119154340385512	0.00132531191030781	0.000803520475346598	0.000948784446173936	0.00103277625959076	0.00118935379412855	0.00110847120925487	0.00159855803658397	0.00109770186222026	0.00151394048745356	0.000888615793225926	0.00111671263088502	0.00136026610922481	99.9485583397273	0.00140046458658611	0.00117995934972568	0.00108225939757004	0.00121193936357556
CCL1	0	0	0	0.00778458454873359	0.00821808629493084	0	0	0	0	0	0.00841755440888547	0	0	0	0	0	0	0	0	0.0156924543731259	0	0	0	0	0	0.00825722003919242	0	0	0	0	0	0	0.00721754925382063	0.0170628901178884	0.0360315056255669	0	0	0	0	0	0	99.8913181553379	0	0	0
FGF2	0.130072750620279	0.195319014725683	0.130528613064042	0.218089089509237	0.149652009702932	0.172701798776796	0.240943130490986	0.137540613499951	0.16588068917916	0.104142353051589	0.0884332730974198	0.239970256893432	0.128764528089159	0.183843850310783	0.165611402346077	0.141757908181004	0.126537364419955	0.148820749591807	0.0944907162127121	0.15387122751913	0.126919008644801	0.138609543267912	0.17525016121278	0.100552330531814	0.197520412468435	0.16771440428063	0.152516547276852	0.196110388014578	0.143693169726137	0.240605244917885	0.134803936955902	0.13893990309184	0.161762646204146	0.125481702146597	0.119871110269541	0.179067739040863	0.123926899714751	0.179067739040863	0.222730576637268	0.147933171447314	0.117985736835079	93.0299696928231	0.218334133430034	0.136682798653738	0.206979664084988
IL32	0.0131431187548971	0	0	0.019006631330735	0	0.00647358888214255	0	0.00639294394703092	0.0137682183054349	0.014236997491118	0	0.020403504235765	0.0272046723143533	0.00647358888214255	0	0.00633554377691168	0	0.00617611543241609	0	0	0	0.00766979552340802	0	0.00730267723832899	0.0310163159627929	0	0.0196917540880057	0	0.012844071684251	0.00665680366182583	0.0116032261155772	0.0115321133916819	0	0	0.0293245169102769	0.0134244221289615	0.00720021620564835	0.0134244221289615	0.00699500558268687	0.0277257834245005	0.00596089704881553	99.6343213752175	0	0.00661778371070141	0.00707389662309311
SELE	0.043204209493619	0.00956505565850999	0.130066878347028	0.0104131357898481	0.0659580852281139	0.0532001375501989	0.0497485468565935	0.0315224371078868	0.11314760961896	0.0468000201198219	0.0337795048134273	0.0894275083253464	0.0558921927033415	0.0212800550200796	0.0527164999361062	0.0416525431593926	0.0630448742157736	0.0710576891917755	0.148619514694011	0.0419823709898402	0.142097088116063	0.0630305977496922	0.0669415872204523	0.0960217747865945	0.0305871560068836	0.0110453618913746	0.086307944081439	0.0321041660510543	0.0738870624815504	0.109411603640975	0.0476778211138473	0.0284313707520573	0.0386185389750455	0.102709638251897	0.0843463998977699	0.110322282862719	0.0710058978731226	0.0330966848588158	0.0459881238599985	0.00911405106950362	0.0587841857788048	97.2597790700235	0.0463326041885378	0.0978932425542699	0.0813868770943394
MMP9	0.0451632776142986	0.0222195048514791	0.0402858312260462	0.0193516675249694	0.0153219808336029	0.0395466416622655	0.0520043639017191	0.0146452455532965	0.015770429053123	0.00543579311625087	0.0104625823815217	0.00519347462793607	0.0415477970234886	0.0296599812466991	0.0391871267380631	0.0241895844062118	0.0439357366598895	0.0235808749517885	0.0345241276754103	0.00487622617781328	0.0155336358240971	0.0292838582961069	0.0124403576946232	0.0446114767522581	0.0663166760182606	0.0205265901961283	0.0150369207250707	0.0198873538232385	0.00490396352808526	0.0152497073391047	0.0443019932290539	0.0352243835847758	0.0403696727062253	0.0106041425367452	0	0.0256277285445121	0.0274909690126718	0.0205021828356097	0.0213659674903938	0.029640557552366	0.0318628168831136	0.00465505825182175	98.906644513202	0.0202137582236199	0.010803468524278
CCL4	0.010411344893577	0.00700361098159229	0.00833817461445633	0.00974788344580256	0.00804917375846507	0.00779071405062445	0.00622474536287719	0.007888437215243	0.00797014821801456	0.00780775122439072	0.00751401301085175	0.00766690859018903	0.00787412233586981	0.00670593108155016	0.00713356866522655	0.00714201361375633	0.00954403514930635	0.00762088628124679	0.00787127729588335	0.00710129007398118	0.00782465238757665	0.00829558833761456	0.00868623277348743	0.0070085425366418	0.0101113476669838	0.00604003400356429	0.00609955345570821	0.00654623355732028	0.00792433454045457	0.00760557527631417	0.00751229689505619	0.00641219655301263	0.00805352070882133	0.00698103873824931	0.00826433003877518	0.00981616602606713	0.00943298288692244	0.00818013835505594	0.00916413703017001	0.00625101584465313	0.00617483833485928	0.00668633555177304	99.6568265364218	0.00635123491304116	0.010345107303161
IL17C	0.000793981640782105	0	0	0	0	0	0.00045712481865404	0	0	0.000430031670511871	0	0.000410861583995077	0	0	0	0	0	0	0	0.000385763704429767	0.000307220824068391	0	0.000492085302620367	0.00132347392515879	0.000749483768606404	0.000405970374661802	0.000793058406316079	0	0	0.000804280930933759	0	0	0	0.00041945278562843	0.00177150708943332	0	0.000434968258566217	0	0.000422571393700017	0.000334985377913471	0	0.000736533725088367	99.9885266444189	0	0
FASLG	0.00400197336505323	0	0	0.000241140230119299	0.000509137310512548	0	0.000576021300365403	0	0.000524038890332428	0	0	0	0.000517725168762158	0.000739183297143218	0.00024415448299579	0	0	0	0	0	0	0	0	0.00277950769775285	0	0.000255780886947971	0.000999329976913002	0.000247815392198726	0.000733296740738209	0.000760103579137837	0.000220818031897529	0.000438929407632881	0	0.00105710182059678	0.000279033694852332	0	0.000274050950301397	0	0	0.000422113840935747	0	0	99.9833883751548	0.000251882702269983	0.000538486077785201
CXCL10	0.000183666154028565	0.000130118949534464	0.000221171812584865	5.31209516197096e-05	0.000280395544390766	1.80928011824011e-05	0.000126892139123757	0.00016080668593373	7.69605982002621e-05	0.000198952366091472	5.74402522975257e-05	7.60333620773674e-05	7.60333620773674e-05	0.000144742409459209	0.000125498248201564	0.000123948887112656	0.000178674095481922	6.90456132650054e-05	0.00021661678669639	7.13887901857635e-05	0.000142134438117601	8.57441447339877e-05	0.000113830610613663	0.00018368991420373	0.000294733719481224	7.51282030050178e-05	0.000238488365353138	3.63942851927422e-05	8.97435872073592e-05	0.00014883889274579	0.000113503040511178	0.000112807414113765	0.00016417193164468	9.70290444714252e-05	0.000204895099104594	7.50388710157134e-05	0.000201236258049155	0.000468992943848209	0.000195500900013058	7.74897968126412e-05	0.000166598971816829	0.000119263993971249	9.84826631151919e-05	99.9937287278837	0.000177935217643463
CCL13	0	0.0001352073583089	0.000255356576245392	4.90651468610675e-05	0.000155392343080134	0	0.000175805814423101	9.90193564059142e-05	0.000106626941105393	0.000330772099772089	0.000318328003785518	0.000210684558328728	0.000105342279164364	0.000100268453791769	4.96784611968308e-05	0.000147195440583202	4.95096782029571e-05	0.000143491397767651	0.000150058509793631	4.94536717796506e-05	0	0.000178194480379937	0	5.65550399135978e-05	0.000336284968101624	0.000156132306618611	0.00015250132274376	0.000151270054855402	0	0.000618637441319025	0.000224650800890088	0.000535857558977051	0.000136473608282657	0.0189816939559453	0.000340652305349697	0.000363875530288321	0.000167284614234226	0.000259911093063086	0.000216689198776759	0.00012883215870298	0.000184654892727396	0.000141631898012563	0.000109156169421251	97.7425506182362	2.23137718627461
CLEC4A	0	0	0.0776636663380274	0.0248709683446882	0	0	0	0.0250962998812199	0.0270244302379478	0	0	0	0.0266988346929123	0.0762386449373297	0	0	0	0	0.0507094571970645	0	0.0199639935091146	0.060217480421514	0	0.0286675715331399	0.0243516843902386	0.0263809914227585	0	0.0255594380566519	0	0	0	0	0	0	0	0.0263496228241583	0.0847960438588667	0	0	0	0	0	0	99.3954108723544	0
CXCL3	0.00713399492655547	0.00746195609382684	0.00734810283283298	0.00908385987619974	0.00811015866049227	0.00758454677854678	0.008865582829615	0.00730673885379265	0.0076143002453567	0.00696955098820702	0.00867184194610068	0.00766186838611305	0.00768972972569892	0.00697460070894336	0.00840905885682491	0.0057617625500467	0.0070448485722947	0.00741312819900073	0.00635009021224764	0.00664448824829434	0.00695830681080511	0.00738363354106399	0.00934339872980545	0.00786785487477182	0.00846219301993122	0.00635935076047384	0.00674924753014348	0.00829509525640081	0.00857647470437261	0.00709018523895024	0.00689231699724344	0.00585799605756342	0.00635273332992183	0.00716786935766256	0.00855922062212535	0.00706670909281926	0.00808192072527751	0.00712170293789957	0.0068772972063252	0.00615604235073552	0.00666642126373949	0.00824105930083003	0.00747734353404936	99.6723552846237	0.0079401326423779
IL17B	0	0.000310110391392439	0	0	0.000178203246238546	0.000344962247305809	0	0.000170332434683276	0	0	0	0.000362418168253814	0.000181209084126907	0.000172481123652905	0.000170913113437878	0	0	0.000493665885641136	0	0	0.000135498684527327	0.000613057906896737	0	0	0	0.000179051833125396	0	0	0	0.000177362664888364	0.000309154244245288	0.000307259529775961	0	0	0	0	0	0	0	0	0.000158821055781766	0	0.00037553942528173	0	99.9953599589607
MICB	0.153561724012833	0	0	0.0740233001835147	0.156290901572302	0	0	0.597551623678474	0.241297904134798	0.249513595700548	0.0800421850285335	0.317854267294032	0	0.0756361931921004	0.224845774307426	0.222069900550544	0.0746939529598093	0.0721605694349142	0	0.074609457537909	0.178256109360842	0.448062231409725	0.190345629043323	0.255969316158518	0.0724777587511116	0.235552715941113	0.0766915819343158	0.076072388077868	0	0.233330520507706	0.203354862682975	0.134739040783476	0	0.162250333243571	0.171311066138991	0.235272629477449	0.336503879915875	0	0	0.12957713254128	0.278583993510081	0	0.0823405249232354	0.077320938409744	93.8078359976011
CD83	0.00861893027524418	0.00628570378957468	0.00915790955991105	0.00879817124947683	0.0134161687181003	0.0074915621017621	0.0110920644237707	0.00493215715570898	0.00531109118108662	0.00549192278498238	0.00687090194058051	0.00734594298299692	0.00524710213071209	0.0079909995752129	0.0108877369212276	0.0117308949993024	0.00838466716470527	0.00476487392613898	0.00797271353499502	0.00985315558482134	0.00902407024101745	0.00828414765745577	0.00754128964240871	0.0118314346880093	0.00813589132575248	0.010369273258312	0.00708968915800866	0.00803708377114839	0.00594552186824714	0.011298594918255	0.0134278358740731	0.00533821626372752	0.00770412185893315	0.00964227624020155	0.00509037050862588	0.00517847178179671	0.00944344528881984	0.00673201331633572	0.00809497168864504	0.00770056049438493	0.00919766582574663	0.0103468774197411	0.00598077933250953	0.0102112421301079	99.6367094854474
CCL17	0	0	0.000818686436446169	0	0	0.000401832333485046	0	0	0	0	0.000425240042231748	0	0	0	0.000796358624543092	0	0	0.000383367390370854	0	0	0	0	0	0.000453295982922329	0	0	0	0	0	0	0	0	0.000364617892610781	0	0	0	0	0	0	0	0	0.000378399346435162	0	0	99.995978201951
