# Supplementary material for: NULISA: a proteomic liquid biopsy platform with attomolar sensitivity and high multiplexing
Source: Nat Commun. 2023 Nov 9;14:7238. doi: 10.1038/s41467-023-42834-x (PMC10636041; doi:10.1038/s41467-023-42834-x)
Supplement: Supplementary file 10 — Source Data [file 41467_2023_42834_MOESM10_ESM.zip › figure_3c_top_panel.csv]

	Pool 1	Pool 2	Pool 3	Pool 4	Pool 5	Pool 6	Pool 7	Pool 8	Pool 9	Pool 10	Pool 11	Pool 12	Pool 13	Pool 14	Pool 15	Pool 16	Pool 17	Pool 18	Pool 19	Pool 20	Pool 21	Pool 22	Pool 23	Pool 24	Pool 25	Pool 26	Pool 27	Pool 28	Pool 29	Pool 30	Pool 31	Pool 32	Pool 33	Pool 34	Pool 35	Pool 36	Pool 37	Pool 38	Pool 39	Pool 40	Pool 41	Pool 42	Pool 43	Pool 44	Pool 45
CLEC4A	99.3009894301885	0.0214297956286874	0	0	0.0283011356618975	0.0901150380283264	0.0707183255746683	0	0.0264427847566019	0	0.0260859320608313	0	0	0	0.0454281449049965	0	0.0878621620776182	0	0.0207399953402103	0	0	0.0417487595185227	0	0	0	0	0	0	0	0.0202404980702367	0.0245924626680356	0	0	0	0	0	0	0.0191762655328135	0	0	0.0660467277576629	0.019119362667731	0	0	0.0909631795627106
IL4R	99.9503618817259	0.00132519299253266	0.000929742152350123	0.00119652059986433	0.00106786279012136	0.00141676434664509	0.00118593542382584	0.00129905500324715	0.00105317338709568	0.00105067371727524	0.00125768905158318	0.00156244705581168	0.000806803413332845	0.000789894642581576	0.00107131358057123	0.000877044595542197	0.00115112103164913	0.00105683387056622	0.000999943763114956	0.00116225673566734	0.000597758107899571	0.00100642288037056	0.000779220390654799	0.000864051342274906	0.00170968186979112	0.00109210866633027	0.00175178117899086	0.00103950447926096	0.000776622989352616	0.000891003839366534	0.00123723542943663	0.000904664801371258	0.00265271286948094	0.00107243680923261	0.00126294421758076	0.000828618820328211	0.00094564511341134	0.000783858607265839	0.00140236718318139	0.000856044936212314	0.00131526721976129	0.00098192559613671	0.000911799052072465	0.00114106526171749	0.00157310845925133
VCAM1	99.6826798654662	0.00609806771234801	0.00587028503365838	0	0.00805337785730294	0.0224377619672292	0.0100618117253742	0.011256051316244	0	0.00620119174356021	0.00371150949833867	0.010604994363505	0	0.00579605592891244	0.00323176091453461	0.00595287562395877	0.00625051940515671	0.00610483582301654	0.0118035559582359	0.00928086120900659	0.00579605592891244	0	0.0224377619672292	0	0	0	0.00344640167702876	0.00575964091784074	0	0.00575964091784074	0.0104970554895762	0.00323176091453461	0.00791432672883152	0.00949445985593425	0.0214303522462516	0.00843628385972072	0.00777999586497582	0.0163704079658866	0.0081008204367274	0.0166009770921667	0.0156618937259052	0	0.00301891167757295	0.00316118222789535	0.0097066889585963
INHBA	95.3491578773604	0.0988934256822698	0.105707444377468	0.0967933838900483	0.111453657167311	0.103793606830637	0.101614216800711	0.116682110978707	0.119011683166345	0.0990747150202051	0.0991601246427836	0.110688699956651	0.101763297295463	0.0949247647984521	0.108273767402843	0.106081372563467	0.108045547902536	0.110909663940079	0.0979176440252102	0.0917437504161259	0.106229019007729	0.11108932322292	0.0957436076210004	0.100774064179899	0.121842689356957	0.112520233317427	0.102758220594107	0.10309953315477	0.109726627524719	0.0983292562476092	0.10657064082792	0.0987760685078569	0.109106384511989	0.110935189754565	0.0971431819516728	0.115250223640802	0.10850165355609	0.109341744583784	0.10215449753774	0.100384961675343	0.101094537643788	0.107127655370016	0.106465972684522	0.119929041783482	0.113414917525549
CTLA4	0	99.9427682531458	0	0.000258340189148679	0	0.000150397347878514	0.000157366981072885	0	0.000353053144951478	0.0257499928217796	0	0	0	0	0.00970460536628082	0.000139654680172906	0.000879824485089309	0	0.000276911855106793	0.000145152895927745	0.000135975684383314	0	0	0	0	0.000283918425698054	0	0.00135121386889807	0	0	0.000328348408345459	0	0	0	0	0	0.000365037975897497	0	0.000190045544152821	0.00090873890478708	0.00029394288036393	0.000382910755132835	0.0147313459340237	0.000444968705102639	0
CD83	0.00743954314512529	99.6639322371991	0.00937287159319146	0.00586078123645005	0.00673542407523004	0.00828618446042551	0.00969019935967408	0.0062759817781475	0.00972578148706578	0.00895824518030749	0.00846576121343783	0.00913823427640757	0.00740192219369608	0.00484751806468084	0.00589718360437831	0.005883887284924	0.00522760754929786	0.0102115308399159	0.00852571188297505	0.00658596226683195	0.00705093536680849	0.00767769575274847	0.0092610296910638	0.0103261383689834	0.00838181801153243	0.0064410566063956	0.00681292211938568	0.00919621013907895	0.0111522294385021	0.00875829537055138	0.00638486418234853	0.00589718360437831	0.00782260698024428	0.00625628521434956	0.00325876834241944	0.00427616159451768	0.0070983072805176	0.0107871266890273	0.00307959207616958	0.00673172803128899	0.00428687635022148	0.00579121706747141	0.0105585048196576	0.0149016858876537	0.00934819232345029
CD200	0.000253970202467509	99.9637547248964	0.000426626572768259	0.000400149247931791	0.000438963139111119	0.000465908040424078	0.000609373626042468	0.00109072059668174	0.000410139294135286	0.000225337710644791	0.000404604350894594	0.000642270402769696	0.000331650247801874	0.000631847890438133	0.000587175526856432	0.000865257789359002	0.000454260339413476	0.00033275452165693	0.000321686506451603	0.00022483076416415	0.00147431174435564	0.000323770868264464	0	0.00190677179506891	0.00115960972719474	0.00043976798535078	0.000626173400194014	0.00062787816547203	0.00133249699561286	0.00020929272182401	0.000381439979660171	0.000704610632227718	0.000431383919443013	0.000345007852719096	0.00116809801563465	0.00153278028636449	0.000565415981165288	0.00862553858767255	0.00103028118217489	0.000502702588888152	0.000113823775251668	0.0015815988078491	0.000767904415693472	0.000689222583937688	0.00058786632159391
FGF21	0.195905154835625	94.2791851155551	0.0705186873863259	0.198426456699662	0.161239653687134	0	0.107440666798353	0.060096416626637	0.0903912586607214	0.0248312702296082	0.118895204824089	0.283102014057358	0.121821552509195	0.139253972773419	0.0776451352303024	0.143021666841964	0.0750863750920311	0.0977817389285791	0.047264671016443	0.0743262205635403	0.139253972773419	0.0951418431691683	0.0513411111740383	0.0988791770759257	0.278801730299525	0.242302933923679	0.193204707839144	0.161442258487578	0.0734177889788748	0.138379078703638	0.0560441137243319	0.181171982204039	0.0950733957999818	0	0.143021666841964	0.135124764991794	0.0623064687232318	0.284056921644456	0.162189519099134	0.243741150533488	0.225772244012485	0.19607124653112	0.120885492281353	0.126582394791164	0.129560804080367
IL10	0.000966464747784939	0.00185514086952865	99.9375275715813	0.00129432751357504	0.00144771608119879	0.00159568060805611	0.00296822539124584	0.00103766406071862	0.00197695586506542	0.00128625888924478	0.00153969181479099	0.00166199638311243	0.000925518287784759	0.000480890046263486	0.00125129360647408	0.00172865399206079	0.00121005779444255	0.000590927224811013	0.00106093356594289	0.000513346067383631	0.00104192843357089	0.00180705946470285	0.00159568060805611	0.000768290663138128	0.000802328857074628	0.0015898291940185	0.00114377106241616	0.000955737495087012	0.00164798347243129	0.000557513538800757	0.00483847173350348	0.00107253737697779	0.00131327957957999	0.00122537498171398	0.000790241824942075	0.001788750347613	0.00150615397328069	0.00135822813661919	0.00123220696930401	0.000841718845228795	0.00121281419032966	0.00105326494471755	0.0052599658243606	0.000961687967997036	0.000715866123771056
CTF1	0.000455852851548032	0.00159093655950466	99.9823265826522	0.00107734592843334	0	0.000418130762433917	0.000437507553863782	0.000978870925425105	0.000981549094851713	0.000404460196356596	0	0.000461126213583935	0	0.000378036031789569	0.000421570145908697	0	0.000407677493373069	0	0.00038493153880719	0.000403550274655007	0.000378036031789569	0	0.000418130762433917	0	0.000756869607950002	0.000789342561426405	0.000899138331248875	0	0	0	0.000456432817008017	0.00168628058363479	0	0	0	0	0.000507434503774118	0	0.00052835963795037	0.000360921724515393	0	0	0	0.00082472688314552	0.00126619833235871
IL16	0	0.0156230582115376	98.9598187564457	0	0.0206325014740951	0.0164242406839242	0.0687414561307655	0.0769004011285508	0	0	0.0380350836890875	0	0	0.0445479404851642	0.0331186803920257	0.0152510806350724	0.112095442667782	0	0.0302403401433625	0.0317030337610955	0	0.0304362818721532	0	0.0158159354734085	0	0.0465082458970526	0	0	0	0	0	0	0.0202762568443265	0	0.0366025935241739	0.0432269892846839	0	0.125821415239348	0.0207540478745316	0.0141770608720392	0.0642004487781637	0.0696933655133874	0	0.0161976994331114	0.0331576435454281
EBI3	0	0.00650076609518425	99.9268070150776	0	0	0.0136682774309002	0	0	0	0	0	0	0	0	0	0	0	0	0	0	0	0	0	0.0131620449334595	0	0	0.0146959674632987	0.0122799811892276	0	0	0	0.00689035372251022	0	0	0	0.00599559408778752	0	0	0	0	0	0	0	0	0
IFNA2	0	0.00123436459508811	0.000297064264879795	99.9764071136105	0	0.000324416335888541	0.000678900527298458	0	0	0	0	0.000715550684299146	0.00123163369996623	0	0	0.000301243740467931	0.000316305927491327	0.000926800941816985	0	0.00125241492100053	0	0	0	0	0	0	0.00104642562478334	0.000582930295690823	0	0	0	0	0	0	0	0	0	0	0	0	0.000317026442132537	0.000275320688617575	0	0.0134375483679074	0.000654939332217336
IL17A	0.000431078090472418	0	0	99.9951567675212	0.000248359046267784	0.000197703063637408	0	0	0.0002320509283186	0	0	0.00109016213753789	0.000375285903984284	0.000178745235617383	0	0	0.000771041948185893	0	0	0	0	0	0	0.000190380727947134	0	0	0	0	0.000282715381001494	0	0	0	0	0.000195200493211618	0	0	0.000479856375108618	0	0	0.000170653147485811	0	0	0	0	0
TNFSF10	0	0.00496784644859682	0	99.9500172347376	0.0049205682613115	0	0	0	0	0.00252592869032375	0	0.00575963688513411	0	0.00236090489812136	0	0.00242478219514845	0	0	0.00120198430703711	0.00126012303054959	0.00236090489812136	0.00362931762686366	0	0.00125729447155846	0	0.00246479510265915	0.00140382127087542	0	0	0	0	0.00131639174401714	0.00161186960310588	0	0	0	0.00158451113742374	0	0	0	0.00255182089785554	0	0.00122969195846167	0.00515057183521188	0
GRN	0.076434222174556	0.0907870905170847	0.0539480846716013	96.499174738485	0.0806717383860125	0.0765899323292278	0.0665771997125288	0.237919885284655	0.0629273780532616	0.0712364083107249	0.0825434817248601	0.083166034488087	0.0676600884492493	0.0729743064405562	0.0671219406946394	0.06674265531547	0.0735263350360587	0.0706905524139688	0.0634578817002465	0.0648214455393825	0.0601904863341814	0.159399695016078	0.0718767057243523	0.0726186025047494	0.0655861888869907	0.0622830340789496	0.087416178402833	0.0598123262106158	0.0589742478935054	0.0624588893172803	0.109330666760043	0.0629639443684228	0.0981893952594849	0.0750387438263574	0.0610531174852988	0.0697767174901247	0.0793632028633555	0.0581718771738659	0.0789135738697022	0.11086277126287	0.0731180880163539	0.115998520655305	0.0760182401888999	0.0726283841053023	0.0689850025779492
KITLG	0.144419886844205	0.161765938154057	0.140970705549475	0.129146847922202	94.1220694696621	0.138734485420922	0.138607867007792	0.120485249980041	0.131320538029159	0.138527622348505	0.124366397796684	0.148064750590204	0.110437086096558	0.12704964542038	0.117315071482125	0.156252111690661	0.137884177284471	0.138932173742849	0.126895092258323	0.126985926254213	0.150517414319685	0.101178645550898	0.14499991379477	0.136181903490836	0.149866100931421	0.13433007537594	0.127993751065754	0.147159307508061	0.140793126172329	0.117405786317906	0.116269132647517	0.128144155003552	0.161327375444029	0.129908502232445	0.125666591955468	0.152336120900345	0.110795156509535	0.150087910475914	0.119888108509307	0.124388293289254	0.113707432609668	0.12913316131263	0.135721145476969	0.152709785754313	0.119260059816561
CCL28	0	0	0	0	99.8061181956157	0	0	0	0	0	0	0.137765716656977	0	0	0	0	0	0	0	0	0	0	0	0	0	0	0	0	0	0.0561160877272923	0	0	0	0	0	0	0	0	0	0	0	0	0	0	0
CD40	0.00399873735125715	0.00430984297666799	0.00408300145054599	0.00426197637608819	99.7499718300704	0.00510620793857571	0.00549333954010221	0.00757645364442511	0.00531802785903492	0.00507839732004939	0.00408042413475509	0.0056312678808457	0.00505115534145657	0.00682732413936516	0.00819362944136424	0.00701204611283284	0.00546939596800961	0.00493100157279787	0.00503182021487403	0.00319288668894795	0.00650221346606206	0.0052643352674313	0.0040274316135245	0.00512485345530499	0.00507707642600048	0.00454818744568343	0.00866049204111283	0.00516908949050714	0.00370236034757574	0.00452295330419375	0.00368979932858481	0.00413306971821028	0.00497199471137269	0.00660374975689573	0.00544936155054437	0.0178556233531686	0.00427665386683666	0.00783568327529256	0.00908777699454035	0.0062078476652846	0.00639549718354958	0.00683587799090805	0.00426726494506534	0.00510670392769067	0.00406533685224002
MMP8	0.115801065753352	0.033679023927527	0.0432280036750329	0.0405451846281339	97.7107709562317	0.0472082044796105	0.0432214140403263	0.0345366980248174	0.0554099034794881	0.0285404731140824	0.0819931972540603	0.0585703333855322	0.0560075213544051	0.0320110427635715	0.0237982605426003	0.098631427216329	0.0690419990514303	0.0561940058872167	0.0597573811532408	0.051257277136045	0.0853627807028573	0.0273384445488025	0.076713332279367	0.0284123452886545	0.0213632064575453	0.0445595593437908	0.0571024052305063	0.0371115806419556	0.067507732405843	0.0265082718871111	0.0644157751964151	0.0594956513565009	0.10199009931818	0.0640896193726358	0.0723297132919746	0.0724776268160891	0.0358067887584033	0.0351602772947099	0.0298266858935978	0.0407491342489998	0.0288330292166186	0.0200319680729504	0.0333463003102408	0.0756552173513758	0.0536090816164047
CXCL5	0.00194372626046942	0.00411864327507449	0.00349835165495373	0.00109374557914302	99.8331823603032	0.00534864533912389	0.00293150491931773	0.00178878881347429	0.0038863129511164	0.00320281258992795	0.00294912775590791	0.00421331041220005	0.00265910844451387	0.00253301794925241	0.00410867904512857	0.00378407561407405	0.00372494943260414	0.00485084054856329	0.00304817035114387	0.00270397529115921	0.00483576153948187	0.00306792091497418	0.00432985575071934	0.00294316992205759	0.00161362085125468	0.00480814888256933	0.00246462819600875	0.00572069022808314	0.00509904188996478	0.00205944848210993	0.00194619919464304	0.00231113196288482	0.00251545745856433	0.0108133553149015	0.00709514177638883	0.0017875694618632	0.0102001444151649	0.00585349196552079	0.00289657334376286	0.00241834409843112	0.00398233014510754	0.0034584429944653	0.00359819484159346	0.00552605525020813	0.00308513458888625
AGRP	0	0	0	0	0	99.8022364604617	0	0	0.0340923571307728	0	0	0	0	0	0	0	0.0141599506037471	0.0276598369174194	0.0133699104413063	0	0	0	0	0	0	0	0	0	0.0830717102086497	0.0130479125982172	0	0	0	0	0	0	0	0.0123618616381919	0	0	0	0	0	0	0
VEGFA	1.12907821362097	1.09357115213378	1.02177151593852	0.95033013660925	1.13367214152958	53.0778552371445	1.03595920403189	1.17015208114757	1.12995772912392	1.01583354959285	1.03363013272269	1.13100254179713	1.04362426611993	1.01979249814755	1.12132685699949	1.04637681365573	1.08567600504995	1.09597702585014	1.00973526848341	0.92768296367831	1.04310850864903	1.16544842262801	1.10082803920597	1.04864434516762	1.07971072586378	1.06884302366297	1.0929652955398	1.02628237588377	1.13988114492133	0.983242550958129	1.04806520328993	1.08034785509653	1.09410950629325	1.09579301417276	1.05747451471598	1.08803265475885	1.09842932240381	1.06765644877766	1.05671998864896	1.01029334901947	1.01058725380425	1.05492642014948	1.02884527163438	1.10918432870072	1.07757510267643
IL7R	0.00025214590148084	0.000293331595662115	0.000352968382186804	0	0	99.984488726104	0.000725995699263735	0.000812164356611546	9.04873800571915e-05	0.000223719080569809	8.9266227829699e-05	0	0.000219511973966174	0	0.00186546485983944	0.00128856379523001	0	7.34142894803629e-05	0.000993613570284654	0	0.000209103081628473	7.14322622265734e-05	0.000308374241593506	0.000445429460079508	0	0.000436609074731399	0.000248670206097019	6.92631149966565e-05	0.000110243791369678	0	0.000252466697793156	0.000233183107479931	0.000856570465318364	7.61176925452324e-05	0.00154627655427601	0.000135268455668317	0.000467795437212214	0	0.0001948343882822	0.00106472876976752	0.000678036985644946	0	0.000290433698449207	0.000380151004723029	0.000155638293698369
MPO	0.167134093142384	0.161034209150423	0.153665716285044	0.146367576607981	0.15916410307516	93.0108693031249	0.145365324990231	0.165386760277411	0.162117491412052	0.159260616795889	0.147452667498189	0.182432893777301	0.151190289057983	0.155974265261116	0.168192366423452	0.159520633647184	0.165505464552905	0.169273584335589	0.151496780119072	0.138310119187616	0.161197702493381	0.160470818528742	0.160102216291604	0.16046050702964	0.171363543631009	0.164740130260999	0.145819144593852	0.15868811215568	0.172881640763204	0.144106091808497	0.16115739619034	0.153480952929906	0.156913557604639	0.160224670088148	0.156092175167108	0.166389889028741	0.161098563541273	0.168345462486	0.146553364966521	0.154479899286755	0.146896713331289	0.164676004882206	0.154862479721199	0.166400782143489	0.162883922353942
IFNW1	0	0	0	0.000282395341404646	0	0.00065760593487935	99.9914933303345	0	0	0	0	0.000362613041212392	0	0.000594547831534755	0	0	0	0	0	0	0	0	0.000986408902319025	0.000633250159513448	0	0.000310355276197185	0	0.00147703113122116	0	0	0	0	0	0.00162320452280346	0	0.000576918090108877	0.000399028212253524	0	0	0	0	0.000279043467916163	0	0.000324267754095679	0
LAMP3	0.0320892179227721	0.0419970307736502	0.0346528328322907	0.0216681377136179	0.0422576272833661	0.0336386473596026	98.4518393699207	0.039375115190367	0.0172737445316154	0.0183031027981152	0.0365156369364107	0.0394162363742901	0.0399086828464312	0.045619535460283	0.0445138916073237	0.0527105590322344	0.0245982608817094	0.0240249384860203	0.0367742240649304	0.0304365432732062	0.0247105817076533	0.0350644755549205	0.0378434782795529	0.0465646090764869	0.03995920016649	0.0277824141971635	0.0271259017241908	0.0188887169074208	0.0481032657242317	0.0207775885981629	0.0436050595782635	0.0423941824831654	0.0311459993897903	0.0518950651512857	0.0257696066379813	0.0461112593215411	0.0229630158160229	0.0501075684627414	0.0371932466939936	0.0272214154626563	0.0349269156027309	0.0392534067482603	0.029701522469682	0.0684227486594675	0.0148554202971892
TNFSF4	0	0	0	0	0	0	99.9490358141758	0	0	0	0	0	0.00336944795131872	0	0	0	0	0	0	0	0.00320967433929623	0.00164469813606486	0.00177504717248958	0.0136744374769568	0	0	0	0	0	0	0.001937646913481	0	0.0153394723999603	0.00175257822093908	0.00197790970648839	0	0	0.0045327097440359	0	0	0	0	0	0.00175056376321387	0
THPO	0.0182105107979345	0.0158887716163796	0	0.0143460180159904	0	0	99.7099862785904	0	0.0196055704486654	0	0	0	0	0	0	0.0155104675302754	0.0325719818135783	0	0.0153773304699296	0	0	0.0154769676004044	0	0	0.0151177974662178	0.0157664158393558	0	0	0.0477722399932481	0	0	0.0168409776709453	0	0.0164921426904194	0	0	0	0	0	0	0	0.0141757388704	0	0	0.0168607905858523
NGF	0.0171595075714376	0.0145356946362144	0.0180506334736461	0.0128618344650932	0.0165089737089374	0.0158923594689278	99.2388066694002	0.0184236459191287	0.0202676499519944	0.019659404089381	0.0184016793850742	0.0158412914757757	0.013198217777984	0.0168552790363285	0.0323543040892096	0.0181626965359174	0.0144521143920562	0.0171711564295241	0.0135050951710202	0.0153381827045444	0.0150592247127853	0.0151500867399525	0.0158923594689278	0.0148622991329787	0.0171496663889379	0.0175969854845718	0.0152799659179634	0.014827321766298	0.0192297549574026	0.0149646117826527	0.0158468660735014	0.0166393563887363	0.0169785279218401	0.0199157416129601	0.0177086291225195	0.0162214190591586	0.0148358659823088	0.0136574964186098	0.0140959845215931	0.0133222419793602	0.0170236492944494	0.0178965887788074	0.0162630648901294	0.0470194635322069	0.0151164383889742
TNFRSF9	0.00316525354017398	0.00207127594466485	0.003655496250972	0.00249354808420112	0.0045590309958216	0.00544373805969607	0.000379733923188555	99.8397156123601	0.0034077353435252	0.00140420210604111	0.00378196538884148	0.00280163588573561	0.00103334673788036	0.0026249257493329	0.00219540646543795	0.00168496654228688	0.00247690081716171	0.000691191602696149	0.00200460397219709	0.00280208609236999	0.00229681003066629	0.00336265461138893	0.00290332696517124	0.00279579633683156	0.00361308015523288	0.00308298828727342	0.00936486667713128	0.00521686813846476	0.00363278786517051	0.00293448832788643	0.00435776079791446	0.00146360431029196	0.00358425113110349	0.0060914739807232	0.00242635182089311	0.00159193157982932	0.000880853796363834	0.00308910532752594	0.00504447715340319	0.0012530455413063	0.00177324497160943	0.00369592661144944	0.0276859793393895	0.0025053709414969	0.00696029943915022
MICA	0	13.5671173458259	0	0	0	28.5257339066084	0	0	0	13.7965499954171	0	0	0	12.8951947796997	0	0	13.9062952794716	0	0	0	0	0	0	0	0	0	0	0	0	0	0	0	0	0	0	0	17.3091086929773	0	0	0	0	0	0	0	0
IL3RA	0.000463780289755878	0.000809301747312364	0.00019476792317923	0.000182680224243181	0	0	0.0006676739415327	99.9837567766729	0.000499309285961527	0.000205746949288544	0	0.000234572678687581	0.000201877814180241	0	0.000214450698024604	0.000592524493567981	0	0.000202549993361752	0	0.000205284076511741	0.000961525521701465	0.000591244743041916	0.00085080440102069	0.000819293126908813	0	0	0.000686080992552399	0.000191096904731872	0	0.000382193809463745	0.000232185170507555	0.000857802792098417	0.000262586394271853	0.000420017362529202	0.000711029392281577	0.000746411222981342	0	0.000362098301624877	0	0	0.00103927986343359	0.0003610238259524	0.000600979837603528	0.000419534583951582	0.00107351496481728
LCN2	0.801770159379401	0.787709490608086	0.752559977257877	0.680727665614812	0.85568126989561	0.790362206301985	0.778383588062861	65.0769349269837	0.862929547109958	0.785476406928316	0.731038905708506	1.15733406978152	0.743149810506851	0.787465044696207	0.838519182650816	0.784715166762347	0.856395081506376	0.783054308189844	0.708076401348937	0.718400197075326	0.750110933601644	0.722390044584289	0.748376307803886	0.75463779818274	0.802444601277805	0.808204223101078	0.808247016928415	0.806996376659946	0.842793213697724	0.848931295287975	0.794989042769577	0.784254112022769	0.79762088884579	0.797336298114187	0.775922375253171	0.784295323435859	0.802512644065155	0.832429194586318	0.796097393467963	0.761068329113433	0.742022870514801	0.76627644519154	0.764783285340742	0.848839044463296	0.777737535320548
IL17B	0	0.00106930492583203	0.000343120968730164	0	0.000235361894363224	0	0.000196039236402539	0	99.9946692584026	0	0	0.000206622331426841	0.00035564640232319	0.000169391121022215	0	0	0	0	0	0	0	0	0	0.000721670814141782	0.000339139607278654	0.000176845075742664	0	0	0	0	0	0	0	0.000369970480667623	0.000208769056948158	0	0	0.00015947636294651	0.00023674841509585	0	0.00036617807255144	0	0.000176456831888125	0	0
IFNL1	3.39132117824933e-05	0.0021008520341135	8.54526072769121e-05	0.000213731312695273	0.000195385780913779	0.000124427494978192	0.0022458404139326	3.64115930052145e-05	99.9813235094653	0.00018053910488944	0	0.000205833144006341	0	5.62480456750731e-05	3.1362746971589e-05	0	0.00530761033266351	5.92446119263534e-05	2.86370146704101e-05	0	2.81240228375366e-05	0.000144112838406167	0	0	0.000112614758113174	2.93616036004645e-05	0.000133782945728432	0.000503051893309738	8.89656589094074e-05	2.79473274060966e-05	3.39563583623692e-05	6.27254939431779e-05	0.000230414656168249	9.21393475471422e-05	0	2.72900794200636e-05	0.000755012664011944	0.00333621220910278	0	0	0	7.91979159430926e-05	0	0.00208609131235852	0
NCR1	0.000210380872899939	0	2.71849186392335e-05	0	0	0	0	0.000486509908198452	99.9924538332971	4.30759900196648e-05	0	6.54814107068427e-05	5.63545769136323e-05	0	0	0	0.000115783039840735	0	1.36653802387134e-05	1.43263603852429e-05	0	0	0	0	0.0017465163182727	8.40668936137353e-05	0.000606482589641948	2.66725327381799e-05	0.000297176468924554	1.333626636909e-05	0	0	5.49761196366082e-05	0	4.96213027888866e-05	0.000690199511525039	0	0.000328511402722722	0.000825316513739558	0	0.000101540934712262	0.000226756101765239	1.3980389003821e-05	0.000219588523835878	0.00122866237572169
CX3CL1	0.0225338836288826	1.25656526743893	0.183698754386876	0.0130528811281359	2.46363021521798	1.82253636757712	0.0114496052900556	0.0291750591065385	57.1868713917748	10.9258177600633	1.93714479545292	2.27543326839817	0.136168117977603	0.547425455596195	0.01532294741129	0.0536269992842311	0.232346030583047	0.0191038549234742	0.013431582743699	0.232340696774582	1.95501239513621	1.58505730829719	1.28148988087144	0.0122934407715898	0.0110040744700487	4.13257835137293	0.11961346211541	0.0131080995990863	0.296438762148643	0.00873873306605756	0.0935682332228039	0.0459688422338699	2.43610258934027	0.394946236434113	1.58984295562219	1.31518267718287	1.53748243659203	0.0170759655615578	0.294980503496376	0.010494831587129	3.20916410889913	0.126915835757227	0.0148863022797893	0.0215831639950473	0.0987958751890942
CD93	0.000102140246009716	8.91179308310936e-05	4.28945430147526e-05	4.02324192240473e-05	0.000117693079955558	0	4.90148619571015e-05	0.000109664902605248	99.9968961735513	0	0	0	0.000177841534534616	0.000169408585057211	9.44587233955892e-05	8.69960753351152e-05	0	8.92168408542136e-05	8.6249327907346e-05	0	4.23521462643026e-05	0.000173616357688221	4.6844040565062e-05	4.51090760996894e-05	0	0	0.000151098446634674	4.20860594814903e-05	0	4.20860594814903e-05	0.00015340529314818	4.72293616977946e-05	5.78304846112564e-05	4.62510780262638e-05	0.000156592935603207	0.000123288916579212	0	3.98732011952611e-05	0.000295966029490598	4.0434795578293e-05	0.000137330934412836	0.000119264649272472	8.82375121950016e-05	0	0
IL4	0	0.00390323237828168	0.000991545068466017	0.00107685106376684	0	0	0.00262383954317824	0	0.00234125714740752	91.9627079706943	7.99109791972023	0.000188555891452982	0	5.15266889885563e-05	0.00206857556122801	0	0.000666802197956453	5.42717290234627e-05	5.24665534872746e-05	0.000495038752138649	0	0	0.000455933126807831	5.48808393379797e-05	0.000773715630540188	0	0	0.000768044416494344	8.14980464168998e-05	0.000102405922199246	0.000124424498346412	0.000172381296769001	7.03580256836545e-05	5.62702276756501e-05	0.00260370382059187	0.00079998082372417	0.00401150214329295	0.00116425780595571	0	0.000245969959004728	0	0	0.019913792681012	0.000281027746265172	0
TNFRSF18	0	0.000940802449805374	0	0.000849453262987435	0.00372739594315277	0.00197809745856514	0.00103488269478591	0	0.00232176144931449	99.906595307886	0	0.00436300159241361	0.000938721028456247	0.000894208440173285	0.00299155279573836	0	0.00192864502210102	0.000941846625665313	0	0.00190911993188852	0.00357683376069314	0	0.00197809745856514	0	0.00179030339604314	0.000933557546451537	0	0.000888590376674814	0.00141433968287408	0.00266577113002444	0	0.000997184265246119	0.00732607605517508	0.00292958737534332	0.00220416573954402	0	0.0168040358361277	0.00420934429426809	0	0	0	0	0.0130411123338554	0.00682784674490934	0.000998357423205232
WNT7A	0	0.0016228632420036	0	0	0	0	0	0	0.00200249335743809	99.931062660119	0.0177792224002499	0.00376304021667672	0	0.00616995845853422	0	0.00316844728200702	0	0.00162466442207241	0	0.00493978395147552	0	0	0.00341217399600756	0	0	0.0016103659453105	0	0	0.00487940881429082	0	0.00372473955289375	0	0	0	0	0	0	0	0.00431170145592708	0.00147265859586242	0	0	0.00160683056453046	0.00168255476354856	0.00516643286219028
IL18BP	0.0558526060943482	0.109646343948522	0.0586392756086607	0.0770000017451863	0.128714497792832	0.0512307703919022	0	0.0599672592036181	0.0150328320780616	97.909886097345	0.0148299598502875	0.0564987159334859	0.0486238949073585	0.034738673073961	0.090391306396523	0.0356785722372176	0.0249750005660523	0.0243928973342131	0.070744636796543	0.0370832404355332	0.034738673073961	0	0.0384230777939266	0.0493333344514613	0.0695506344877406	0.0241782183697756	0.0550827080153534	0.0345204196305644	0.018315000415105	0.0345204196305644	0.0139809163474084	0.0387391313127956	0.015811511149731	0.0758734194411716	0.114171431159096	0.0337085897210522	0.0466294211417101	0.119919645575092	0.0809204731153388	0.0110553322425181	0.037547836841901	0	0.0723754132759364	0.0378931043071138	0.0387847067613989
IFNA1; IFNA13	6.05387301729529e-05	0	0	0.00694708693438498	2.32523087584744e-05	0	0	0	6.5176444112331e-05	1.7904539889558e-05	99.9920274605195	2.04130165578894e-05	0	0	0	0	0.000108281774195714	7.0505335769314e-05	1.70400503026159e-05	0	0	0	3.70194099814405e-05	0	0	0	3.98028242657593e-05	9.97779699395057e-05	0	0	6.06157514581602e-05	1.86619587332996e-05	2.28508300460978e-05	1.82754049275466e-05	4.12501996936051e-05	1.62385755440061e-05	0	0	0.000116946442430324	1.5977190022171e-05	1.80880716196332e-05	3.14170660376617e-05	8.71642529200767e-05	1.82543987149862e-05	0
IL17F	0	0	0.000263404798466739	0.00172940147461796	0	0.000862973063508163	0	0	0	0	99.9878138278759	0	0	0.000260074073933967	0	0.000534221420266958	0.000280466245640153	0.00191750507563079	0.000264817914338342	0	0	0.000533067594305258	0.00115063075134422	0.000277003699397682	0	0	0.000618572170835425	0	0.000411350493605558	0	0	0	0.000355122728292568	0	0	0	0.000349095185520982	0.000489702968578045	0	0	0.000562210241829919	0.000488249844042205	0.000270922388763265	0.000567379991180079	0
IL15RA	0.000631855213882858	4.24074751258578e-05	0.000122470253671901	7.65796647918394e-05	0.000560051867694345	0.000356657739520035	0.000186592890553774	0.000156554744461898	0.000470949224448309	0.000258747751275245	99.9863833486404	0.000344165550057412	0.00029619557294764	0.000161228841152893	0.000584336137868166	0.000124193320011441	0.000434676620040043	0.00029718179572105	0.000369381848789393	8.60552138661952e-05	0.000282150472017562	0.000578317058195824	0.000178328869760018	0.000386379217813371	0.000403497284425356	0.000168323619641469	9.58685277281297e-05	0.000160215885082822	0.000191257712817619	0.000120161913812117	0.000145998254059251	0.000224744668410833	0.000330229144433299	0.00101241136819453	0.000298063968027458	0.000430232073822864	0.000378728144193305	0.000227687753354308	0.000112670228463988	0.000346341934679793	0.000522800126152944	0.000416188890404314	0.000419885209259317	0.000175869161211604	0.000450018147806162
CTSS	0.0103458685064815	0.0135402414322632	0.0152068808970669	0.00950874034070848	0.00496717820558867	0.019770295538561	0.010756969582298	0.019439082401844	0.021348673715894	0.00764956643611513	99.4745541648306	0.0122098092549714	0.0127597137489137	0.0121546693667208	0.00717585062978932	0.00587460210288669	0.0107945813640543	0.00753070524842855	0.0131043967509672	0.0099220641816472	0.0085797666118029	0.0139220456963119	0.0181886718954761	0.00837674744300509	0.00930455174840122	0.0134359711462062	0.0110535276409578	0.0113678164252718	0.0090468872384455	0.00568390821263592	0.0146752941845013	0.00956780083971909	0.0165968075237669	0.0132736262704465	0.014099045046928	0.00763157665819789	0.0182345322698513	0.0127894983281596	0.0149893197986026	0.0150174687559709	0.00618238307866435	0.0161072176352145	0.00893764930252574	0.017937793662435	0.00638603805066741
TNFSF13	0	0	6.96257180522526	0	0	0	0	0	0	0	49.8906011180536	0	0	0	0	0	0	0	0	0	9.166041140142	0	0	7.32203118013027	2.29392748997752	0	0	0	3.62440543416448	4.55422672355747	0	0	6.25796621726242	0	0	0	3.07587448443945	0	0	4.37553975955471	2.47681464749281	0	0	0	0
CST7	0	0.000513382444577429	0.000247102969588496	0.000115883624877087	0	0	0.000141180172258793	0	0	0.000522064222106923	0	99.9955025195264	0	0.000121989189939105	0	0	0	0	0	0	0.000609945949695523	0.000250038318039331	0	0	0	0.000127357251102542	0.00072536178729455	0.000121222765709121	0.00019294623542035	0	0	0.000136037298768755	0	0	0.000150347715911961	0.000118371923570767	0	0	0	0	0.000131853919421652	0	0	0	0.000272394685299318
MMP10	0	0.00122199912030945	0.00117635347547399	0	0	0.00256933148372757	0	0.00451122731181089	0	0	0.00148750770110544	99.9527740615996	0	0	0	0	0	0	0	0	0.00464591446372657	0.00476130974738284	0.00385399722559136	0.00247417105840433	0.00232540760869014	0	0	0.00230836273616571	0	0	0.001402345046462	0	0	0	0	0.00225407608695118	0.00155904272492097	0.00109349524456263	0.0032466662931344	0	0	0	0	0.00633473107194901	0
CEACAM5	0.599623118063632	0.577368201993139	0.531853690314066	0.514652115387708	0.54645872707181	0.584962580393551	0.536149154814722	0.633902204386826	0.534968254793245	0.53645112125577	0.496548728486377	75.2992411393781	0.535389222806383	0.580300384997386	0.532066405411625	0.632878162181449	0.585706661953739	0.577841301225361	0.565106485144309	0.475923759877645	0.551480418010275	0.554408136396884	0.559954395412102	0.560923022295186	0.57509462435679	0.553057179145603	0.546669707504319	0.583220896129432	0.601526980664187	0.523174143530105	0.532522962746045	0.53908012909384	0.584420681481982	0.56964623747012	0.581855426625736	0.608749312289305	0.547357762124909	0.596403175078119	0.576271653821066	0.556917580929559	0.518802295322316	0.566534630318148	0.559307065381565	0.593828400999287	0.581401762936292
MET	0.00511912105813482	0.00446646149972517	0.00504738542825423	0.00359443528708788	0.00538568424010403	0.00785987678630566	0.00448588089755006	0.00477934429414806	0.00527166252308013	0.00385082061264967	0.00484593907125612	99.7724215281813	0.00426281560218095	0.00479898543508291	0.00576329390676232	0.00436011717830314	0.0059714648311543	0.0056378757858327	0.00460460592845804	0.00364512363896483	0.00535271452374632	0.00501276313399994	0.00520589241690375	0.00461989871710703	0.0077603846750866	0.00414301850404985	0.00307303453299169	0.0054107932641105	0.00744442615617237	0.0055942099849278	0.00590562170748594	0.00555746198152081	0.0112154706373143	0.00433372131206135	0.00284355468150205	0.00429847775166936	0.00359245126098675	0.00608204751321272	0.00528842540765948	0.005903379719062	0.00369079147498831	0.00545759990503123	0.00644122880433329	0.00362406141476951	0.00597614833298266
IL1B	0.00636519458081868	0.011107335111096	0.00467794249542824	0.00971544370547005	0.00412561065299585	0.0051086621424432	0.0061090343111028	0.00597985282157744	0.0111358251977353	0.00811840382662055	0.00845041858148498	0.00885338841358408	99.7057162465965	0.00725809924738505	0.00735812005743875	0.00745447639152425	0.00426938193332753	0.00625481037956974	0.00436710741391872	0.00528269980501719	0.00329913602153866	0.00473351200671303	0.00583847101993508	0.00316250513579817	0.0066052322456544	0.00654419379585958	0.00235404517627082	0.00754033947037951	0.00469632012666028	0.00458977185153535	0.00477996959456517	0.00551859004307906	0.00765826783244362	0.00468371013782767	0.0178907433396582	0.00352143976777526	0.00885680363349417	0.010560508221326	0.00691652448698127	0.00472466813547312	0.00570547623588189	0.00743235628353754	0.0140906787554388	0.00395858401480943	0.00663009900234393
CCL7	0.0143409839995259	0.0187688820525947	0.0240904042852229	0.0451906082387464	0.016524677024344	0.0263085184326968	0.0344096170964235	0.00769874106932259	0.0771980465637956	0.0254483752144914	0.0837718613251661	0.014506882272014	98.6307520135538	0.0356786756826984	0.0198936916703177	0.0366440078169705	0.0320635068398492	0.0438426641805707	0.0484392893031198	0.00634778088167993	0.0475715675769312	0.0182824315458319	0.032885648040871	0.0190005966458366	0.0238108742776939	0.0434568101503787	0.0141433012626904	0.0413636025410411	0.0188105906793782	0.0295454303864579	0.00717961476312145	0.0198936916703177	0.0162393588598948	0.0324693740150372	0.0146576031267882	0.0346207190418004	0.0159637261776901	0.0111967801662965	0.016622024164399	0.0454179251815973	0.0771277066580427	0.0502359988470041	0.0681393515279342	0.0129728211581919	0.046473224031405
CSF3R	0.000215778084724116	0	0.000181235168279487	0	0.000497268968310043	0	0.000207094332534	0	0	0.000191451355893889	0	0	99.9902981970632	0	0.000199550355673184	0.000918925068603245	0.000192974264406681	0	0.000364414919909613	0.000191020644182092	0	0	0.000197922322468391	0.000571775598242019	0.00143305782850531	0.00018681776972264	0.000212803700097593	0	0	0	0	0.000199550355673184	0	0.000195416976614361	0.000220542016464779	0.000520912124778772	0	0.00067387838364238	0	0	0	0.00033593937226089	0	0.000195192359399862	0.00159828096638004
IL36A	0.0304640614632801	0.0332250781202903	0.00639680266051267	0.0179994116903915	0.0526542087224044	0.0139715713121221	0.0292380687458554	0.0245312582246945	0.016398916806841	0.00675738905625746	0.0161776088877203	0	99.0370041323593	0.00631591579863052	0.00704324805276189	0.0259472038653696	0.0613002691319356	0.0199571723404008	0.00643112027135233	0.0202265604934771	0.0189477473958916	0.00647279059708463	0.0279431426242441	0.0134541057079694	0.0252903126282716	0	0.0450661961872208	0.0313811732612585	0.00998967348816728	0	0.0152514099055989	0.0211297441582857	0.00862417855093578	0.0275894319581145	0.0155683223192217	0.0245145361672817	0.0423889964137225	0.0475698737531775	0.0706191940253357	0.0241199359875266	0.0136533122845111	0.0237143584288837	0.0197381034892438	0.013778859983679	0.0211546026808248
MICB	0.101263242524129	0.0883527404284809	0	0.239321837436906	0.466730142702722	0.185767300388088	0.583128086827974	0.326169871213464	0	0.179693735888365	0	0.102434668208856	93.5348632194089	0.251930996416722	0.187295351037579	0.172498207503225	0.181123117878386	0.176901602367347	0.085508768097092	0	0.503861992833444	0	0.092883650194044	0.089443515001672	0.168131164275295	0.0876723562887676	0.0998673832913406	0.25034818387379	0	0.166898789249193	0.101392076166018	0.374590702075158	0	0.0917079077865245	0	0.0814868832990693	0	0.237185035316934	0	0.0801752232057241	0.0907678495062526	0	0.437399406512019	0.183204992796528	0
WNT16	0	0.00138849490025161	0	0	0.000611235919974111	0	0.00101822959351785	0	0	0	0	0	0.000923615339252915	99.9927533520641	0	0	0	0	0	0	0	0	0	0	0	0	0.000523150543035486	0	0	0.000874291378727367	0	0	0.000600682206247939	0	0	0	0	0.00041416084656976	0	0	0	0.000412931882633351	0	0.000479855325680825	0
IL18R1	0	0.000423099019642047	0.000101823723510439	0.000191008666525088	0	0.000555995506580895	0.000465408921606251	0.00026032422627362	0.000522072935317546	0.000215127009987106	0.000643784270777878	0.00110370110586572	0.000422162959864078	99.9819178665905	0.000112113782525595	0.000516281541825117	0.000325257371349823	0.000317676455924356	0.000204739976243093	0	0.000603217042756258	0.000515166462901088	0.000667194607897074	0	0.000201284449217894	0.000839681662743952	0.000358679808004818	0.000199809065820485	0.000318029429764272	0.000299713598730727	0.00072831167121589	0.000336341347576786	0.00109823112436583	0	0.000495630280152112	0.000195110079609983	0.00148443722520806	0	0.000562054956873529	9.5984737353402e-05	0.000217332184349161	0.000849336756047017	0.000628378675714258	0.00010966532060837	0.000897965448746179
IL36G	0.00277006509970451	0.0120844857731012	0.00697985453618181	0	0.0191511674975179	0.0101633623937877	0.00265858687008226	0.00297413537990103	0.0208759078444216	0	0.0117681038243857	0.0196147668820979	0.00723465011106455	99.546793267733	0.00768522173960324	0.0188748158741771	0.0148639175009144	0.00483915923078236	0.0116955001795464	0.00245223985766868	0.0114859917464039	0.00470851238329903	0.00254084059844691	0.0146804123465822	0.00459924310858112	0.00959314074133092	0.00819564373484005	0.0182621255159577	0.0109002061673373	0.0114138284474736	0.0138679467777828	0.00768522173960324	0.00627349995242432	0.0100347122369043	0.0254810014301391	0.0178326481265231	0.0308350952399923	0.00648821795674837	0.00642132911183344	0	0.0173807387634079	0.0107816084741219	0.0119651000739158	0.0125289726061348	0.00256475439231465
IFNB1	0	0	0	0	0	0	0	0.000155697360422992	0	0	0	0.000146691729036058	0	99.9949648035177	0.000268216604441959	0	0.000129688824079606	0	0	0	0	0	0	0	0	0	0	0	0.000190210275316756	0.000478015351581376	0	0	0	0	0.00296431597896243	0.000233386840879455	0	0.000113220401974259	0	0	0.000129984242813273	0.000225768872779532	0	0	0
IL5	0	3.85290874530767e-05	0	0	0	1.0126234522924e-05	0.000116550489545557	0	1.18855119297795e-05	0	0	0	0	0	99.9986718136789	0.000310296757881029	4.93653932992546e-05	0	9.32222019385065e-06	0	0	0	0	0	2.74946494324962e-05	9.55809595233092e-06	0	0.000473080711491914	2.89610307355627e-05	0	1.10538285250239e-05	0	0	0	0	0	1.22889805101398e-05	5.17161263135048e-05	0	0	0.000148433528826916	0	9.53711220710077e-06	9.98656232260782e-06	0
FGF2	0.0833688514896699	0.120020645345799	0.126040891163571	0.108366989091002	0.158504571159459	0.0955875380570661	0.0960165162766393	0.116363808948269	0.0987310735083546	0.0628744004554844	0.0708353966233416	0.0927665999159476	0.06532097069705	0.0553098302401435	95.371516960484	0.106511828120731	0.1603003013217	0.127435905343116	0.109117482285058	0.0811838185991082	0.0967922029202511	0.102739054943236	0.0841170334902182	0.114138600998512	0.110736347885857	0.0649616694280893	0.11510751951293	0.20610875221687	0.125754965067876	0.120230105459841	0.129386124032664	0.069389139259851	0.10856543746867	0.0906024664520647	0.140595613119365	0.130820049016996	0.102082623386997	0.107399426688404	0.096629287367261	0.145216126226574	0.0597824930499956	0.0681422852902954	0.136840223526348	0.0904983256860278	0.077189748379259
CCL4	0.00680227582356814	0.00715693993736381	0.00756176151332996	0.0070136578565357	0.00979756784983186	0.00697342865691858	0.00633651023722698	0.00923665099692519	0.00958501258369243	0.00843179507840494	0.00605587225469245	0.00789287206459916	0.00679275936532981	0.00763205818399597	99.6581095082575	0.00869056992394177	0.00670963119127857	0.00611636376445076	0.00515268959009776	0.0055790319196773	0.00854458687990853	0.0101170997602691	0.00761571813847687	0.0062733671055905	0.00639443895247589	0.00606253438038518	0.00828698308536862	0.00807872382458449	0.00800384449661852	0.00659487659149754	0.00861382338517323	0.00851095560118939	0.00940185059397576	0.0109618953471015	0.00807711792931058	0.00917668985833764	0.00701521835444571	0.00835686339908452	0.0104350081560975	0.00815775950606961	0.00681458062373137	0.00700827946388741	0.00820966216744805	0.00751067375035995	0.00815049159925666
TNFRSF1B	0.00919937522806817	0.00753599718809282	0.0081988763557306	0.00740820335905959	0.00977570179392616	0.0077349447697539	0.00691617256729702	0.00899912810320071	0.00836347516554512	0.0101121104340548	0.00770780461266704	0.00847861298155029	0.00676294286063438	0.00639987211086487	99.6450633356068	0.0080530485589862	0.00927841783971842	0.00857110861056858	0.0078976109902337	0.00624364045756513	0.00669655492395132	0.00951247851381829	0.00782870167605394	0.00830616740258196	0.0070430425371852	0.00849567531146567	0.00665321565157779	0.00808645953730083	0.00998839201267553	0.0076231727929763	0.0069083094508489	0.00827121003581204	0.00879669114534314	0.00722046858138592	0.00799210656989117	0.00950022050861798	0.00870427448205969	0.00881845092202498	0.00823389996992359	0.00829522245931354	0.00810847741011559	0.00803638574297675	0.00741739599435456	0.00809057441434028	0.00667207235903948
CCL5	0.164267161144294	0.163658868020039	0.143394867305002	0.132062179658075	0.162748464360955	0.151189082474983	0.142564513923444	0.166118209808953	0.180176647068302	0.141263205562315	0.162535380514216	0.152533173764947	0.142762463881716	0.146704675487382	93.2986839168043	0.163588868504204	0.152431820674203	0.145199972387321	0.140607471665735	0.131747907636346	0.147403269180179	0.144382316685013	0.155567641933373	0.148813785513896	0.153619623112533	0.140761633654159	0.165879817570668	0.159667063169439	0.172739321879893	0.14393175839332	0.146201024394187	0.137890573866275	0.164389985265275	0.165042023010127	0.147516979668704	0.166984131318745	0.145346024387529	0.152587277932284	0.155896138207389	0.149400656780712	0.146990053928327	0.159129186195216	0.12977917919446	0.156469998203094	0.159371685908503
MUC16	0.00066261756342722	0.00115627499427322	0.0011130843594818	0.00156600607332499	0.000954392427557141	0.000607785573912846	0.000635951246850271	0.00124500687480237	0.00124841318636134	0.00146978585799668	0.00123156550503392	0.00150813631161793	0.000721073039846822	0.00054950476545545	0.00168515870933885	99.95344167772	0.00103703413548879	0.00101286352855731	0.00111905584209704	0.000586591701256718	0.000824257148183175	0.000703941714926056	0.0013675175413039	0.000438956247825944	0.00110016882366502	0.00100394943809696	0.00065348373736494	0.00245723570772513	0.0015209833987169	0.000682565474368091	0.000829325735396345	0.000612784985214127	0.00112549645126019	0.000600092085635468	0.00152380526031006	0.00133302664217081	0.00110639325831094	0.00142268855322159	0.00172802658385677	0.000393470841864101	0.00148485200004904	0.000257903077357676	0.000715532412756891	0.00194805755500686	0.000613505908726143
CCL8	0.000113443030912829	9.8979673313078e-05	9.52824603291316e-05	0	0	0.0001040555539958	0.000326632921933157	0.000487201447903936	0.000244267210200811	0	0	0	0	0	0.0001049114751215	99.9954474971357	0.000304362495437715	0.000396358114665467	9.57936323266055e-05	0	9.40776241605862e-05	0	0	0.000200403289177096	0.000188353724321511	9.82174536065966e-05	0	9.34865605532946e-05	0	0.000373946242213178	0	0	0	0	0	9.12880013582785e-05	0	8.85710965559487e-05	0.000131486988701615	0	0	0	0.000196003656044778	0.000205240609950336	0.000420139601545394
PDCD1	0	0.000958684818888226	0.00030762494010572	0.00173119861188625	0.00337621749785136	0.000335949380977925	0.000703035533851366	0.00117971856294295	0	0.000649931384169245	0.0509582166304411	0	0.000637709223183761	0.000303735056774563	0.00101613831567236	99.9073145102633	0.00163775323226739	0.00127966512265953	0.00154637644248423	0.000972703831987829	0.000303735056774563	0.000933837696152462	0.000671898761955851	0.000647013622624153	0.000608110904808143	0.0006342014716811	0.00216725239758692	0.000603653547390702	0	0.000905480321086052	0.00036672337007514	0.00169356385945394	0	0.00364866542884886	0	0.00353674317643018	0	0.00314552604927546	0	0.000289984475733461	0.000656593550977358	0.000285108376734975	0.000632809152314072	0.00132526238565085	0.00203466754502866
CXCL3	0.00657339272205602	0.00723966823386778	0.00506854040706218	0.00551800824917993	0.00592907780165431	0.00607886228827759	0.00749822781364877	0.006074210046151	0.00727999079487329	0.00650159286069362	0.00695284505629696	0.00692195234920116	0.00581644647613524	0.00643429192424437	0.00602920834450529	99.7067542090906	0.00609554209333689	0.00727123488622728	0.00570994986164418	0.00517526340002584	0.00692580033512415	0.0072123044770443	0.00897002849855595	0.0064724050139565	0.00684364659901335	0.00592439926037239	0.00584513135244248	0.00694889023524497	0.00650191156622601	0.00745951156243549	0.00825416918048938	0.00660223227807398	0.00674189453926782	0.00770977656074231	0.00512149442963596	0.00724072573726156	0.00665745203724636	0.00645732029901458	0.00711933711868251	0.00663358793116183	0.00680971722420918	0.00664787113434926	0.0071448725152653	0.00777402469874849	0.007058980715762
IL32	0	0.0123276391788777	0.00593358086411294	0.0111306612005482	0.032560850774078	0.00647991290171774	0.00678020154838271	0.00758494579764505	0.0304227921733178	0.00626805554641919	0	0	0	0.00585855139059412	0.00653321418293046	0.0180511859404994	99.5513879025573	0.024682642706654	0.0119308267589567	0.0187618625523301	0.00585855139059412	0.00600406616595445	0.0323995645085887	0.00623991612758005	0.0175941938913729	0.0061163534319844	0.0069671243980875	0.017465231213635	0	0	0	0.0261328567317218	0	0.00639788868777195	0	0.00568483156408366	0	0	0	0.061526577430998	0.0126646133705554	0	0	0.0191716043781856	0.0130818006345266
IL6	0	0	0	0	0	0	0	0	0	0	0	0	0	0	0	0	99.8230136652626	0	0	0	0	0	0.0519444840782436	0	0	0	0	0	0.0742806122318883	0	0	0	0	0	0	0	0	0	0	0	0.0507612384272585	0	0	0	0
GDF15	0.00460036070282207	0.0093656271662405	0.00257594014451866	0.00483214397480276	0.00883475810912877	0.006329517260701	0.00662283635327007	0.0107017486017673	0.00908010091298009	0.00476200434269951	0.00651459086481506	0.00465357824308608	0.00467245337607795	0.0031792095830005	0.00779971065498055	0.00914263604323477	99.603762675318	0.0087063060211936	0.00841671858915819	0.0040725352903498	0.0031792095830005	0.0397497329482324	0.00421967817380066	0.0047406260964921	0.0076381516310569	0.0112849699015505	0.0173916309694616	0.00442292968793138	0.00905120968280243	0.0101095535724146	0.0168894497897925	0.0120540982849699	0.00434110776153594	0.00486064194703621	0.00940385421589862	0.00678686479283072	0.00682788094883728	0.00598624979021324	0.0106641645747304	0.0528138995575997	0.00412355794205122	0.00835588101280804	0.00596127970327273	0.005548634288308	0.00496929159055819
ANXA1	1.04107710367325	0	0.874415881100155	0.410073914209632	0	0	1.49877014742228	1.11777309766827	0.560415650198936	1.38555977552003	1.10570537191747	0	0	0	0.481391116680873	0.886718269037711	72.6222262341885	0	1.31866043013548	0	0	0.88480311078925	0.477463683327998	0.919559686409478	1.72853941052921	0	0.513363208390254	0	3.41386533579519	0	0.52120081462522	0.962782233361745	0.589444374525788	0	0	0	1.15887932191067	0.812825079951235	0.603334079963804	0	0.933175034841509	0.405206568046907	1.34905765190589	0.941755954702121	0.481957459171085
TNFRSF17	0.000673678519439149	1.8960911050662e-05	0.00018252659303839	5.13595848879793e-05	0.000175284322655754	3.98665309270329e-05	8.34280086229127e-05	0.000186660210288645	0.000140378181403807	3.85631155979642e-05	9.23224926731288e-05	4.39659171406095e-05	0.000151351697059266	0.00023428413380407	0.000100486144346046	0.000129566225512857	99.9949501220035	3.79639106941112e-05	0.000183505812958123	0.000192381797161947	0.000108131138678802	0.000129286384853002	0.000159466123708132	1.91949963722751e-05	0	5.64446923026307e-05	0.000171456057821525	0.000107451780739458	2.85045696128285e-05	5.37258903697291e-05	0.000152314494114351	4.01944577384186e-05	7.38247846087645e-05	3.93618912950451e-05	0.000133268117670367	3.49749320402804e-05	0.000169334076907892	1.69670057219217e-05	0.000100752528822958	0.000206471731601977	7.79168189872305e-05	0.000236833219335074	3.7547182805043e-05	3.93166477418324e-05	0.000100604363339395
IL20	0	0.000497473113280956	0	0	0	0	0.000182406808203017	0	0	0	0	0	0.000165457503016011	0	0.000175762141864247	0	0	99.9979914608191	0	0	0	0	0	0	0	0.000164547395738695	0.000187435567326409	0	0	0	0.000190297179041316	0	0	0	0	0	0	0.000445159472400221	0	0	0	0	0	0	0
TNFRSF8	0.000534513560890348	0.00121255171651201	0.00103257523646491	0.000589516557946932	0.000615903619942465	0.00122570563059646	0.000564302914222895	0.00103300397047376	0.000978284121908613	0.000663953823437413	0.000908312383094636	0.000811045319577192	0.000604934539985525	0.000842210882612578	0.000444883613605914	0.000910524182728795	0.00138627306820459	99.9208055758885	0.000902708524507948	0.000946371591497646	0.00336884353045031	0.00077227396664708	0.0011766774053726	0.000566548380364584	0.0010649675251157	0.000786716934120128	0.000474431021527109	0.000616677530250246	0.000701103620701173	0.000484532345196622	0.00112390656753623	0.000444883613605914	0.00102895783182043	0.000726114221669799	0.00071020886252846	0.000688199873080906	0.00065449560065456	0.028127609544797	0.0147448596518597	0.0006348020710574	0.000766582546552535	0.00108182161057748	0.0009696932624407	0.000628575659938982	0.000643365675466958
CXCL12	0.0916577166561321	0	0.0962308204487407	0.162465367135982	0	0.0210182467973124	0.0219922631123098	0.0492050634436398	0.0493396874202298	0.162648529894873	0.0486738346885128	0.11589753054045	0.139641139673294	0.0570083954228472	0.127146809062942	0.0585508303639416	0.0819711625095182	96.5330984376797	0.0967470802150966	0.0811413082208954	0.095013992371412	0.0194747902290432	0.126109480783874	0	0.057068530861057	0.158712041822609	0.112992830526905	0.113300454986978	0.0601121858403133	0.0944170458224817	0	0.0423822696876475	0.103790824472483	0.0415043860807687	0.0702609964367299	0.165953887289209	0.0765218773073296	0.0894526575004663	0.0796774186395906	0.0907125540849799	0.0821578849753713	0.0535123316085875	0.0197954508804544	0.0829133597797425	0.169728524725591
SELE	0.0865779533923846	0.0431655681468525	0.0934946857567099	0.116922950355739	0.0427547684499937	0.0567239837827228	0.0593526562019222	0.119515034862261	0.0798946835878132	0.065843307443846	0.039408241364839	0.037534070503015	0.0646051036534197	0.0307708185999428	0.0571905735435678	0.0948100871796939	0.0774282378634167	96.7657776054397	0.114884325953077	0.0656951785182131	0.0512846976665713	0.0420468061214481	0.0340343902696337	0.0655477145933686	0.123213109077408	0.0321248700234826	0.182966834908181	0.101924980283929	0.0811152968092936	0.0305774940851788	0.0371520443401345	0.16013360592199	0.0420165566206413	0.100810725608788	0.0758480697437551	0.0796223772361165	0.110142411509083	0.0386263318139494	0.0430066374835725	0.0685481381486989	0.0997773582620013	0.0770234272373115	0.0747934679690523	0.089506534410255	0.0458062852570129
IL9	0	4.03351319877495e-05	0	0	5.32683587890923e-05	0.000169614401179254	0	0	0	0.000164068947251184	0	0	0.000120737684910233	7.66750032728136e-05	4.27523960669214e-05	0	4.13435102874433e-05	0	99.9968776091966	0.00012277487869387	3.83375016364068e-05	0	0	0	3.83779420389769e-05	8.00490408205722e-05	0	0	0	0.000190483188758901	0	4.27523960669214e-05	0	0	4.72497260427923e-05	0	0.000411680781362943	0	0	0.000146407601822737	0	0	3.99366509911636e-05	0.00121274296843167	4.28026930034707e-05
CCL25	0.0184996640645314	0.00880421424236216	0.00706279015173485	0.0145738094282144	0.0116272346216847	0.00462785620431857	0.0145269534998976	0.0144454774836029	0.0144849999938179	0.00746091811970187	0.00535857034184256	0.00850621384598401	0.0175694717845369	0.00278939278068517	0.0124424618043254	0.00429729504686724	0.00451215979921061	0.00734498820441238	99.6040878457676	0.0119106130432856	0.00557878556137033	0.021440068160396	0.0138835686129557	0.0148548470755905	0.00698083794533287	0.00582427667518201	0.0182446561638925	0.00970153729952438	0.00661783437217556	0.00415780169979616	0.00673570928465706	0.0217743081575694	0.00380882553794277	0.0167540110687989	0.0034378360374938	0.00541336144963236	0.003744177862617	0.00919143662802161	0.00389857694973523	0.00133155621170534	0.00753739677924323	0.00654583023954061	0.00145287252956653	0.00304268246996577	0.00311427499867085
GDF2	0.0633674606294233	0.0564868312359227	0.0551634148121346	0.0507562120187651	0.0596360431971817	0.0583241931153791	0.058540402631867	0.0627403400000986	0.0623742868278834	0.0553925519855561	0.0545371818423784	0.060974419577895	0.0578021586344013	0.0547765214337589	0.0592658322466331	0.0570827741792323	0.0599927460627521	0.0584308734232944	97.4573237863778	0.0515649827213034	0.0572875434465541	0.0604614191360141	0.0548310406558424	0.0580940734785487	0.0577885135827795	0.058646331208074	0.0555980875073973	0.0559501026724265	0.0594921085975472	0.0566189314859819	0.0583534812163413	0.0591503605812719	0.0586417037416988	0.0624766155815455	0.055992697914049	0.0587287355127598	0.0545538288327904	0.0589305863848479	0.0592275684399965	0.0544468941274889	0.0536380023648337	0.0598005882676233	0.0557130504943551	0.0600328561019462	0.0610118657136579
CXCL1	0.00321101081126052	0.00583040822651094	0.00328010464336414	0.00287143227972311	0.00589991947288432	0.00461695330091343	0.00416457730465067	0.00400663017085901	0.00439132173245518	0.00931700924842029	0.00967800555817606	0.0064963123610849	0.00483533223336432	0.00367044516081119	0.00481544543804496	0.0130093462469088	0.00558810554696763	0.00424500310387478	99.7677900011413	0.00437913033114449	0.00489392688108159	0.00531051067098436	0.00429854272843664	0.00513584460420893	0.00374636236857183	0.00525955417573044	0.00530644386387068	0.00615049196908828	0.00739906567792936	0.0041480062117107	0.00417093543794022	0.00409312862233822	0.00471705791974246	0.0055802460454951	0.0105553104776055	0.00495831678275587	0.00608605554620237	0.00501401886599609	0.00623643918021915	0.00357298946217917	0.00326715358478745	0.0042560249962068	0.00622263735136168	0.00463177586204597	0.00289266640078324
IL33	0.0010294798334548	0.000898226861340278	0.000576450109518983	0	0.00197706351617601	0.000944289777306446	0	0	0.00147779412481337	0.000608944478713965	0.000364462721065646	0	0.000597493089180627	0	0.000634704762184826	0.000584560338332562	0	0.000599482522329952	99.9818291858911	0.000303787262440544	0.00113832192332832	0	0.000629526518204297	0	0	0	0.00135371867824383	0	0	0	0	0.000317352381092413	0.000777170867078111	0.000310778914050223	0	0.000276142000316609	0	0	0.000397742085875764	0	0.00030759325320005	0.000534256926428573	0.000592902033610634	0.000620843393815273	0.000317725736834875
TGFB1	0.00186592630936512	0.00732613971686982	0.00235082818378391	0.00220493093914467	0.0075251742593649	0.0154036783790596	0.00537250245903787	0.00901524969251921	0.0130576553153998	0.00413890644157371	0.0118905587487478	0.0292564294148977	0.00568550223356884	0.00696330666450641	0.00949078969457924	0.00715170781884911	0.0100123909463888	0.0146685416750646	0.0173318927684269	99.6256550482878	0.0131529125885121	0.00475750757711777	0.00855759909947757	0.00906471608315032	0.00232355064156701	0.00242324093311939	0.0110412331238372	0.0092260775212797	0.0159085767259288	0.000768839793439974	0.011209801568476	0.00862799063143567	0.00633877987972813	0.00506956503614621	0.00476780521256608	0.00525531085802273	0.0051926591423987	0.00946939090829095	0.0118949367158865	0.0036933702350864	0.00334506607168645	0.00871503860813265	0.00644778926660967	0.0168791264996592	0.00950195532951404
OSM	0	0	0	0	0	0.000421699535740011	0	0	0.000123740835042726	0.000101978072622584	0	0.00011626548896688	0.000100060343380788	9.53156484891806e-05	0.000425168274576885	9.78945350825026e-05	0	0.000100393507676174	0.000485271193220131	99.99592838106	0	0	0	0	0	0.000199019912907002	0	9.47168067185679e-05	0	0	0.000115082125211492	0.000425168274576885	0.000260300864507143	0.000416361566933175	0.000117473442099003	0	0	8.97366571589607e-05	0	0.000182001107477329	0	0	0	0.000103970747604865	0
FTH1	0.0434769769713821	0.0301089726623277	0.0314406015203743	0.0314860065432156	0.0345962658475702	0.0391639092474345	0.0327456341101586	0.0324456838464327	0.0348433513001742	0.0316560467358377	0.0364438011550267	0.0356967096190212	0.0308910141251585	0.0289411661881023	0.0331754995772418	0.0564593864558579	0.0313847765886975	0.0393383733194625	0.0316092742753119	98.5151544492671	0.0316897685635086	0.0299914039779682	0.036839110981605	0.0332360048374135	0.0362550818164794	0.0315650827248262	0.0224963561512969	0.0369533378798858	0.0370805323399796	0.0359893377612801	0.0368950808752627	0.0286679588738122	0.03841436443854	0.0296632487589377	0.0328792897595878	0.035456739195411	0.0336388773117895	0.0333359465618043	0.0357039710104115	0.0290202181915611	0.0342523808277559	0.031719354380664	0.0299799451448565	0.0308637011153219	0.0263550071641559
GFAP	0.0817317598910079	0.0483077317687822	0.0553610485026192	0.081003355172421	0.0546834227844905	0.0580400586819068	0.0657905299327224	0.0566147912108641	0.0454157504323539	0.0514639302743176	0.070004456743528	0.0880112586503593	0.0665630872106935	0.0874576226713664	0.0828997547918422	0.655714472489638	0.0872414632062412	0.0414525835314174	0.0556580498357878	96.4738395204682	0.067779657570309	0.0941113910484699	0.055621722903494	0.0721918013852113	0.0503411795898712	0.0958714500669781	0.0494031451875754	0.071699224324586	0.0691644032626056	0.0586630017201158	0.0739161561585098	0.0512027897243731	0.0567247623880363	0.0764071658597254	0.0754520762864789	0.0615266163992504	0.088045209245184	0.086455504078257	0.0519496990632237	0.075148446200819	0.0354487260457546	0.0656753977567769	0.0706069100265897	0.0953991769139388	0.0439397385433024
TGFB3	0.00247281032862789	0.00431508143820432	0	0	0	0	0.00474658958202475	0.00796494568334303	0.00266224586679911	0	0.00525263624461578	0	0	0	0	0.00210617070198068	0.00442295847415942	0	0	0	99.8889517403313	0.00210162173718158	0.00453636766580454	0.00436835404855252	0.00410569984943069	0.0107046299704628	0.00487744794142894	0.00407560571440868	0	0.00407560571440868	0.0148557383864897	0	0	0.00895789058057605	0.00252740484237681	0	0	0.00386131295363124	0	0.00391569764311901	0.00221651677520518	0.00192492752584584	0	0	0
TNFRSF14	0.0145450755195238	0.0184921031399154	0.0150089922444338	0.0109673571724435	0.0196329617983048	0.0181062699170363	0.0109683552937733	0.0116009095802182	0.0190149076974506	0.0125365479385221	0.00948949104793148	0.0178661921938771	0.0135670525053713	0.0146468888586263	0.0163336046143788	0.0113266290007325	0.0152378555775479	0.0177866417396353	0.0166686476274862	0.0125083442311239	99.3431267908213	0.0121851471141114	0.0129602774142997	0.0126638004799856	0.0141448448399179	0.0158311134713208	0.0133199666702693	0.0172946061005294	0.0209861197954196	0.0147261002440151	0.0166440922339008	0.0142198440172239	0.0164704668113169	0.0135489422856863	0.0180518149699174	0.0150486079323382	0.0164222102405422	0.013140659426631	0.0175810884425029	0.0148063768187392	0.0137825595201111	0.0129399174043976	0.0143603254619605	0.0161648571644074	0.0132746426207849
CD70	0.344511886405261	0.300588530599712	1.01276199690853	0.949907899002293	2.97727878405132	3.31803493392759	0.99194215097905	0.924730063441133	1.48361616744701	0.458507645886596	1.28064506221767	2.09098345450597	1.79954107036022	1.42850819073203	1.27441059741923	1.17372664329411	0.924309731594114	1.50461073585427	1.60002113766649	0.914952265245018	42.5695440838146	0.878393697411254	1.26401330816289	1.06504825039651	1.71601806709456	0.745684418594445	2.03857785414241	2.12929990524299	1.3556542730047	0.283906654032398	0.86237549173327	1.43371192209663	0.585174506332964	1.8720197095577	0.880294982470585	0.970304694379643	2.30096906309143	2.55530071300489	1.19792719264038	1.50022102646396	1.5440253678869	0.53636173017001	0.446428410429649	1.55822330230425	0.956932428003318
EPO	0.453435554367077	0.528636899796122	0.410395637773352	0.38646534078479	0.508967502466534	0.500171835960947	0.498965022194663	0.507824569973581	0.490276257369718	0.450870734044393	0.489887223601063	0.543695094926728	0.507049258198682	0.457072627824674	0.498863627148494	0.461115919430458	0.550592383940881	0.549709697914092	0.472011346788749	0.470619004839	78.6132503360012	0.433542660850703	0.480451799417684	0.509268283794034	0.535436435256955	0.494107318272124	0.441402622475897	0.44775840042316	0.443503621857988	0.436483908326174	0.454012444385356	0.45006175057962	0.53780370164174	0.545171643170717	0.537358190585386	0.51743924107691	0.537377968942726	0.495935442829088	0.505169831566302	0.425548072286714	0.471259460991739	0.465556708421963	0.482891959612639	0.535704992716645	0.466877665172503
LAG3	0.000652429656357262	0	0.000365323471756076	0.000513976115668834	0	0.000797920962786581	0.00166979557578265	0.000233498017077383	0.000468273725082686	0.000192958338802392	0.00115488560403321	0	0.000378659394950712	0.000360703996876126	0.000402242177479957	0.000185231652075456	0.000583479704037687	0	0.000183641680813006	0.000770096947211346	99.9811963181136	0.000554494751137327	0.00039896048139329	0.000192092083633807	0.000902711215810768	0.000188288279997494	0.000857915020138956	0.000537656690631586	0.000285256744196203	0.000358437793754391	0	0.000201121088739978	0.000492529630266825	0.000393910348717426	0.00088911192996219	0.000525012412631048	0	0.000848978405345841	0.000252067815195466	0.000688748678139725	0.00038987254332055	0.000338583672636442	0	0.000393457578201659	0.000201357701785555
TNF	0	0	0	0	0.00557266671679419	0	0	0	0	0	0.00513647957836765	0.014676599103742	0.00421032230925932	0	0	0.0123575693752287	0.0129754478439901	0	0.00408383193945325	0	0	99.8636800286081	0	0	0	0.0209358161032477	0	0	0	0	0	0.00894507959476011	0	0.0394190820576914	0	0	0	0	0	0.00382910600359198	0	0	0.00417797076571946	0	0
VEGFC	0.0280827835210367	0.0245023842916363	0.0235871404813831	0	0	0.0257589168194125	0.0539052454415998	0.0452274569530476	0.030234132190227	0	0.0298261142119513	0.0852229458781077	0	0.0698666510992284	0.0259707998014758	0.0358784912841817	0.0125574719494636	0.0367943684201819	0	0.0621517171851966	0.0349333255496142	98.6675558410207	0	0.0620122071578449	0.0233134500327594	0.0243136970638679	0.0692391937063155	0	0.0552528765776398	0.0347138491587266	0.0421777683798777	0.0129853999007379	0	0.0254328545811921	0.0287027930273454	0.0338974702930306	0	0.0548143616841665	0	0.0555863949473237	0.0755164600149975	0.0109303415583857	0.0606507975605267	0.0254036214150068	0.0130006768417976
LTBR	0	0	0	0	0	0	0.0063990176628417	0.021475557231365	0.00717810462863227	0	0.0283249364832939	0	0	0	0	0	0	0	0	0.00590235599947153	0	99.8723572054208	0	0	0.00553501527798543	0.00577249118100131	0.00657543168362179	0	0	0	0	0	0	0	0.00681453829029895	0.0214609181330478	0	0	0	0	0	0	0	0.0060312580270462	0.00617316998062375
CD200R1	0.00310799231591967	0.000542348104795739	0.000522089637700914	0.00048968767820396	0.000716248888031854	0.000570160828118597	0.000596582915275313	0.00333695764342262	0.000669217497299256	0.00110303943748761	0.00198055866609618	0.000628789190907142	0.00487033397647324	0.00206195148799054	0.000574850752674214	0.00105887010936311	0	0	0.00367423383442092	0.000550278954472167	0.00103097574399527	99.9337458745294	0.00114032165623719	0.0016471312812315	0.00258015817787846	0.00161451482021702	0.000613030063315484	0.00204899681895605	0.00163065996841919	0.00204899681895605	0.00124477860184671	0.00114970150534843	0.00351941000378242	0.00112588720489242	0.000635322065617866	0.00150060733290109	0.000691934922950151	0.00145594640037428	0.000720468321834693	0.00147645268770349	0.00167151932981466	0.00290325216929232	0.00107398022069321	0.00337377924500522	0.00230210819070944
FGF23	0	0	0.0691570477202801	0.0324325093663175	0	1.13286982017312	0	0	0	0	0	0	0	0	0.038072945777851	0	0	0	0	0	0	0	98.2953380636876	0	0.0341772962626068	0	0.0406016000713674	0.0678535640983272	0	0.0339267820491636	0	0	0	0	0	0.0331289129416679	0.137482645786214	0	0.047717344413772	0	0	0	0	0.0372414676516681	0
TNFRSF1A	0.324203570230165	0.30910657503043	0.284616164581606	0.273022761206413	0.317263672472018	0.316855788358065	0.299070860233686	0.322863859567648	0.333864308271282	0.288653530783682	0.287041112207083	0.315786428545779	0.304986701945238	0.284446164739286	0.299300204176435	0.299185647821231	0.312464111966106	0.325701908144536	0.298045865491199	0.266707474780742	0.309539771601218	0.289913920389782	86.576965357504	0.286195620387739	0.305029505352277	0.320231933055661	0.291746236736605	0.31100241609861	0.342169773103712	0.29628865637283	0.309937752327372	0.304166874163044	0.307103631904706	0.307398253429181	0.321372448670895	0.31941733738576	0.321766145278489	0.312258678624905	0.287546167123779	0.298056083848944	0.274934388660988	0.304455869226188	0.291277868454429	0.332376978245929	0.315661621500322
CCL16	0.0141108277806136	0.0141781600238435	0.0135464761286235	0.0127727774562671	0.0143268242742723	0.014024531340924	0.0125980958177458	0.015228666833199	0.0143543739067424	0.0135444390628134	0.0129601643485202	0.0140158763810682	0.0136918095606908	0.0141311271864275	0.0146119708205129	0.0237060128332562	0.0143260922095822	0.0140558850941446	0.0129212587032312	0.0135462464695292	0.0135162921233946	0.0135731104328701	99.3784756818016	0.0137842240559797	0.0142772020797492	0.0141321140449932	0.013820425684403	0.013361261443781	0.015766672447956	0.0126901935901578	0.0138732211507265	0.0136228527957397	0.0154557454233005	0.0136818982474487	0.0142360300647572	0.0150813605580081	0.0134075444279645	0.0146609784607419	0.0130306764819726	0.01283702683985	0.0131494551533954	0.0142863338842481	0.0141010885476386	0.0148205951395311	0.0137063988877252
IL19	0.00182427614154661	0.00250122878640624	0.00218890886323705	0.00123183639931118	0.00300293939217147	0.0043028131570345	0.00175086015048437	0.00419715062384675	0.00084172678721742	0.00208106746828388	0.00276789150452512	0.00685426705992043	0.00317633921105571	0.00302572249398773	0.00265112616373493	0.00288561676007473	0.00163148332204225	0.00227636804090246	0.00286084751749898	0.00230709516856368	0.00367409159984225	0.0033223665305396	0.00454185833242531	99.8718701988767	0.00432702026340319	0.00293323419835979	0.00231316647163885	0.0045100690787346	0.00239284220566197	0.00236241713648003	0.00626261864077287	0.00192809175544359	0.00147554503946267	0.00660854003865215	0.00346274011208967	0.00167771583219069	0.0017406005133124	0.0028486216734071	0.00362475570813511	0.00082535517297912	0.0023359995499466	0.00263729959081014	0.00247651851299498	0.00259322800613612	0.00289554014802793
MMP12	0.00153845345576399	0.000461418776557262	0.000323042387856525	0	0.000443178209987649	0.000176393191970608	0.000276851265934357	0.000980750960267687	0.000310558191608992	0.000127969581773491	0.000408489497195093	0.000243164136746115	0.000334834864404385	0.000239218164453291	0.000355688269590557	8.1896839129211e-05	0.000343966724342686	0.000209968588666457	0.000487163171815822	0.000127681686201447	0.000358827246679936	0.0102558544914704	0.000176393191970608	99.9688326268782	0.000798235014297374	0.000291368952413497	0.000379311675966872	0.00023771522310594	0.000126121132258985	0.00122819531938069	0.000481378367400706	0.000177844134795279	0.000326644659088019	0.000217700458444738	0.00127759069041569	0.000154749855532497	0.00058868420997829	0.0015014420507022	0.00245183939001267	0.000304517824367771	0.000215468904770476	0.000299397346608867	0.000166131019441034	0.000434900456065466	0.00124637354232409
TAFA5	0.0258212119194059	0.0112645752663927	0.021687613426438	0.0203416354159884	0.0595059847161712	0.0118422457928744	0.024782065586064	0.0415851850898481	0.0694982687434078	0.0458202790993742	0	0.0130599574425273	0.0112396536396972	0.0642401278627159	0.0358189667107622	0	0.0577309482402626	0.0789395429877953	0	0.0457171963567434	0.0428267519084772	0.0219452416636852	0.0118422457928744	98.162568385616	0.075025873662451	0	0	0.37237972896337	0.0677376459352415	0.0212788416550497	0.0387810950010925	0.0596982778512704	0.0584785432534459	0.011692343947395	0.01319564531206	0.0519460474963508	0.0287429897886456	0.0201600136712028	0.0748206692951858	0.051109893814317	0.0347174722902718	0.040200383344357	0.0669197380260344	0.0350367134147801	0
CCL2	0.00043454654801477	0.000379144271937498	0.000851624664892695	0.000912881236670333	0.00166904896675268	0.000797175135868587	0.000417058699131248	0.000933119053990788	0.00109161738851499	0.000771111912711666	0.000615363262775751	0.000293048957401563	0.00075661091435315	0.000480489122989285	0.00107164319087387	0.000493489369823411	0.000259081919157291	0.000885651843512159	0.00061156676195927	0.000512918085170789	0.00144146736896786	0.000861741156592284	0.000132862522644764	99.9685177050571	0	0.000627040948455489	0.000428556558004541	0.000954940686317972	0.00189993407382013	0.000477470343158986	0.00101523194784282	0.000669776994296169	0.000164023085509652	0.000655903592803268	0.000148046810947023	0.000466241490508008	0.000806195505157057	0.00090473051134292	0.00117521695287843	0.00149089394122706	0.000519344165964501	0.000451022925535936	0.000625664349227266	0.000524119744502105	0.000804677960676762
IL23	0	0	0	0	8.04706649560208e-05	0.00102492240867062	6.70261758109295e-05	0	7.51866814842164e-05	6.19633192389652e-05	0	0	0	5.7915136106388e-05	0	0	0	6.10005151664397e-05	5.89715280739937e-05	6.1823919195683e-05	0.00110038758602137	0.000296768165037593	0	6.16851449662875e-05	99.9879479673712	0.000120927313894306	0	0.00753921655037701	0	5.75512713769238e-05	0.000139851053854866	0	0.00023724373020847	0.000252987176823761	0	5.61978161195932e-05	0	5.45252620684149e-05	0.00016188943789385	0	0	5.43634660385383e-05	0.000241323662634302	6.31740967413358e-05	6.46605460764261e-05
CXCL8	0.000562909668229256	0.000257264755456693	0.000157598686907302	0.000253401921290676	0.000247094699238053	0.000368806117962392	0.000565982462004724	0.000748278934015919	0.000173152202031044	0.00033296498225962	0.000370100174516646	0.000569421476730623	0.000326703472637481	0.000266752918197456	0.000421418412581233	0.000273970259057777	0.00026369637434311	0.0004214459256982	0.000475332520275134	0.000427134734594014	0.00102255285309025	0.0111629566676565	0.00044256734155487	0.000284117305689546	99.9440412762419	0.000278491220428367	0.00356882311141051	0.00022089748636072	0.000457073715528057	0.000265076983632865	0.000563625838290617	0.000347050457419839	9.10606184781963e-05	0.000242758457392967	0.000246573233151999	0.000366694344689805	0.000358060140550758	0.000397637389882467	0.000279619130378556	0.0262316876207714	0.000504567094415063	0.000250394183352508	0.000185253215784402	0.000509206791834971	0.00019854785832893
CXCL13	0	0	2.40565444014196e-05	6.769063694934e-05	0	0	0	0.000184510085436264	0	2.54126066562911e-05	0	2.89729847096789e-05	7.48041441508746e-05	0	2.64876405453939e-05	4.87900045543944e-05	0	0	0.000435340856088352	0	0.000760075265892694	2.43423132873976e-05	5.25430818278093e-05	0.000101194083520225	99.9935561420605	2.47975600705503e-05	2.82468447420178e-05	2.36031226221259e-05	3.75683035068837e-05	2.36031226221259e-05	2.86780942800639e-05	2.64876405453939e-05	0	0	0.000409836038256913	0.00013828823376767	3.18825772335646e-05	0.00154298389403272	0.00129469558477331	0	0.000231057903117508	0.000200661561757836	4.94862395260817e-05	0.000259091748323336	0.000238669222279026
PDGFA	0.313387330169945	0.248798652775798	0.282189310646455	0.224641025829599	0.351346992140196	0.302992418726962	0.203226622316865	0.330411923650411	0.264444819627636	0.23797600719254	0.248881761851297	0.351284269526632	0.233500794667902	0.23881804974475	0.321150601282867	0.271731296159894	0.244918871804294	0.320591312452501	0.25032635452764	0.249937503261836	0.222428575742659	0.263945879524567	0.214943339780665	0.321695654450848	88.0902515610235	0.246882711555302	0.233888884631339	0.267563985821715	0.31847869790634	0.244297552272001	0.243113509852168	0.237599225339357	0.290930850019845	0.248019110687893	0.210651872067316	0.240824240106092	0.245136723496212	0.348280968086944	0.287969230562297	0.409070247416079	0.235354020013426	0.252743428743559	0.246340707797771	0.296259253866363	0.2927738508797
CCL15	0.0369447190871585	0.0161172360984444	0	0	0	0.00564792034218993	0	0.00661107183301359	0.0132583191616935	0	0.00653969723832518	0.0124573667187634	0.0160815784964567	0.0255316946975709	0.00569437797132663	0.0104889949212099	0.00550672233363518	0	0.00519948031502034	0	0	0.0261658512613335	0	0.010877476214588	99.5866337166824	0	0	0.0152227716866983	0	0	0.0246611483643713	0.00569437797132663	0.00697254050877548	0	0.00629339695272592	0.0198196959247401	0	0.00961491201110905	0	0.00487516665352008	0.0441541289621773	0.0335523339022678	0	0.0222800719705699	0.0171032317185846
CSF2RB	0.403650701647441	0.558254614182242	0.440020419037415	0.37211723682852	0.415634101500094	0.539617306463888	0.46571173518693	0.576313282264187	0.522412616762357	0.422913890280596	0.456073021214196	0.521259807793912	0.568234696077404	0.413089700858666	0.512286298764322	0.493758275726863	0.403235925176938	0.491359203576951	0.402494228196232	0.380146354015432	0.348989574863356	0.52918753525226	0.441146995065368	0.489288036193533	0.420655198617372	79.4052631687103	0.423496376841754	0.506040476931098	0.585780188447514	0.477730520179708	0.421362730973696	0.405063585069464	0.495984332221746	0.42778494774648	0.504730681854126	0.497595252102654	0.454105520910514	0.472727830649608	0.477808695686201	0.448786864698219	0.427248998495317	0.464639615351543	0.467417274409272	0.551596729174714	0.496985453999587
CD274	0.000166602671538012	0	0	0.000262495100100932	0.00057591348096815	0	0	0.000178876265348452	0	0	0	0.00067411980720008	0.000290080315266406	0	0	0	0.000595983193183707	0.000145523088235755	0.000281365456009475	0	0.000138162594837108	0	0	0.000147156343995977	0.000138308335970902	99.9929848911557	0	0	0.000874108683336104	0	0.00100088780534668	0	0	0.000150881821059166	0.000681123649352808	0.00013406574897793	0	0.000130075696925015	0	0	0.000298670392939443	0	0	0.000150708393678639	0
FGF19	0	0	1.46642843559089e-05	2.75083772602335e-05	1.00588831928892e-05	1.6014492356045e-05	0	9.37273836390631e-06	1.87967639418422e-05	1.54909069238857e-05	0	8.83061339427162e-06	2.27993934316703e-05	0	0	7.43530002244948e-06	0	0.000366004912980776	1.47429554093204e-05	1.545605673958e-05	7.23942805136283e-06	3.70962052955903e-05	0	5.3974770533337e-05	0	99.998331952305	6.887435810269e-05	7.19394473376264e-06	9.16028962765777e-05	7.19394473376264e-06	0.000445777453254338	0	0	0	0	0	9.71742181151814e-06	6.81569168724536e-06	0.000313662347338797	2.76467493792488e-05	0	2.03864012484965e-05	0	2.36904042094597e-05	0
CLCF1	0	0	0.281974796786102	0	0	0.307937511175498	0.322207786083631	0	0	0	0	0	0.292268124544886	0	0.620940974356233	0	0	0	0.283487537112207	0	0	0	0	0	0.278702937329723	94.464658956312	0	0	0	0.553320177148853	0	0	0.380158826746154	0	0	0.270153767472983	0	0	0	1.06322086353552	0.30092298928084	0	0.580044752115427	0	0
BMP7	0	0.00121692173721426	0	0	0	0	0.00133861391093568	0.00449248324816067	0.00150159152799898	0.001237501022511	0.00296265426981716	0	0.00242845886497181	0.00231330538876134	0.00515940496811872	0.00356384223041318	0	0	0.0023555008733203	0.00246943398642803	0.00115665269438067	0	0.00383798394044496	0.0024638909247301	0.00347361837647866	0.00241510100542851	99.9382642020127	0	0.0018294390116121	0	0	0.00257970248405936	0.00473811542575795	0.00126313395508315	0	0	0	0	0.00323317645645731	0	0.00250037222543795	0	0.0012048994588005	0	0
CCL3	4.61051981305162	1.14934402688363	0.553206143142495	1.55661908746101	1.51787454209229	1.8124271193165	1.264278429572	1.4143360330819	2.12730843826752	4.6751220394545	1.39906654824431	2.66505992866076	0.573400615181989	1.63863273801217	3.04555908416286	0.560989346455106	3.53423288266717	0	1.6685219617742	0.583075541197433	6.00832003937797	1.11955541279594	5.43728135794949	3.49060037794288	2.18714833807813	1.71073978918983	7.79479934021832	1.08555844214559	3.45569437416345	0	1.9784509775745	3.04555908416286	3.72916659082387	1.78948500388211	0.673187215746127	5.83015922021442	3.66587097683535	2.05696093700206	2.29022454841466	1.04296610890245	2.36152235136455	0.512714298837308	0.568994682902874	0.595809374855768	1.21965683794004
CXADR	0.00270803088115587	0.00230140125493456	0.00197912320797887	0.00202253009052281	0.00243146580609192	0.00209683225449594	0.00232901806999378	0.00166144634844644	0.0025747149543578	0.00218429876342079	0.00235320607670556	0.00284608593926441	0.00217383981074512	0.0019832630470343	0.00305728491348832	0.00221665124046713	0.00279927105975207	0.00233467493641545	0.00210853131857681	0.00193031216769345	0.00186660051485581	0.00283955469453337	0.0026774934942025	0.00245407034229895	0.00259847946474876	0.00246637298845661	99.8963647075133	0.00211571472296574	0.00198360331275316	0.00202876754256989	0.002288908491549	0.00217912860855018	0.00294702985063544	0.00273915302106304	0.00197701326852474	0.00268857632631688	0.00258381932124025	0.00252618362089272	0.002282736969843	0.00214408481234373	0.00230126145835112	0.00251868752706218	0.00267363375062841	0.00251330652297513	0.00214912971778454
CCL22	0	0	0.000965797248179572	0.000679393409567762	0.000662483178290087	0.000263680658958118	0	0	0.00092847334631764	0	0.000305314447214662	0.00029079435139597	0.000750789840882959	0.000476792424417418	0	0.000244846326175395	0	0	0.000242744640972173	0.000254485945316158	0.000476792424417418	0	0.000263680658958118	0.000761744125879006	0.00095459074002559	0.000248886694594131	99.9869921548338	0.00023689843495923	0.000377063342310108	0	0	0	0	0.000781028787293665	0	0.000693981611613696	0.000319997178763882	0	0.000333192938712908	0.000455207254297917	0.000773022797446691	0	0	0	0.000266162359277723
IL1RL1	0	0	0.000912687744907446	0	0	0	0	0	0	0	0	0	0	0	0	0	0	0	0	0	0	0.000923529607967902	0	0	0.000902097486264006	0	99.9895299114338	0	0	0.00268645576014119	0.00108802597579934	0	0.001230486930904	0	0	0	0	0	0	0.00172070104019774	0	0	0	0	0.00100610401997444
CXCL14	0.00191955401140969	0.000669928606199302	0.00107484098682279	0.00151220120818761	0.00147456223228836	0.000939045225783637	0.00122820244469872	0.000549591271297654	0.000275547470493283	0.000794800680109431	0.000815486643443685	0.00142395707598746	0.000668446463265233	0.000742874819027466	0.00094676945208268	0.000653977925099319	0.000686676821354284	0.00122956559946531	0.000972546571016798	0.000679725087504804	0.00106124974146781	0.000543804538149541	0.0012911871854525	0.00203459798919788	0.00084989536257633	0.000664769640034951	0.00164068146121408	99.9545667771856	0.000839271670544126	0.000843665763060064	0.00166573003314101	0.00130180799661368	0.00188383281445876	0.00150663268820349	0.000392386755059591	0.00082382495268135	0.000712253185751733	0.000199826588224792	0.000889949341372269	0.00151980785410405	0.000688241005457597	0.00149425223242278	0.00132662042325306	0.000578808048651121	0.00142182494774534
IL39	0	0	0	0	0	0	0	0	8.9466971810659e-05	0	0	0	0	0	0	0	7.43185868108997e-05	0.000145172822183334	0.0001403441124326	0	0	0	0	0.000146802146786962	0.00551901741718074	0	0	99.9924196644498	0	0	0	0.000230553547803496	0	0	0.000339742111135542	0.000267486120219189	0	0	0	0.000131590254313062	7.44878774414485e-05	0.00019406633944686	0	0.00015034564688182	7.69415957571668e-05
IL13RA2	0	0	0	0	0	0	0	0	0.00479596479293923	0	0.0141937257637189	0	0.0155126117860114	0	0	0.00379421024203309	0	0.00778213155080704	0.00376164191377529	0	0	0	0.00817214513668665	0	0.00369815428653858	0	0.00439329606972252	99.9112259426046	0	0	0	0	0	0	0	0	0	0	0	0.0105810370129937	0	0	0	0.012089138840133	0
FLT3LG	0.0133158585736792	0.0124649651137242	0.010972239125252	0.0113005281308156	0.0132410002452553	0.0134958955478093	0.0124260120977438	0.0125253620434191	0.0139806875972006	0.0119179693773357	0.0127199893185644	0.0136662522680003	0.0128091575000226	0.0112520266961115	0.0139120757273235	0.0129948229087369	0.012342601835264	0.0132756795755463	0.0116211769330779	0.0106367433053543	0.0116544596966878	0.0118944418812647	0.0133178494324029	0.0112986745976823	0.012520811347422	0.0124866149939409	0.0124240043853586	99.4504897934816	0.0128830608185803	0.0117731921807112	0.0114475497422439	0.0133735437636851	0.0123309872082752	0.0127449466154874	0.0122607642100754	0.0127771572414446	0.011884011578544	0.0140336372082691	0.0121940873820555	0.0122641173522086	0.0117095535995001	0.0116499218765032	0.0124592020082243	0.0132921862336995	0.0139643872439483
CXCL10	0.00025249836701465	3.14723178398051e-05	7.57418108097765e-05	5.68328942772858e-05	0.000103909336352505	0.000115801990000309	8.65488740594642e-05	7.74571096630402e-05	0.000135920803584494	0.000192027265106004	3.8310432782057e-05	0.000145953885303364	0.000157013444090178	0.000149568127984743	3.33584379453634e-05	0.000138253396224858	3.22591257858003e-05	6.301449654052e-05	0.000152296301993048	9.57976288802168e-05	0.000134611315186269	0.000168611413394464	0.000198517697143386	9.55825949208897e-05	0.000149725900271647	0.000124919827025321	7.11479465952487e-05	5.94513731759251e-05	99.9937390841399	7.43142164699064e-05	0.000144468349575085	3.33584379453634e-05	0.000142961305640669	9.80024074505325e-05	0.000258073006286402	8.70798487469455e-05	0.000100382003859633	0.000549173212782076	0.000209042935872638	0.000328432950656236	0.000129330435952183	0.000238672859424121	0.000140226276741788	0.000440503924523342	0.00015028957424914
VEGFD	0.0675658512563979	0.0491263164622923	0.0504440412083815	0.0384421212436997	0.0648783857232615	0.0619747376908918	0.0792571238924982	0.0644830376701958	0.0525358127530177	0.0366351981915719	0.0438534693602217	0.0531591366140383	0.0620889979004989	0.0311288636803566	0.0347136211899629	0.0479566422608091	0.0503544743738496	0.0655744542345359	0.0507146637470531	0.0465217191065487	0.0529190682566062	0.118037558359434	0.0550886557252372	0.0795725027142315	0.0810204200895695	0.055247740127084	0.0444229949363285	0.0587732503686398	97.6093511029089	0.0494932634683283	0.0451012085994785	0.0312422590709666	0.0467560011452148	0.0849864546394086	0.057547970712971	0.0634322212971193	0.0292488035966915	0.0380988880183095	0.0391563512067637	0.0267476483595499	0.0437399534424327	0.0467517968469372	0.0680973791751731	0.057724362960367	0.0660334754141777
MMP9	0.0262329534733866	0.0503544741062324	0.00881337647110151	0.0330656006143028	0.0120909718205302	0.0384994580579119	0.0402835792849859	0.0450648499504617	0.0282425914959717	0.00465509230745328	0.0055722899820662	0.0318437034193655	0.0182702074190755	0.0261057969022828	0.0145560524443398	0.0268121225760458	0.0234606072540401	0.0229138006476751	0.0398729634017162	0.0232230982942129	0.0261057969022828	0.0178361420160305	0.024062161286195	0.0185367761019576	0.0435555577712137	0.0181697112286515	0.0155228078071844	0.0475599326113315	98.8980334753577	0.0172945209495751	0.0315195944787104	0.0097040349628932	0.0178233102591844	0.0142545461796699	0.0160872735456275	0.0295536484018174	0.0233610572939805	0.024577779028042	0.0243243998628045	0.0166159632865636	0.0423252868911156	0.0326731305773377	0.0226622770401265	0.0284763232876625	0.0194309029492285
SPP1	0	0	0	1.44995769524869	2.12080195835057	3.37647491271198	0	5.92840820281081	0	0	1.95480126525431	1.8618351382435	0	0	1.70212425094411	0	0	0	3.10838570290438	0	0	0	0	3.25142028631524	6.11184699389637	3.18703572619019	0	4.55028608655531	55.5261299395486	0	0	1.70212425094411	4.16836759008184	0	0	0	0	0	0	0	0	0	0	0	0
IL10RB	0.0303753893418921	0.0176684637191937	0.0340169781744134	0.0319058143637892	0.00777791814285637	0.0216702952453358	0.00647843669703768	0.0289894575256256	0.0508703510820743	0.0209617963027037	0.0143382404630793	0.027312689416817	0.017629374197691	0.0251901279368483	0.0156061048518534	0.0172477860115938	0.0422570757284049	0.0117920490378932	0.019949692403968	0.00896341635248183	0.0279890310409426	0.0086052668869939	0.0216702952453358	0.00298109881681869	0.00560371106705791	0.0116882686283188	0.0133140804300023	0.0111252734902008	99.1986864966006	0.00834395511765063	0.0135173488335137	0.00936366291111204	0.026752681036688	0.0213959877105848	0.0103486716069563	0.0190113633133928	0.00751388697534781	0.0263507841843795	0.0195593449616012	0.016033153193876	0.00302523809314971	0.00525451838928872	0.00874695624298172	0.0427427892425245	0.00937467898512512
CXCL9	0.000182994364387219	0.000319327194618052	0.00138329678010104	0.00057664290199296	0.000843435225609029	0.000503554422282314	0.000526889871119786	0.000785902126999954	0.000197013084504435	0.000324727316285776	0.00116612603054852	0	0.00111517251483318	0.00106229289084214	0.000507696468059019	0.000935172498524297	0.000490965561725256	0.000159840804409258	0.000463572633388653	0.000161998385571138	0.000910536763578978	0.000311050895837455	0.000335702948188209	0.00016163475283136	0.000303832415132366	0.000158434064656481	0.000180471885680127	0.00120642148500726	0.000720082823863708	99.9744896330098	0.000732908726578838	0.000338464312039346	0	0.00099436063134229	0	0.000883537207194734	0.000407401880545238	0.000571494304653737	0.00106050489523374	0.00043465764015918	0.00147625180290965	0.000854697713784817	0.00126468992116568	0.000496608844043937	0
IL7	0.000809639080748848	0	0.000340013850880119	0	0	0.00482716633749502	0.00155411208914474	0	0	0.000359180358821501	0	0.000409502542769501	0.000352425860923309	0	0.000748749655169616	0	0.000724074950624253	0	0	0	0	0.00103215867691578	0	0.000715135753702966	0.00100820562745149	0	0	0.000667210425706118	0	99.9794806607847	0.00405334577957597	0	0	0	0.000413757114642431	0	0	0.000316064462574079	0.000469209099079045	0.00032051607472301	0	0	0.0013988714743125	0	0
S100A12	2.88325969366826	0	0	2.27139677569261	1.66114595821151	0	0	6.19133800523033	1.55206934262443	1.27910111551123	4.59337121238242	0	0	0	0	0	0	0	1.21734194147903	0	1.19553497308584	0	1.32233413689797	0	2.39359217185329	1.24814377278158	0	1.18802375859524	0	62.965259205548	0	0	0	0	2.94691607651548	1.16008454954853	0	0	0	0	1.29221263036271	0	0	1.30409504535455	1.33477963465701
TLR3	0.00147376759741264	0.00150018213121697	0.000825225968810918	0.000580508057639512	0.00311332505876066	0.000901208313258543	0.00165020034433866	0.00184606314100642	0.00132222423525279	0.00261523133971532	0.000782628272040314	0.00447244896849773	0.002993726288402	0.0020369776943515	0.00181724261521934	0.00167367258176587	0.00153768668449739	0.000643648778670225	0.00145189300682157	0.00108722825193452	0.00142588438604605	0.00229632938999302	0.00337953117471954	0.00216957556895575	0.00285477696699937	0.00148862957355083	0.000484484168405908	0.00283385190022556	0.0022552738039295	99.9183793140671	0.00196752349306827	0.00181724261521934	0.00250328438668434	0.000667350459818035	0.00025105088726488	0.00316252242444102	0.00218737406725836	0.00191774983327339	0.000284696882465328	0.00155580831544433	0.0026420389502591	0.00191205918094913	0.00254633391693468	0.00355511141506129	0.0011371128423174
TIMP2	0.710080911555471	0.309774765739554	0.745509174752075	0.139848267616155	0.409102252850773	0.814151627905239	0.511128363470264	0.190598116437297	0	0.945040040689102	0.377080753977163	0.718295215159583	0.618178846674951	0.736082293722545	0.820848527312215	0.453598764118633	0.317519134883043	0.620237155820373	1.64891911248276	0.785761638630703	0.441649376233527	0.301746046109155	1.62830325581048	1.254396582254	0.589487001470628	0.768473153732337	0	0.58516615433943	1.39708419348539	0.877749231509145	71.9871626414227	0.820848527312215	0.402038616830328	0.643076728877049	1.08863703388472	0.857106867168951	1.38325167671821	0.415798867108747	0	0.562206918907601	0.159121206547311	0.690941737628778	0.306714422279998	0.80292195027896	0.164362846292399
IL11	0.542707522933076	0.1420545966347	0.72932477361508	0.342030687125791	0.750414325999996	0.846256870550306	0.416693483461786	0.69922644564529	0.817996099545367	0.337066036509393	0.74931722903216	0.713681319682301	0.661454810583698	0.495070498001227	0.401514284886798	0.832034066003242	0.58242384620227	0.379232693050682	0.779064801429359	0.480439618164602	0.810115360365644	0.461242786769256	0.945816502379754	0.575233428347921	0.720862144385369	0.328908222644479	0.267613296082914	0.134170938392146	1.06777705137083	0.536683753568584	74.4998645002241	0.552082141719347	0.614547943235009	0.442347224963749	0.721096190536143	0.393046767375765	0.483293714906174	0.762697893836305	0.566126271713546	0.601564535983565	0.291875276001137	0.760434695338275	0.32818614092627	0.883677559755168	0.55273165012137
EGF	0.00499306999322814	0.0156395853966886	0.00463242953051903	0.0042461829605547	0.00772731851957121	0.00438826332226134	0.00415050535527504	0.00414965736991929	0.00461084974075441	0.00500477583156542	0.00443768297355778	0.00534669498780076	0.00407402859891048	0.00450455216904974	0.00488804782668506	0.00467981044878712	0.00534352501053526	0.00777372715611038	0.00859127329194675	0.00430921978871581	0.00907840514070025	0.0044211255279059	0.0044840769319177	0.012308145323412	0.00440524294928905	0.00396118127209011	0.00521269260715412	0.0109151666747623	0.00460365231676884	0.00475171293727824	99.7499838138127	0.00411523394104315	0.004163632105608	0.00652745376165235	0.00459084066839193	0.00514430911821233	0.00611618791326634	0.00564364973640171	0.00653790303770033	0.00435024633267536	0.00471900579167649	0.0047812412785433	0.00433149034038153	0.0062364748133568	0.00512591539472161
IL2RA	0.000629733774302606	0.000678727669746913	0.000653374981976217	0.000671189486465964	0.000426837034171174	0.000849445496325501	0.000639943231475661	0.00075567042188804	0.000797618862760361	0.000887407186826452	0.000747512036766441	0.00123656554154037	0.00077397263983782	0.000706552473108006	0.000719403476041969	0.000347059159927276	0.000629439112777197	0.00071183721148236	0.00071944023281062	0.000524687863827064	0.000645113127620353	0.000818549897711848	0.000305800378677181	0.000425351967048918	0.00055353739431439	0.000513143576394125	0.00116904138080767	0.000488426713028544	0.000826000800626918	0.00061053339128568	99.9712070034738	0.000719403476041969	0.000503360623318985	0.000670954417350776	0.000454331991177525	0.000804836579463254	0.000412347516745279	0.000375980756587883	0.000429351538054362	0.000557249918756472	0.000597669077232394	0.000692058621576053	0.000960031924277427	0.000536146564301448	0.00061735699977652
ANGPT1	0.122112607018429	0.116854629089448	0.0959471212167044	0.102405196063019	0.0907784647650346	0.0975551089004664	0.113417728233876	0.160713797715669	0.135708216546142	0.101355639887319	0.0878566477817065	0.111571167105818	0.0925910215006639	0.0751337672810289	0.123857667965548	0.0704564675392257	0.0810249376701096	0.137628615836889	0.0432415229961771	0.108101936696855	0.104533937086649	0.0669564702316616	0.0867156523559701	0.0974212884492997	0.0654026280954838	0.122775626603007	0.0621570841448808	0.0681693989594184	0.072335306673605	0.103877179366733	95.7279295678881	0.0801431969188842	0.0758294067904185	0.103455066260129	0.124808599640914	0.145811748772385	0.0394635942652523	0.0830379795998017	0.105010228497344	0.130989488946166	0.109456288978934	0.0797252214291535	0.0816707241728017	0.124716045988974	0.0692960080738737
LIF	0	0.00380574453149506	0.000203532643626737	0.000381801976132637	0	0.00133363697257519	0.00139543966154819	0	0.000260889312008553	0.000430011470300456	0	0	0	0.000200958995867495	0.000672303479711818	0.000206396198136637	0.000433432016086937	0.000211664913516373	0.000204624556950915	0	0	0	0.000444545657525064	0.000428081003542654	0.000201170977930646	0	0.000477970143053264	0	0.000635700290260841	0	0	99.9838529969421	0	0.000219459248651614	0.000247675437763964	0.000195000089037068	0.000809236578832754	0.000189196514958584	0.000280869053134392	0.000383722509211775	0	0	0.00167473182944678	0.000219206996641669	0
TNFSF11	0	0	0	0	0	0	0	0	0	0	0	0	0	0	0	0	0	0	0	0	0	0	0	0	0	0	0	0	0	0.0216397047642442	0	99.9783602952358	0	0	0	0	0	0	0	0	0	0	0	0	0
TNFRSF4	0.000834813864998703	0.000291351889913073	0.000140234474227103	0.00013153123358438	0.000192386094217856	0	0.00064097415780876	0	0	0.000148139461500333	0.000354655067073673	0.000337788437919783	0.00159889018347207	0	0.00030881246145898	0.000284414940153238	0.000597271374321799	0.000145837627470362	0.00014098680509742	0	0	0.000283800653025477	0.000459439518709076	0	0.000138607280960755	0.00028910825599735	0.000658645124565392	0.00027518262272418	0	0	0.000334350387661058	99.9893060521879	0.000189064319929203	0.000151207942866278	0	0.000134355523876069	0	0.000391070542710702	0.000193519443815605	0	0	0	0.000432710326072873	0.000151034140633099	0.00046376365535575
CHI3L1	0.00547250784937708	0.00818536017255577	0.00590970774464672	0.00554293909582981	0.00540497428670959	0.00406352994321323	0.00487711043614781	0.00503628572690676	0.00519034447482285	0.00462432348468327	0.00525868580886418	0.010017188134623	0.00442392760801018	0.0057269249562288	0.00578393644782241	0.00832340692149768	0.00745777260166192	0.00478009287176444	0.00506120297269438	0.00576740007158895	0.00399804195057482	0.00653360477656397	0.00358546759695285	0.00609972141802596	0.00692282688761866	0.0043995935727626	0.00436905851037212	0.0266293241588138	0.00581084781879492	0.0166433275992586	0.00430529811450903	99.7290422068739	0.00413128410307891	0.0038940901242855	0.00546015494050248	0.00450859718888815	0.00493141257606358	0.00742632861995849	0.00453067923149564	0.00443602419590806	0.00443813916215075	0.00405714632137889	0.00562812147490952	0.00636482316865974	0.00494625800492578
IL12RB1	0.000127473310883425	0.000111221170360594	0	0	0.000146883595410331	0.000116924820122676	0	0	0.000274477416320809	0	0	0.000128947937873079	0.00255242743396115	0	0	0	0	0	0	0	0	0.000108338548234617	0	0.000112594271229243	0.00042329745006437	0	0	0	0.000501607478326279	0.000735340805923341	0	0	99.9938268952412	0	0.000130287656708124	0	0.000141897447899937	9.95252933187061e-05	0	0	0.000228522769169148	0	0	0.000115312063983053	0.000118025289017948
CCL13	0.000150201160705678	0.000131051345316373	0.000420520503291954	3.94422133718279e-05	0.000115381467521101	0.000183695902836625	0.000192208639797347	5.37554858914817e-05	0.00016170767917287	0.000399802638586364	0.000265875648842484	0.00020258494168872	4.35871362372302e-05	4.15203068055385e-05	0.000138905186222524	0	8.95517526328547e-05	0.000437322654366882	0.00046505416603328	0.000132967731693328	0.000124560920416616	0.000127654766172104	4.59239757091563e-05	0.000221115438599641	0.000249384627585165	8.66947660252059e-05	0.000148130718640812	0.000123778338717663	0.000328356426320467	8.2518892478442e-05	0.000150392256329985	9.26034574816829e-05	97.98647114904	9.06853191218782e-05	0.000102344860151834	0.000120867396191583	0.000111464699175265	0.000273630355267056	0.000174091772423223	1.99158413055532	0.000359022971831035	0.0150439858231098	8.65044372304195e-05	0.000135871624684331	0
FLT1	0.0325734522990805	0.0165786353211044	0.0136794594233598	0.0342146239030715	0.0218944788574468	0.0224084851043499	0.0182364988532149	0.0320587058382378	0.0292240161415599	0.019267423494458	0.0374785189464566	0.0219668440097483	0.0189050936278586	0.0202597262587273	0.00502062415968984	0.0208078790254678	0.0194206870904366	0.0237100508318316	0.0252135529822192	0.0264331061635864	0.0135064841724849	0.0461398613379704	0.0124491583913055	0.0167833098312415	0.0157741867717681	0.0352520722763701	0.0214162965408323	0.0290801911406538	0.0178022964995669	0.015658564460352	0.0244611707627637	0.0251031207984492	99.012530908325	0.019666518572594	0.0110975354802495	0.034949293741481	0.048345699121879	0.021193210118532	0.0220234595870931	0.0128950236214167	0.0097324627788065	0.00422606445093576	0.0211048081443823	0.0343768484129568	0.0150795923290449
KDR	0.000172502039476723	0	0	0.00013589500006825	0	0	0	0.000370420477675802	0.000185716969997512	0	0.000183210668108207	0	0.000150176001181616	0	0.000319057826247195	0.000293850876770955	0	0	0.000582657103296915	0	0	0	0	0	0.000143205807033946	0	0.012929438577922	0.000568624523845786	0.00181012140090908	0.000142156130961446	0.000345443015440665	0.000478586739370792	99.9753490143106	0	0	0	0.00192021365018644	0.000269363303706709	0	0.000273157153054691	0.00293783940352556	0.000134282003034799	0.000149022069229617	0.000156044948354231	0
MERTK	0.56603644640134	0.181952082111389	0.175155579577879	0.211223652592629	0.41193251135195	0.136630684369358	0.31451717050683	0.287875073588044	0.384883591317896	0.317192677850487	0.0949223701934487	0.150680112068007	0.207485180865326	0.172940756653818	0.110203644830937	0.279116969497403	0.133214917260124	0.130110019077591	0.32703404580597	0.158239541762307	0.123529111895584	0.151916795493187	0.136630684369358	0.184198404112764	0.321514483851439	0.206343898242304	0.205665135419139	0.0982024102106046	0.195381878648182	0.122753012763256	0.178975766700625	0.303060023285077	90.7808866950661	0.107920945628455	0.121796495780685	0.287678839727385	0.165812061087566	0.209337727123052	0.138119737483251	0.235873495349918	0.133518368096708	0.278288729231832	0.180154531355075	0.215593797129028	0.165499944266695
IL22	0.0131766428290557	0	0	0	0.0151830423227918	0.012086267956255	0.0126463633005693	0	0.0141860710074785	0	0	0.0266581437184237	0.0114712587460916	0.0327819322649109	0	0.0673377786134208	0	0.0115094538362562	0.0111266286550073	0	0.0109273107549703	0	0	0.0116386284023197	0.0328165123622367	0.0114081605131648	0.0259900198157063	0.021717314987365	0.0518500895323341	0.0108586574936825	0	0.048742739865884	0.014920889074053	99.4161325417434	0.0269351114453683	0	0.0293352698909952	0	0	0.0104326135879948	0.0118109543353836	0	0	0.0119195608120308	0.0244000421328631
TNFSF13B	0	0.0417443049245503	0	0	0	0.175540154041699	0	0	0	0	0	0	0	0	0	0.0407503929025372	0	0.0417906360065975	0	0	0	0	0	0.0422596667137423	0	0.0828456832606036	0.0471846654660957	0	0	0	0	0	0	99.4846047690498	0	0	0	0	0	0	0	0	0	0.0432797276344188	0
IL1R2	0.000566581251254807	0.000494345282414116	0.000594849846234702	0.000557932238160076	0	0	0.000543779810655528	0.000152080301752228	0	0	0.000300876818311426	0.000429851649811246	0	0.000352396821446944	0.00104794229080501	0.000241287578321176	0.000253351957237235	0	0.000239216440309835	0	0	0.00012038321942158	0.000129924080634479	0.000375336232944051	0.000117589516017282	0.000245269221527796	0.0004190784255052	0.000350182810003298	0.00111474861184383	0.000350182810003298	0.000425476569406043	0.00078595671810376	0.000481186451155611	99.9862799498468	0	0.000227964951297307	0.000788365354910772	0.000110590140063872	0.000164175053290697	0.000112147747670406	0.000380893603135706	0.000220523958821727	0.000244730760009623	0.000256264048699732	0.000524587582044156
IL12B	0.000296415634111105	7.38926525326068e-05	0.00017783130358701	0.000233512616662102	0.000439136569004175	0.00194205048322877	0.000203204794464669	0.000181858588224861	9.11780746708774e-05	0.000187855616077822	4.49738006642452e-05	0.000171339775281263	0.000184322933032111	0.000210699175714683	0.000274123506516381	0.000144266607325566	0.000227219906537766	0.000147949328711235	0.000178785334185653	0.000187432993769436	0.000561864468572488	0.000539831311428818	0.000271887067652028	0.00014960981500429	55.6034243463968	0.000183309055512683	0.000125284158993254	0.000244271313136586	0.000444341150562743	0.000104687705629966	0.000169595858993413	0.000195802504654558	0.000287702903242064	32.7919550686659	0.000216399910988349	0.000170376208037861	0.000565639371296278	0.000132244390048435	0.000147241176548773	0.000167633733864214	7.59124972487601e-05	0.000131851973460754	11.5938288038942	0.000229831629601419	7.84131442169546e-05
TSLP	9.19893359840119e-05	0.000481567233388585	0.00016311117526016	4.02600419416179e-05	8.24417198529236e-05	0.000300007697153763	0.000117716434828321	0.000142662255032958	0.000495181993292868	0.000117893385500742	0.000173688666773231	0.000113732031078776	0.000133472727543174	8.47624486821418e-05	0.000151237722771991	0.000147994868462012	0.000438761257087378	8.92780952268064e-05	8.63085448490908e-05	4.52415994372062e-05	0.00010171493841857	4.34338897404712e-05	9.37524053605508e-05	8.12520846458107e-05	0.00012727779082176	4.42461847081147e-05	0.000151202187592768	0.000151613837527576	0.000134065939665588	7.58069187637878e-05	0.00011257445315431	0.000151237722771991	0.000173610569351121	7.40525328417515e-05	99.9917265112531	9.86988512875492e-05	0.000193419036009759	0.000103741500931705	7.1080616022992e-05	9.71101373835243e-05	3.66467261044887e-05	5.56950491192352e-05	0.00246351682766404	6.47214881144216e-05	7.57078247523318e-05
IL2RB	0	0	0	0	0	0	0	0	0	0	0	0	0	0	0	0	0	0	0	0	0	0	0	0	0	0	0	0	0	0.000865121297870701	0	0	0	0	99.9991348787021	0	0	0	0	0	0	0	0	0	0
HGF	0	0	0	0	0	0	0.0467074478470362	0	0	0.021589688407311	0	0	0	0.0201791924312801	0	0	0	0.0212542215508156	0	0	0	0	0	0	0	0.0842686627823315	0.0479951218478317	0	0.0319167560288081	0.0200524121646962	0	0	0	0	99.4559278123663	0.0783233276780566	0	0.1139884143886	0	0.0577969425068959	0	0	0	0	0
BDNF	0	0	0	0	0.0182355432050822	0	0	0.0169916453056905	0.10222880445202	0	0	0	0.0137775177091495	0.0262484215154292	0	0.0134793030401203	0	0	0	0	0	0.0134501900745909	0.0580646900189798	0.0279570729721014	0	0	0	0.0130417549833206	0.0207581266817853	0	0	0	0	0.0286648469713951	99.5904825816248	0	0	0	0	0	0	0	0.0136716531383877	0.0429478483071419	0
TIMP1	0.0868423105557769	0.0862003305855561	0.0785509053200517	0.0740913396148316	0.121942456894899	0.0943295432564359	0.0855407906896168	0.0919187563846707	0.0827071800152645	0.085942331706465	0.0787904165175665	0.0876690853606945	0.0930495553538412	0.0787239180812405	0.0855136290296496	0.0917841428828496	0.092757384202162	0.100883404974364	0.0856523048710442	0.0681634404813661	0.0925734962621995	0.521427093681004	0.0917495899366018	0.0847801327045499	0.0823094917528732	0.0803617142989923	0.0882457999486691	0.0793882704013677	0.0876216646248672	0.078229317548793	0.0792080134214348	0.10908677771653	0.0963473358843674	0.0778517243078433	95.728135951118	0.0916674825264997	0.0755347931479165	0.0834492044046354	0.0918937386539379	0.105919866747099	0.0757931075732426	0.0889490582635697	0.0824632801859776	0.0825329291112633	0.093426938999394
IFNG	0.000655217905900275	0.00285840627463147	0.00220130839677062	0.00232277699073656	0.00339744394399096	0.00420698769650888	0.00345867159230408	0.00633138939630512	0.00352706218839615	0.00174404675967368	0.00243562445587356	0.00265119018994096	0.00313729060363865	0.00244515723260888	0.00181782547101122	0.00111613959295133	0.00175791985889835	0.0020031051296363	0.00221311799117389	0.00116008209661084	0.00461863032826121	0.00334118677285216	0.000901497363537617	0.00173621714459097	0.00380759013038462	0.00113455773804954	0.00452330256090804	0.000809931662738508	0.00300799620300385	0.0029697494300412	0.00196815454940274	0.00484753458936326	0.00259683125439181	0.00326364868318681	0.000669683755770801	99.886564184797	0.00291743418355596	0.00204625592041078	0.00493632871521776	0.00129692276645754	0.00176192423215325	0.00204018394438582	0.0019811171479718	0.00148177152857332	0.00333660083022276
SCG2	0.236070606107572	0.102986456212117	0	0.464933851368016	0.13600846779404	0.108267812940943	0	0.253461892232823	0.508310716844484	0.10472805355505	0	0	0.102758610070055	0.293657903593244	0	0	0.10556111761742	0.206201517210498	0	0.20898488977127	0.0978859678644146	0	0.108267812940943	0.208515787886261	0	0.204386762383563	0	0	0.154822972505549	0.0972709774903974	0.118185475195076	0	0	0.213794668592243	0	95.4583358086361	0	0	0	0	0	0.183766139472462	0	0.213548927593861	0.109286804121564
IL5RA	0	3.74815404075984e-05	0	0	2.47498897859837e-05	0	2.06148472241791e-05	2.30616299097229e-05	0	5.71730824932138e-05	0	2.17277310074896e-05	1.86993083228173e-05	1.78126182548228e-05	1.98638950926285e-05	0	0	0	0	1.90148197118413e-05	5.34378547644685e-05	0	0.000236422024109467	5.69164132115383e-05	0.000267471119047894	9.29822592069685e-05	4.23663526912954e-05	0	2.81736245397115e-05	1.77007065170962e-05	0	0	0	0	0	99.9988234172592	4.78194475921552e-05	1.67700146069711e-05	0	1.70062119958017e-05	0	0	0	1.94300858894562e-05	1.98872643809728e-05
IL6R	0.000683434945892984	0	0.000574027003647575	0.000673002130152375	0.000393750587421507	0.000783600382310283	0.000163982714151762	0.00036689174789753	0.00165553000060192	0.00151596195720907	0.00072586140677163	0.000345670502839189	0.000297490764611603	0.00155861336317059	0.00363421150282283	0.000582103141144782	0.00122241659640404	0.00119392519959551	0.0007213831845732	0.000756275734558181	0.000708460619622996	0.000435634424204464	0.00125376061169645	0.00105640940429979	0.000992891117332396	0.000147927200884977	0.0001685035408577	0.000563207646510763	0.000448219418681482	0.000844811469766144	0.000855380570002828	0.000158009195774905	0.00212823608870344	0.000464208834077484	0	99.9658544841778	0.00190192115423542	0.000533594546049383	0.000792140357021765	0.000405832471643193	0.000306300286114908	0.000266005589721948	0.000147602443034517	0.000927350521409962	0.000790975444732027
IL34	0.00131014015356724	0	0.000550202935356147	0	0	0.000600862646187307	0	0	0	0	0	0	0.000570287777022909	0.000543245680114552	0.00484644089709715	0.00111588777149071	0.0023433643201305	0	0	0	0.0010864913602291	0.000556738823357138	0.000600862646187307	0.000578608474106296	0	0.000567150880559636	0	0	0.000859233584047849	0	0.000655903499273167	0	0	0	0	0	99.9827046476409	0	0	0	0	0.000509930910414154	0	0	0
GZMB	0	0	0	0.00487500754531427	0	0.00567614514891487	0	0	0	0	0	0	0	0	0	0	0	0	0	0	0	0.0105186447899977	0	0	0	0	0	0	0	0	0	0	0	0	0	0	99.9789302025158	0	0	0	0	0	0	0	0
PTX3	0.000778250968468761	0.00135805656803751	0.000653664367326484	0.00122619321758742	0.0015693208584533	0.0021415507419053	0.00168059500294641	0.00271564995170665	0.00125680611255455	0.00103576693154157	0.00144648602742726	0.00098406733962872	0.00067752600905411	0.00112944799401855	0.00233909684441948	0.00165715235980767	0.00174000997779805	0.00169945480628445	0	0.000516718373609321	0.00451779197607419	0.00297643175467831	0.00142770049460353	0.00103111702388033	0.000484559740652623	0.00151604829748741	0.0017269271960101	0.000641343991816665	0.00306241756092458	0.0014430239815875	0.000194810277412505	0.00143944421195045	0	0.000881017710277496	0.00178972454859228	0.00172221846473263	99.9331390471496	0.00364573519157688	0.0029316221128144	0.00077022574469934	0.00156957619865155	0.00075727437213763	0.00235311996997498	0.00211201211098247	0.00126099546626306
C1QA	0	0	0.203889328775485	0.0956177682996145	0	0.111331177775425	0	0	0.130673256540786	0	0	0.368337341380391	0	0.201311170772002	0.1122469453952	0	0	0	0.204983155646598	0.107448988224201	0.100655585386001	0	0	0	0.100761762163834	0.105084874071854	0	0	0	0	0	0.224493890790399	0	0	0.12405474094976	0.0976709105637166	97.4136782646082	0	0	0	0.108795160058445	0.188965678598051	0	0	0
CCL14	0.0181475664908322	0.0131948769662647	0.0152424064336018	0.0172748544386162	0.0182970248532201	0.0277430746470181	0.0130629281966021	0.0211082029067422	0.011397052416552	0.0174434190875333	0.01766795806468	0.0114734373620541	0.0164571059507339	0.018812084863389	0.0237755867685902	0.0315577474109831	0.0196108858911109	0.023116662920365	0.0159626864586518	0.0160653935076321	0.0244557103224057	0.0173514057039099	0.029130228379369	0.0180329985205618	0.0232260455628754	0.0268411958177339	0.01342305904914	0.0168245043788697	0.0168608536167253	0.0168245043788697	0.0174135443729089	0.0174820490945517	0.0154123757139765	0.0130111508312914	0.0177753842559823	0.0194712131264961	99.1719524833914	0.0194820787588212	0.0192812325860498	0.0167630690472828	0.021011113310404	0.0217787252162274	0.0222096864325689	0.0225723395274618	0.0140020929689068
IL13	0.000115436503193962	0.000100718988928656	0	0	0.000133013950239602	0.000105884065283972	0	0	0	0.00020484448255614	0	0	0	0.000191461597499785	0	9.83209177636882e-05	0	0	0.000194953922776068	0	0	0	0.000105884065283972	0.000305887299709252	0.000287495341815341	0	0	9.51293487053905e-05	0	0	0	0.000213510054086129	0	0	0	0.000185784310866356	0.000256997250392215	99.9965601980857	0	0	0.000103472127578187	0	9.9723960497967e-05	0	0.000641283727155162
IL17RB	0.00137220684310911	0	0	0.00072067186221346	0.00105410130358894	0	0.000438994628262955	0.00147329711531633	0	0	0	0.0148061941460411	0	0.000379320964357875	0.000846006099120149	0.00116875193238839	0.000409063176335936	0.00239717377475443	0.00115871972696016	0.00080984385866282	0	0.00194371271693101	0	0	0.000379721091957409	0	0.00135329171118655	0.00791569371590376	0	0.000753875591990835	0.000915968435561383	0.000846006099120149	0.000517950496655573	0.000414241191226264	0.00093500154591071	0	0.000509159257674149	99.9446527462606	0.000530155515722568	0.000362148486092177	0.000819989966231489	0.00106817684028375	0.00158057341460208	0.00662024083081606	0.000847001400413232
CCL20	0.000455845660956105	0.0006508274171643	0.000800549365379495	0.000228524319429173	0.000716259553785015	0.000722214470044144	0.000278409506231395	0.000622908035770106	0.000535381970161603	0.000625064989026517	0.000968287544325113	0.000461118939810353	0.000360770851943337	0.000309297328915805	0.000306591633519884	0.000670627722183848	0.000481793074095238	0.000506760921442273	0.00097981027944096	0.000586972958662365	0.000481129178313475	0.00144401845101813	0.00136840636429417	0.000475845011452087	0.0003784288345701	0.000609936903483521	0.00036782351521441	0.00075131002130357	0.000489205275235165	0.000409805466165583	0.000414932379334322	0.000651507221229754	0.000281556992941102	0.000750602647081189	0.000338843480682365	0.000433515240494693	0.000369037454208517	99.9742747697053	0.000432287430251987	0.00108274809408185	0.000371454271249176	0.000580659080397822	0.00068019760186375	0.000449843931250727	0.000844118906288128
TNFSF12	0.00119539387634972	0.000208597556693399	0.000200805758951383	0.000188343339476923	0.000275483156863025	0.00153506407105142	0.000458914624725477	0.000770075018297868	0.000772181926692664	0	0.00101568149062049	0.000241844468042989	0.000624408173022497	0.000793066369388601	0.000221098702864214	0.00162904758560559	0.000855249982442935	0.000208829074514368	0.000605649129197787	0	0.000991332961735752	0.00101595570268599	0.00021929486729306	0.00105586417585548	0.0007939029372888	0	0.000235783203179757	0	0.000940774980687229	0.000197020938363818	0.000239382946739753	0.000442197405728427	0.000270726613147404	0.000216518982896946	0.000488714275681677	0.000769550086451721	0	99.977874485295	0	0.000189290740580931	0.00042859908003974	0.000744431240899884	0	0.000865080442011245	0.00022135881898523
TNFSF15	0.000313387924537739	0	0	0	0	0.000215591168366434	7.51939928692684e-05	0	0	0	0	7.92533086796916e-05	6.82069404345134e-05	0	0	0	7.0067129719091e-05	0.000136868089129412	0	6.93577886983128e-05	0	6.65864731671707e-05	0	0	0	6.78317647445546e-05	7.72670102165415e-05	6.45644755526703e-05	0	6.45644755526703e-05	0	0	0	0	0	0.000252184352363191	0	0.000367018298528572	99.9979418300715	0	7.022673593713e-05	0	0	0	0
TNFRSF13C	0.0112144405135542	0	0	0	0.012922056638605	0	0	0.0240812133265135	0	0.00995012929443877	0	0.0226883410904041	0	0.00930006816034477	0.0207421026654928	0.00955169338113332	0	0.00979552129208345	0.0284091137902377	0	0.0279002044810343	0.0190621267476613	0	0	0	0.0194186241675846	0.0442394219757754	0	0.0294192156138906	0.00924163841274051	0.0336861247487297	0.0207421026654928	0.0126989419916075	0.0101562309369013	0.01146203205736	0.0180485985361292	0.0249668025011802	0	99.3061004227354	0.0177580778353465	0	0	0.174383934484094	0.0101445571082381	0.0519162628480423
IL1RN	0.678039988073286	0.654481778176314	0.602711817644617	0.585406058235971	0.67691743778168	0.60203932800193	0.591371035280741	0.691694264501241	0.712128152167718	0.590279178231467	0.657805949812144	0.694271679052973	0.618605156411179	0.615720400633948	0.632356519857509	0.685077794247927	0.60296081676928	0.687522861853377	0.608638340143345	0.591209897633053	0.618894217132061	0.591981898402921	0.680439007255826	0.614672554371477	0.686797039056267	0.641158068507439	0.618997624687138	0.695955367937731	0.665139368356652	1.15694695228923	0.636111969737601	0.628817210977709	0.617558474217388	0.742301138448702	0.646070192640472	0.861290936530047	0.647548348260005	0.683266856383143	71.0137515081888	0.638852967595129	0.630634566809117	0.657405911355621	0.615504980597212	0.631817487183286	0.598846898569274
TNFSF8	0	0	0	0	0	0	0	0	0	0	0	0	0	0	0	0	0	0	0	0	0	0	0	0	0	0	0.180846721979436	0	0	0	0	0	0	0	0.562268899245156	0	0	0	99.2568843787754	0	0	0	0	0	0
CD276	0.274698278617365	0.256485609940687	0.227069114854044	0.256061686521785	0.295042726896938	0.308402846755265	0.237398308735799	0.288262516150223	0.283698396157472	0.238214683582992	0.266008331484792	0.269703198017979	0.251048685095268	0.239659771780292	0.289673907239874	0.263083019921543	0.256783849022013	0.271427354814242	0.266597578792526	0.227225303221579	0.250483116312306	0.282058161838435	0.248546471691859	0.279414203735139	0.263129923651249	0.285180868524631	0.254362805452048	0.268883611541375	0.289391321913698	0.250958037438617	0.291849327980914	0.285075908712257	0.254760543599778	0.280859533480157	0.266153204057449	0.302569342016395	0.251128274250666	0.24989357945264	88.3376779777448	0.259317981095336	0.230072089480619	0.267536090639486	0.239455536383499	0.278850113004748	0.265846808399261
BMP10	0.000677621185357468	0.000197076080146462	0	0	0	0	0.000216783688161109	0	0.000486354649226017	0	0.000239895579341578	0.000228486663614536	0	0.000374631452670409	0	0.000192383792523928	0.000202002982150124	0	0	0	0.000374631452670409	0	0.000207182545794999	0.000598527354518886	0	0	0.000222760180817179	0.00148911098883442	0.000296271040486848	0.000186138873604303	0.000226161099608281	0.000208886750049482	0.000255773560132531	0.000204559981924176	0	0.000181761374531809	0.000754296849895795	0.0001763518098136	0	99.9905819861207	0.000607389376852309	0	0	0.000612974566524514	0
IL17C	0	0.000798200679623703	0	0.000360348855365656	0	0.000419567023904767	0	0	0.000984920674446758	0	0.000485814448731836	0	0	0.000758669139115469	0	0	0.000818155696614296	0	0.000772507524700194	0.00121480935830244	0	0.000388756486512192	0.000419567023904767	0	0.00189867355754372	0.00079205391971461	0	0	0.000599980844183817	0	0.000458000644415128	0	0	0.000828512097837262	0	0.000368086407474734	0	0	0	99.9844536336433	0.00164003875403321	0.000712143435233017	0	0.000827559785081127	0
CCL17	0	0	0	0	0.00159064878474152	0	0	0	0	0	0	0	0	0	0	0	0	0	0.00077711954218774	0	0.00114479780819648	0.000391077436997286	0	0.000406439625880457	0	0	0	0.000379201787077997	0	0	0	0	0	0	0	0	0	0.00107779079362942	0.00160001932250141	99.9926329048988	0	0	0	0	0
MMP3	0.00021821538911139	9.51970683096806e-05	0	8.59537093246565e-05	0	0.000300236907745916	0.000418867100562595	0.000585728210200081	0.000234932299905149	9.68069398143538e-05	0.000231761823523163	0.000110369865829475	0.000189972910653389	0	0.000201804361023107	0.000464652357225822	0.000195153990034845	0.000476513627166104	0	0	0.000361929423036172	0.000185459515367887	0	9.63723407579482e-05	0.000271733403845987	0.000188927955149245	0.000322811111335834	0.000899138802254784	0	0	0	0.00060541308306932	0.000123550727504075	9.88121468530862e-05	0.000223033131468394	0.00070239472895977	0.000242907370906172	0.000425931327457003	0	99.9906689901087	9.77992660766878e-05	8.49334872555211e-05	9.42565923329658e-05	0.000197397139345591	0.000202041777918428
CCL1	0	0	0.00697081108321706	0	0	0	0	0	0.0178704513952787	0.0147275084215882	0	0.00839543699868172	0	0	0	0.00706888526512379	0.00742232952837998	0.00724933405657534	0	0	0.0068826659483397	0	0	0	0	0	0.00818502504382754	0	0	0	0	0.0383763218858659	0	0	0	0.00667857871674272	0	0.00647981149303014	0	0.0065710764436362	99.8494374696197	0	0	0	0.00768429409996986
IRAK4	0.00683617739740504	0	0	0.0026927285344133	0.00393855901299983	0	0.003280531470584	0	0	0	0	0	0	0	0	0.00582258832441317	0	0	0	0	0.00283460042769113	0.00290500626984761	0	0.0120764794876718	0.0085127715375914	0	0	0.0112671656790739	0	0.00281679141976846	0	0.00632205829818774	0	0	0	0.00275054785877187	0	0	0	0.00270627344655823	99.9143025803147	0.0079823020945961	0.00295283842577265	0	0
CSF1	0.0106109547346054	0.0069493595120195	0.00835666659771746	0.0073585803903042	0.00929959332897995	0.00868921534350645	0.0079998440894178	0.00786974419745061	0.00917325183319165	0.00758339580724468	0.00781288459877764	0.00939533653983038	0.00780937161109833	0.00750489663785213	0.00873621830054713	0.00838408727078955	0.00979721165755972	0.00989244853732914	0.00750772206388852	0.0076131856726118	0.0137370330271796	0.00881576291303253	0.00742709467908652	0.0079700582697629	0.00878691601811345	0.00666674628186172	0.00707214605382672	0.00752316427456593	0.00839941302171465	0.00726148899545059	0.00744506674374429	0.00765948551280463	0.00770075205391759	0.0105922278545622	0.00832999638517155	0.00964593139693945	0.00898390699249407	0.00991666236329946	0.00812757379260111	0.00814982040702146	99.625950331922	0.00889851245893697	0.00900663714532819	0.00840180669883682	0.00918749601305686
FAM3D	0.0158397222188015	0.0138202454392426	0.0133040142862293	0.0124783397259227	0.0182516272125869	0.0508514159110593	0.0152022699831669	0.0255099482664328	0.0426329048775541	0	0	0	0	0.013135786497573	0.0219727286478205	0	0.00708287578761183	0.0207533763366207	0.0334384693835752	0	0.013135786497573	0.0201930799992389	0	0.00699543287665366	0.00657482140622195	0	0.0390534504580101	0.0261065159920352	0.0103882178218307	0.0130532579960176	0.00792993726857304	0.00732424288260683	0	0.0143450648863024	0.00809471518584209	0	0.0176320528800521	0.0123669259783699	0.00917957392208897	0	99.4358316836326	0.0123302288686418	0.0205255675952747	0	0.0146657192778786
CCL23	8.0920165624545e-05	5.64826344536736e-05	9.51524423533871e-05	0.000127495836529563	9.32418306683996e-05	4.45343848577042e-05	7.76636223738011e-05	0.000260644626247682	1.74238496160101e-05	4.30783564914432e-05	8.5943549725394e-05	0.00327425040341989	0.000197251855055583	0	0.00100278247079122	2.75689049119121e-05	0.000101315725551277	8.4817984923219e-05	8.19967858538845e-05	8.5962884607222e-05	9.39492502477594e-05	2.75093608408281e-05	1.4844794952568e-05	5.71799509284103e-05	4.03064369281753e-05	0.0372296679011431	0	0	6.3684170346517e-05	0	0.000988482033368329	4.4900707647368e-05	0.000476485878851637	8.79413169342006e-05	1.65413429471473e-05	6.51167385956206e-05	5.40459720055306e-05	6.31787404231319e-05	0.000375164479213649	6.40685818375422e-05	99.9541477027385	7.55895196991299e-05	5.59246281857448e-05	2.92800783202377e-05	8.99070640186121e-05
CSF3	0	0	0	0.00379354133764382	0	0	0	0	0.0103686670213575	0	0.0102287389913797	0	0.00419219888971922	0	0	0	0	0.00420615737658843	0	0.0127888002125068	0	0.00409260021199371	0.00441695547355032	0	0.0119928727731208	0.00416913948988578	0.00474905738885485	0.00396832229979704	0	0	0.00482156208181447	0	0.0163586235811777	0	0.00492175038481321	0.00774999549346866	0	0	0.0111627328315351	0	0	99.871662252211	0	0.00435603194977721	0
AGER	0	0	0	0.00113658355434948	0	0	0	0	0	0	0	0	0	0	0	0.00122883871298175	0	0	0	0	0	0	0	0	0	0	0	0	0.00189241161799189	0	0	0	0	0	0	0	0	0	0	0.00228460155089564	0	99.9934575645638	0	0	0
VSTM1	0	0	0	0	0	0	0	0	0.0374879879358735	0	0	0.0117410964786305	0	0	0	0.0098859015804919	0	0.010138260888318	0	0	0	0	0	0	0	0	0	0	0	0.0286949939069357	0	0	0	0	0	0	0	0	0	0	0	99.9020517592098	0	0	0
CCL24	0	0	0	0.00153589895218238	0.000561626300596703	0.00134122644513129	0.000467793613789693	0.0010466323691884	0.00209899186488399	0.000432458583210314	0.00155299904173096	0.000986094507217348	0.00084865213121139	0.000404205230039566	0	0	0.000871797189335337	0	0.000411578072218399	0.000862971346023731	0.000404205230039566	0.00041424488478137	0.000447075481710429	0.000430517130535969	0.00121389482059351	0	0	0.000803331441481777	0.000639317938845914	0.000401665720740888	0.000488028960951079	0.00135225886007361	0.0016557874675146	0	0	0	0	0	0	0	0.000873783059926078	99.9752872000485	0.0012631968056231	0	0.000902566501900114
TNFSF9	0	0	0.0128716541149136	0.00804854181226161	0	0.0046856021389565	0	0.016453942572543	0	0.00453240883339873	0	0	0.00444717548144322	0.00423629782426204	0.0141724323215911	0.00435091627188818	0.00456846208548258	0	0.00431356935109944	0	0.00847259564852408	0.00434151904451909	0.028113612833739	0	0.00848153298570606	0.0088454271402083	0	0.0126290470216482	0	0	0.015344452806201	0.00472414410719703	0.00578452753269737	0	0	0.0123320448933272	0	0.0119650197476925	0	0	0	0.0039765050793518	99.7736072182159	0.00924194628787282	0.00945940384758747
TNFRSF11A	0.00397000398786073	0.00207831029164949	0.000666892879070735	0.0031275206591055	0.00457451411192737	0.00509807738208036	0.00381023553469072	0.0102299366061001	0.00769344411655746	0.00352242743906019	0.00421645497766045	0.00963823076127422	0.0076036116201129	0.00329230046200884	0.00514001221366034	0.00473392899764605	0.00426053609788144	0.00277415594978592	0.00938658882795054	0.00281160237430497	0.00460922064681238	0.00607333439438824	0.00436978061321174	0.00490925970126257	0.00527323736446649	0.00412461140388963	0.000783055924422655	0.0019629695110658	0.00312439313844639	0.00523458536284212	0.00556507683692742	0.00293714983637734	0.00359642375648506	0.00790985604669973	0.0016230613706215	0.00511148161709021	0.000883845300833492	0.0018597578205038	0	0.00377190318524715	0.00711706865249748	0.00432655825304149	99.8008678062949	0.00430950777716744	0.011027269900399
IL18	0	0	0.0130172581951338	0.0122093803091495	0.00892911488202078	0.0071079084666902	0.00743729934685389	0.00832003474000026	0.0166855963458829	0	0.00823020980353602	0.0156775975949105	0.0337311142943595	0	0	0.00660020071906947	0	0.0067686853101223	0	0.0343002557054004	0.012852656405522	0.00658594542593973	0.0071079084666902	0.0205339577926606	0.0128662140599582	0.00670911492235445	0	0.0191578600976551	0.010164309107367	0.00638595336588502	0	0.0286655015953946	0	0.00701793494179539	0	0	0.01725200980034	0.0302509199624018	0.0269451493273352	0.0245415914061175	0.00694599711209589	0.0180966927727602	99.5589056277246	0	0
IL12p70	0	0	0.00526004423386639	0	0	0.00861654099149092	0	0	0	0	0	0.00316752021023959	0	0	0.00289580578562445	0	0	0	0	0	0	0	0	0.00276580328121931	0.0623881195839596	0	0	0.00258045101944126	0	0	0.00313528081878677	0.0115832231424978	0	0.0340298834094325	0	0	0	0.00244477254322064	0	0.00247920595932234	0	0	99.8473230928206	0.0113302562003053	0
IL35	0	0	0	0	0	0	0	0	0	0	0	0	0	0	0	0.00800966820832094	0	0	0	0.00208125236909127	0	0	0.00431289826601897	0	0	0.00407092047551625	0	0.00581225138048839	0	0	0	0	0	0	0	0	0	0	0	0	0.00210732728487715	0	0.0142169412654829	99.9593887407502	0
VSNL1	0.00517628109907347	0	0.00434763417819725	0.00407781103600683	0.00298223515737249	0	0.0024839836737627	0	0.00278641123459016	0.00459270938553644	0	0	0.00450634206302082	0.00214632941252414	0.00478699556400802	0.00881760438305373	0	0	0.00218547919794572	0.00458237708095705	0	0.00659891991085986	0	0.0182883646463337	0.0085943738923435	0	0.00255246442667345	0.00426568924080714	0.00339477768747568	0	0.00259143334921808	0	0	0	0.00264528131491612	0.00833074279135137	0.00864299835566652	0	0.00299980355299766	0.00614748474593182	0	0.00402940971807203	0	99.8626534355778	0.00479262732349508
FASLG	0	0.000225867803922543	0.000217430906230666	0.000203936695833968	0.000596582017974037	0.000237450768226263	0	0.000277943736886949	0	0.000459374879680121	0	0	0	0	0	0.000881959996268976	0	0.000226118489609471	0	0	0	0	0	0	0.00085963189509761	0.000224128447896737	0	0	0.000339554598563556	0.000213332732081815	0	0.000478807894566706	0.000293140660630408	0	0.000264587998880693	0	0	0	0	0	0	0.000201516082233564	0	99.9885255512177	0.00527308317769287
CXCL2	0.00109087698661174	0.00190359243561739	0.00122165804121443	0.000286459856010491	0.000418994723505828	0.00100060628026042	0.00139596778611942	0.000390413910169824	0	0.00161315330414025	0.00154479566075293	0.000367832128733266	0.000633126982642657	0	0.00100883688421086	0.00123884587079862	0.0026015763286771	0.000635235063605951	0.000921159000497256	0.000965714497709159	0.00120621031045092	0.00123617017777314	0.00100060628026042	0.00610246299319319	0	0.00157411108995864	0.00143445311355629	0.000299658006444483	0.00238477830128734	0.00239726405155586	0.00400497119300164	0.0016813948070181	0.00164704112894665	0.000987940377978645	0.00148661504495834	0.00351133001416541	0.000809542846264444	0.00198731525107278	0.00505755633851807	0.00172740480576145	0.000325937808831983	0.000566119478050407	0.000628262121085578	99.9366839612163	0.00202004750226692
MDK	0.00125186572400453	0.00196606761044881	0.00126175239034139	0.000788963623456712	0.000288497313262538	0.00137792772698122	0.000720891457164563	0.000268818096805339	0.00134776788617178	0.000888584734874019	0.000797747631410177	0.000253269492234336	0.00174374924741871	0.000622898835484659	0.000694631016304279	0.00170600575721484	0.00156739278944113	0.000218694411718439	0.00211420241371581	0.000221646417275944	0.00166106356129242	0.0257476063282462	0.00114827310581768	0.000221148894453775	0.00124711180353363	0.000650309125274963	0.00172845320138872	0.00185695600484275	0.000656812216527713	0.000618985334947583	0.0015041501141856	0.00138926203260856	0.00226812851750577	0.000226747600642478	0.000255900863582226	0.00100738070019588	0.00139351955416064	0.0005864394790426	0.00145098427804355	0.00158586450670675	0.000448846617217116	0.00155919814012513	0.00129776288666288	0.00135892182729872	99.92802879873
TREM1	0.000309184903163004	0	0	0	0.00106879290829847	0.000567199344497166	0	0.00298766257722177	0	0.000548655059276853	0.00032837856786678	0	0.000269168715474872	0	0.000285932454511497	0.000526685105604512	0	0	0	0	0	0	0	0.000273095980683821	0.000513351305462625	0.000803064418446483	0.00640338207340222	0.00025479426051234	0	0	0.000619156536359502	0	0	0.00112003921191846	0.000632022126725414	0.00373203249676817	0.00103251139514548	0.0193117872054988	0.0247270512466283	0	0.00166283725824112	0.000722043082460785	0	0	99.9313011717658
CCL19	8.37516436382629e-05	0.00029229509331846	0.000211032690106658	0	9.65044561395503e-05	7.68211463208775e-05	0	0	0.000180335276452292	0.000297238076858232	0.000177901602006243	0.000338881971945053	0	6.94547350298344e-05	0	0	7.49006176628555e-05	0	0.000212164839731694	0	0	7.11798526385668e-05	0	0.000147951837358727	0.000486695996627837	0.000217533147007633	0.000495583034160247	0	0.000109854239238855	6.90183702024218e-05	0.0015094475620606	7.74530476419657e-05	0	0.000227546180241586	0	0.000336976193984217	0.0007458279325976	0.00111162027801222	0	0.000198931217937564	0	0.000195586182621106	0	0	99.9918875127784
MIF	0.441306569273342	0.433172731452755	0.525101439906443	0.376627253106069	0.805131421467091	0.50598524186789	0.370603336909579	0.37510556675445	0.494910325493217	0.489442319642221	0.351526589087166	0.483612629631058	0.384190564179336	0.472714979388906	0.57816692032002	0.57947357461537	0.46044657009978	0.48183722255566	0.295013283724261	0.293004727236884	0.457466109086038	0.546966767937104	0.657780814428258	0.471003546133814	0.625863179972878	0.52535629403181	0.398954779678292	0.257602119995988	0.337660818073172	0.515204239991976	0.386634524511266	0.425122735529426	0.33314941968165	0.516233044234835	0.432255963767141	0.547478101170349	0.204684270402004	0.50247145546603	0.468874689518817	0.888070274610384	0.329639588096166	0.314901992268325	0.317698746814965	0.681975051280791	79.659578206607
