# Supplementary material for: NULISA: a proteomic liquid biopsy platform with attomolar sensitivity and high multiplexing
Source: Nat Commun. 2023 Nov 9;14:7238. doi: 10.1038/s41467-023-42834-x (PMC10636041; doi:10.1038/s41467-023-42834-x)
Supplement: Supplementary file 10 — Source Data [file 41467_2023_42834_MOESM10_ESM.zip › figure_4a_data.csv]

	CXCL10_nulisa	CCL13_nulisa	CCL22_nulisa	CCL3_nulisa	CCL4_nulisa	CCL17_nulisa	IFNG_nulisa	IL10_nulisa	IL13_nulisa	IL1B_nulisa	IL4_nulisa	IL6_nulisa	CXCL8_nulisa	TNF_nulisa	IL12B_nulisa	IL16_nulisa	IL17A_nulisa	IL5_nulisa	IL7_nulisa	VEGFA_nulisa	IL17C_nulisa	IL1RN_nulisa	CCL20_nulisa	CXCL10_olink	CCL13_olink	CCL22_olink	CCL3_olink	CCL4_olink	CCL17_olink	IFNG_olink	IL10_olink	IL13_olink	IL1B_olink	IL4_olink	IL6_olink	CXCL8_olink	TNF_olink	IL12B_olink	IL16_olink	IL17A_olink	IL5_olink	IL7_olink	VEGFA_olink	IL17C_olink	IL1RN_olink	CCL20_olink	CXCL10_msd	CCL13_msd	CCL22_msd
plate1_SMI_A1_Donor01	12.8736857398794	14.1758252290209	14.7173438370018	11.5686650666853	13.999171133593	15.9438884287395	9.70157666489783	12.7910698700115	12.9209441479882	13.8384252765708	11.9771887599446	15.0016736564458	12.8142155667179	13.9642920499082	11.6308480915321	12.6943146320475	13.2655586583851	12.6625853767181	14.7628670477764	15.0543864537774	14.0245746211197	12.272563940695	13.2165216207226	-0.7453	0.5749	-0.1446	0.5397	1.1496	1.6896	-2.5115	0.1154	0.3147	-0.2369	-0.0954	0.4036	0.1762	-0.173	-1.7792	0.3612	-0.4615	-0.4911	0.8403	1.5938	0.6828	-0.1071	0.7014	8.04529042010657	7.02134671172508	10.6216979129838
plate1_SMI_A2_Donor02	13.0137515032253	13.585046746286	14.071180922921	11.9881616937722	13.0446718751479	14.1689777207334	12.3123825658724	14.0278993826521	12.7127682901324	13.2862798400572	12.877115329941	16.0027328664595	14.3887870028872	13.3582613127035	13.7990296059525	12.9157148696033	13.4973073293407	12.7484859535856	14.8303659031925	13.7404710049475	12.428279975994	12.2266947494737	12.9821613875875	0.5527	0.1808	0.4368	1.1688	0.3139	1.2387	1.9024	0.5259	-0.3697	0.2507	-1.5185	1.1796	2.4497	0.651	0.4895	0.1376	0.2701	-0.2677	0.7337	0.3126	-0.2116	0.1281	0.9125	8.0689219992527	6.53057066098685	10.3271267234626
plate1_SMI_A3_Donor03	13.3130353245582	13.5767134729284	13.6829381549083	11.8520712434223	12.92081606416	13.5817066708614	10.9642025355871	13.0903455727739	12.3527798689708	13.1622873172477	14.3391749617912	13.4593810320272	12.7254857744363	14.0518330892983	14.4558688839833	12.4207602509489	12.5610061616347	12.1720612052265	13.9365827172744	13.4039849720069	12.849661121551	12.0403407972015	11.3557628054951	-1.4177	-0.0455	-0.4704	0.4122	0.4111	-0.9493	-0.503	-0.0019	0.527	-0.51	-1.1005	0.1996	0.1782	-0.1099	1.1509	0.0403	-0.0687	0.9557	-0.0998	-0.272	0.3555	-0.2178	-0.6654	8.27655706699492	6.22387617415036	9.63953261322269
plate1_SMI_A5_Donor05	13.4239410773717	12.6499903429476	12.4370042738002	14.2630542337965	11.5088902304986	12.6101928777776	12.2258564217937	11.6731286524667	13.0275896191994	13.2498011461263	12.7021524971763	12.7493801510122	11.6829822986721	12.4087279479964	13.2344399797471	11.7830786471398	12.7904816262522	12.9989499141244	12.9781788305918	13.3424746210503	13.0274488336549	11.8939092886731	11.8955717316077	-0.1949	-1.2849	-2.2658	-1.2589	-0.909	-1.8091	1.4057	-0.9005	-0.3632	-0.3435	-0.4946	-1.7538	-1.3435	-0.4849	-0.039	-1.857	-0.5955	0.1555	-0.7683	-1.5473	-1.0779	-1.1054	-0.697	8.81607013534416	5.34693627641607	8.60444101917811
plate1_SMI_A6_Donor06	13.0552757126294	14.4228353679023	13.4710274757895	11.4678201866505	12.9398481299512	13.1145649847538	10.2123902914836	13.3229270129872	12.7023659416562	13.3005380986685	13.6568061667584	14.7622968541415	12.6077891290284	13.9082123436229	13.0182244533755	13.0583906238806	12.9229237035299	12.9533547408605	14.1835887981095	13.5513466571834	12.2005463062079	12.3638382754095	11.9536407949008	0.5214	1.2476	1.9912	0.4328	0.7506	0.7109	-0.5482	-0.1918	-0.1384	-0.0126	-1.1792	0.5583	0.5541	1.8184	-0.2949	0.5056	-0.1781	5.5217	0.378	-0.1278	-0.7719	0.2546	-0.1003	8.54780549139028	7.33228930966964	10.250627815803
plate1_SMI_A7_Donor07	13.2497120006565	13.9152182568919	14.0173961132026	11.9472861917594	12.1495042967983	13.4588884037916	10.55491802612	12.5681055542743	12.6103450220883	13.0379084376918	13.229674692869	14.4160563043878	12.071476944705	13.9259130043795	13.5368301889402	12.619891568843	13.3461112251176	12.5628271984926	14.1776717972559	13.5992175777357	12.3897183864459	12.8087660246223	13.2245806879997	-0.8726	0.4233	-0.1034	6.7932	-0.5035	-1.3745	0.3058	0.3067	0.1341	-1.0958	-0.4111	0.6467	-0.4662	0.4893	0.1523	0.1087	-0.056	-0.3421	0.351	0.3211	-0.3396	-0.0214	0.9929	8.54046422195954	6.67332045027937	10.0334328553312
plate1_SMI_A8_Donor08	14.6937131337689	13.1538130014466	14.750062803396	11.9628111515168	11.8818614842109	12.4983250852797	11.9606448473387	13.4384993132654	12.8260287504283	13.4207655438317	13.4811645161123	18.4083474296065	13.5868358808371	14.9333594701648	14.9389100728454	12.7534519658019	14.2150711369437	13.0091112174994	12.6443176332386	13.6267461877771	14.1897479527368	13.0074308833994	15.3550052306705	1.3001	-0.1362	0.3266	1.6677	0.7719	-1.2253	1.3544	1.3304	0.3904	0.2375	-0.1201	4.2029	1.4186	1.2637	1.6443	0.3463	0.4199	0.1078	-0.9878	0.351	1.7676	1.4048	3.0703	10.0497492232831	6.17914511904797	11.3516777550564
plate1_SMI_A9_Donor09	12.4095438545642	13.4733430608168	12.915226202798	12.9162726010415	11.3444899845047	12.3614648590642	11.8143283312115	12.070815959344	13.1717093943499	13.4678715052716	12.460925739069	15.6872035736731	14.1560454980289	13.9325565592105	12.7360736744537	12.3383241966056	13.3488514488576	12.5849118179234	14.1607597606939	13.0340311502729	13.284684099813	12.2715238796244	12.3373627505315	0.1088	-0.1349	1.2821	0.1684	-0.6519	0.0088	0.3708	-0.2993	-0.2435	0.1668	0.1515	0.8368	1.935	0.0165	-0.3954	-0.243	-0.5428	-0.6757	0.471	-0.1371	-1.1243	-0.0071	0.4049	8.01655384068737	6.58921958894565	9.78668634343081
plate1_SMI_B1_Donor11	13.2445563938872	13.4282827821375	14.720195545739	12.6241567030232	10.4531717292812	14.0019392899476	12.3009200011824	11.5581708621042	13.3111921071853	13.4897988985919	12.8303401326758	15.0713600124901	12.0716998808766	14.1303581453521	13.9403225854356	12.2944489793629	14.9088832956591	12.27891793614	13.7252843653954	13.7058181176862	14.415272810966	12.2991578589424	13.0990482102737	-1.5007	-0.2434	0.5805	-0.2564	-0.9674	-2.0705	1.1297	-0.5813	0.1822	-0.2016	-0.8531	0.9177	-0.5026	-0.0529	0.5641	-0.0782	0.5272	-0.6808	0.4017	0.0658	1.4909	-0.0525	0.7428	8.740615246974	6.27010901552863	10.5701610144749
plate1_SMI_B10_Donor20	13.2211944167864	12.9210479372735	13.5858622311121	12.095389441889	12.8889570762781	12.7363777396094	11.5591238451026	12.2924517107122	12.1008611436788	13.202637137328	12.4971862190673	14.3098918179664	12.2941542836654	13.8062675368987	13.7037049396951	11.0363040756858	12.2274287049024	12.6398493341939	13.9653547061883	13.493356497355	12.7716837108357	12.4617210247319	11.4319389681924	-0.342	-0.4706	-0.5087	-0.1993	0.4439	-1.5505	-0.5595	-0.9302	-0.4543	-0.6348	0.1141	0.001	-0.3599	-0.2249	0.4786	-1.5597	0.0515	-0.7102	0.3008	-0.1134	-0.651	-0.108	-0.756	8.72256683028982	5.91640250353327	10.0944939309141
plate1_SMI_B2_Donor12	12.574551188429	14.2439757441177	13.2051279287185	12.2033889353513	12.3694426123553	12.6379514256483	11.5836900294147	13.6638887246507	12.3651213705103	13.4365416192712	12.8268084941716	16.2374693336473	15.0653135782367	14.0999189803599	13.145509686152	12.5719516060072	14.0824133832995	12.9918232134399	12.5681018058331	13.3201310235581	13.7519062401408	12.3343877492032	12.2898925322483	-0.3758	0.8907	-0.6322	1.6152	0.1082	-1.1054	0.0608	0.3932	-0.5675	-0.407	0.8865	1.9026	2.4912	0.6511	-0.1332	-0.2408	-0.0868	2.2534	-0.7889	0.1706	0.6449	0.1073	-0.0906	7.93466071788348	7.00666543791236	9.07923048414813
plate1_SMI_B3_Donor13	14.1719145825544	12.5050578251869	13.5079935652673	11.6858244880376	11.6669714138584	14.1216429370355	10.5988249877559	13.925246658701	13.5037395154332	13.2073721593873	12.9510325559642	14.7714200158266	14.3801833202973	13.6893449122011	13.0817297633631	11.91952210143	14.8541617912175	13.288749266595	13.1587099904183	13.4218597791113	13.6060033222107	12.7568912970473	14.0742765925382	-0.3843	-1.2079	-0.8094	0.5642	-0.3866	-0.7101	-1.4424	1.4957	-0.2067	-0.5319	-0.385	0.7514	2.1097	0.1335	-0.2794	-0.6009	0.4644	-2.6575	-0.5721	-0.533	0.941	0.3672	1.7829	9.21837772746367	5.38664271338772	9.58588757403282
plate1_SMI_B4_Donor14	12.8495191154716	13.3036805764165	14.6666471478278	11.9750644596128	12.3582613060459	13.7311285183791	13.0220051120753	13.0324486473368	13.6520606846354	14.7674838905817	14.2261137497886	15.1262633180404	12.0932375203705	13.1917031729555	14.2234741046347	13.9498245676591	14.8082546840286	13.5902544260301	12.61337861349	13.4611530505641	13.2324315864756	13.3669728175324	13.1087083190898	-0.5638	-0.3397	0.1071	-0.2201	-0.678	-0.0965	0.2294	0.7611	-0.1323	1.9033	-0.1548	-0.0117	-0.0073	0.5264	0.8423	0.9291	-0.2214	2.4446	-1.4146	-0.146	-0.3617	1.3588	0.8063	7.98551820089217	6.15466769260935	10.5461538750768
plate1_SMI_B5_Donor15	13.0880274932347	12.8124766037993	13.1955112358248	16.4196295540004	12.2411003037637	13.5497537242477	12.2926225705097	12.5876054687553	12.5044690953572	13.4326165163485	13.0352505708424	14.3279556396107	12.0285632191875	13.9890026488848	12.7562498102663	13.3897405139918	13.2109570676468	13.5378697828398	13.2297677006773	13.456913126565	12.1730122594856	12.5702902576739	11.1944237819555	-0.3766	-0.5941	-0.0962	-0.1676	-0.3659	0.0018	0.1772	-0.0546	0.0759	-0.3835	-0.003	-0.2167	-0.4773	-0.7522	-0.4219	-0.153	0.0028	-0.8593	-0.44	0.2734	-0.8816	0.2233	-0.8503	8.47181756641955	5.80744198839467	9.91743792409768
plate1_SMI_B6_Donor16	12.9713571969211	14.1215283986726	14.1727216886466	12.0019444058726	13.1142724482078	13.7613256176412	12.1404489198609	11.3288096434822	12.5886092244323	15.9957531761632	14.6405271365763	13.1853123109782	13.135350317938	13.5080659875544	13.9897699968447	14.8621891157103	11.8136354953317	12.2210426855842	14.2086440088415	13.7292563988607	11.5878498787519	14.7677586321089	11.8931392906155	0.048	0.5696	0.6101	-0.3676	0.3344	0.3031	0.8415	-2.415	0.1258	3.07	-0.6655	-1.3368	0.6914	1e-04	0.5844	1.5159	-0.7231	0.4913	0.2794	-0.0118	-1.4078	2.4154	0.1156	8.17995122803429	6.768600762785	10.7932187436316
plate1_SMI_B7_Donor17	12.5094910107207	13.8738227120557	14.4355966723662	12.2549569909198	12.6380278330273	13.6496339670741	10.1051401252659	12.5810068349406	12.8727272390482	13.4208762478599	12.5467207320732	15.0845029005118	12.2162689354216	14.3065166655108	11.9202021801481	12.080579077168	14.0556574547072	12.8932033276614	13.9151029908734	13.7148108238512	12.65912598903	12.1978124873051	12.7051083268207	-1.4327	0.2468	0.5979	-0.6774	-0.1359	-0.4486	-0.7311	0.0019	0.1506	-0.4932	0.2349	0.7042	0.028	0.0244	-1.6524	-0.4233	-0.1084	1.1398	0.0529	0.0869	-0.0668	-0.6246	0.4012	7.73910028634182	6.41553554186165	10.7414588408815
plate1_SMI_B8_Donor18	12.9892159236658	14.901539609235	14.4321298208222	12.414539112653	13.9158624803532	16.7178027116924	10.8641456113497	16.1860428922993	13.9541359176086	14.3011231449515	14.7676434554675	13.5374074411206	12.7668534513823	13.3029346417667	14.0694706909619	13.4591330388363	12.2474721680321	15.2669230182129	16.2057339289836	13.8096598042459	11.9902186480317	12.3401093601992	12.0057916381802	0.5108	1.6472	1.3638	0.0206	1.1671	3.3546	-0.4361	1.8792	0.2208	1.0496	-0.0779	-1.1387	0.2979	-0.1719	0.7102	0.537	-0.3443	-0.0987	2.4202	0.2573	-0.7031	-0.306	-0.2251	8.51038528049321	7.88898015588669	10.6103416486294
plate1_SMI_B9_Donor19	12.8989132961781	13.3165657779016	14.2759625182289	14.5100969715542	11.4159267382822	14.9308755046631	12.2718010315209	12.6881435134224	13.3707605414666	13.759584461226	13.2072008590236	15.5938298072423	13.9706338347606	13.7521250450853	12.2265952715487	13.3497523105476	12.1901981427761	11.8308845214693	14.2877848121952	13.4411618255391	13.7634436533835	13.1329203790388	13.1828472919936	-0.3077	-0.1034	0.328	0.1077	-0.7677	1.1172	0.7708	-0.5306	-0.1523	0.4792	0.2776	1.1445	1.6166	-0.0591	-1.1399	0.9241	-0.2882	0.2893	0.5045	0.5007	0.8484	0.9516	1.0351	8.33791421011134	6.32954027508426	10.4467091931424
plate1_SMI_C1_Donor21	13.2194414364715	12.6284067028954	14.5195370647219	12.0535852593628	12.6637935991472	12.4794251906681	11.1066723899589	12.6024572182599	12.9269239307084	13.1075835292014	12.5481008308464	14.5707376399218	11.7086792946918	13.4222232808842	14.8579839158458	12.4965175772032	13.5161967503208	12.197915141419	13.3631274662055	13.553543247812	15.5610287130334	12.5968386034511	12.1531600946614	0.0227	-0.8535	0.4252	-0.7624	-0.051	-1.1838	0.7065	0.0941	0.2232	-0.3337	0.0819	0.682	-0.8256	-0.0719	1.4581	0.0441	0.865	0.3321	-0.5461	0.3289	1.8313	0.1707	-0.0985	8.62943094829073	5.55190217202273	10.1641712599944
plate1_SMI_C10_Donor30	12.5431715096928	12.2056323590619	13.1988189538714	12.0975609980838	12.1080244702136	12.4892377041479	10.7756299127652	12.3842821488872	14.4581027809331	13.2417156429079	12.646803561242	13.8709086043905	11.9677948295795	13.7098545338541	12.8874154550648	12.3648908070179	13.5928681015423	15.7796926825396	12.1401007655071	13.1992030840084	12.9611859397529	11.870171413012	12.4039462437944	-1.643	-1.7932	-1.776	-0.6452	-0.5225	-2.5545	-1.1006	-0.9361	-0.1076	0.1132	0.5604	-0.2023	-1.0506	-0.4838	-0.4278	-0.6172	0.5873	-0.5344	-0.9755	-1.0566	-0.1891	-1.2846	-0.3077	7.75896794356741	5.07939700086981	9.40295418867133
plate1_SMI_C2_Donor22	14.2288486331299	16.0472188419487	13.7947935057014	12.0512129277941	13.2390458954692	13.4236278733902	13.0543201014003	15.0403261152991	12.482364831884	13.4426497335415	13.9802804870387	15.8494635174068	13.9546302875661	14.7542148309651	13.6563403041702	12.9103339952123	17.93764581998	15.0956960397578	14.4994015929503	13.6239635581694	13.4049029219399	14.2634349057976	13.4099367283322	0.7377	2.946	0.0468	0.9139	0.445	0.3078	1.3153	1.913	-0.0633	0.1571	-0.0906	0.6988	1.3968	0.7534	-0.0614	-0.3742	1.1787	0.7963	-1.6087	0.7304	0.6013	1.5736	1.3013	9.60901940833759	8.83860806957894	9.81110044909263
plate1_SMI_C3_Donor23	13.9509176562475	13.7267753564866	13.4155688898144	12.2334067903001	12.5272757451857	13.5376730288798	11.2259424362304	13.1164909463605	14.5706817429574	13.3331261913599	13.2572874067029	12.9463413091594	12.3401159873236	13.8987413369726	13.1265213274868	12.0645165869508	13.2652608265427	14.2702165174402	13.9092418585954	13.3558577841882	14.5510145448915	11.6899595754713	12.074143275935	0.2011	0.1001	-1.3063	-0.8869	-0.4385	-0.7548	0.0174	0.4697	-0.0169	0.0114	-1.0829	-1.1544	-0.3898	-0.1413	-0.3438	-0.6887	-0.7366	0.29	-0.148	-0.9307	1.5074	-1.2215	-0.2964	8.96883803525274	6.46392135698713	9.68229235650519
plate1_SMI_C4_Donor24	15.9612122629672	14.2392689669198	15.2359409090266	12.3468075393326	14.9016590794881	15.3612441616526	14.506369226008	14.2800945479413	14.8307981509926	13.4716041867433	12.8945540784133	15.1403831009912	13.6358774421174	14.3707964892289	15.2168563456329	13.3784447012947	13.6959380918855	15.1108475133222	15.5656488627709	13.3311521249758	12.4362482313706	13.7969798446812	13.4051669876768	3.0345	0.5953	0.471	1.144	2.0642	1.0072	3.138	1.0441	0.3521	0.1729	-1.4826	0.6525	1.1589	1.1304	1.6931	0.4923	-0.0815	3.9784	1.4921	0.26	-0.9556	1.4979	1.3018	10.2099646373068	7.13412385959084	10.8720136304868
plate1_SMI_C5_Donor25	13.2090022871752	14.2633008901476	14.1774489773309	12.1652653903536	13.6146095598299	14.6969635664955	12.128408473787	12.1852965549459	12.861485345202	13.382751308024	14.5734050268212	14.2582221827422	13.4518532398035	14.611674426609	13.4674949456902	13.1358837166984	14.5401506396835	12.2221205096686	15.4901544965715	13.2903470948365	12.9618814120998	12.4763356880811	11.790500379198	0.3346	0.5303	1.5023	0.1602	0.9259	1.3441	0.894	-0.6693	-0.8306	-0.0661	0.627	0.1927	0.9888	-0.0053	0.0048	0.0931	-0.2644	-0.6351	1.286	-0.5836	0.2808	-0.5866	-0.6054	8.35090588826777	6.92810627737346	9.3517118440106
plate1_SMI_C7_Donor27	13.0169795194588	14.8571850040225	13.9709338353317	12.3328365689157	14.1062175391545	16.3677849979295	11.2225121862582	13.1448700120854	13.0395048850184	16.2369130208673	13.4650904927112	13.2966916681842	13.1289671527598	14.0124590785781	12.8673561962591	14.7215846227648	13.4649962619815	13.3744143178094	14.7384787271443	15.1902576454273	13.9683226677105	14.0634532221042	12.3134000297383	-0.9256	1.287	-1.0873	7.5991	0.8823	1.409	-0.0174	-0.7519	-0.4439	3.0773	-0.8619	-1.2626	0.223	-0.2223	-0.5358	0.7891	-0.3241	0.925	0.5755	1.9658	0.0821	1.5206	-0.1948	8.20432357903668	7.57596815851433	9.78337515357232
plate1_SMI_C8_Donor28	13.1986229910605	14.56942962942	14.4645848093633	12.2122500741385	13.8267670401858	17.0708292678658	10.3301541215428	12.5023307962188	12.9326665191698	16.7161440810153	13.3001272076756	13.283922099993	14.5344052462565	13.6838279136093	13.6090814374874	15.1912943934329	14.2439302525893	13.3536218118168	15.9484787425355	15.0208824449499	12.9719806415862	14.7147194065525	12.1416650550169	-0.0033	1.1097	1.4635	-0.4328	0.7735	3.5042	-2.1727	0.336	0.1435	3.971	0.4673	-2.1206	2.0604	-0.0746	0.2146	1.3854	-0.2897	0.6575	1.7449	1.7377	-0.7879	2.6467	-0.0547	8.32800697050301	7.48385286210991	10.3813601077428
plate1_SMI_C9_Donor29	13.9398389395944	14.004206794148	13.0437693302827	11.9058489115852	14.6402389367907	14.4188971575943	11.6657251677287	14.6942076458609	11.8187857409499	14.1294354596015	14.5244411210788	15.3291562565053	14.0648920224191	15.4565022857696	13.84458994882	14.377500956617	15.9634746360743	12.9830416037693	15.3288560252006	13.946469931321	13.3475272856334	13.0861826305687	12.7805216847364	-0.0534	-0.1728	-1.1254	1.1282	1.6113	-0.1188	-0.0561	1.7449	0.1258	0.6927	-1.2759	0.3018	1.1583	0.6903	0.264	1.7734	0.8923	-0.5877	1.1332	0.1899	-0.1444	0.4287	0.2731	9.08701683448358	6.6681711351636	9.24942020463643
plate1_SMI_D1_Donor31	12.5752452223735	13.1893120460483	13.1102236171771	11.7644356232997	12.2562465148782	15.3507921917897	10.7181140654474	11.4923652827403	12.0104734039086	13.5302328929061	12.4209648327102	12.6332480710634	12.750836777312	14.1087009983632	13.1490721913067	11.4739678181575	13.5417749919733	11.5857399087185	15.197321138724	13.4408943693795	12.4278239427155	10.9562661086305	11.5857247029655	-0.4967	0.0487	-1.3662	-0.4609	-0.1087	1.3818	-0.0998	-0.9931	0.1832	0.5616	-0.9041	-1.3803	0.3038	-0.01	0.1567	-0.9023	-0.1981	4.3199	1.6331	0.2846	-0.3513	-2.1074	-0.2033	8.10652729987573	6.68514106843995	9.46522359382185
plate1_SMI_D10_Donor40	14.1563354956001	15.9542954073448	14.6018065084942	11.8176239099292	12.5453833558482	16.7606538821321	12.949291161631	13.739829977626	13.9346063944835	15.4115922750712	15.0366549839648	14.5206076218106	12.952562127867	13.6161167968771	13.3564583082744	16.9871146358707	13.4462263371973	14.8912786968416	13.7617031000196	13.8465858725216	12.7510621171073	14.8874461578042	12.4020188015284	2.3895	2.7282	2.641	-0.0428	0.224	3.3224	0.927	1	-0.2733	2.4063	0.6223	-1.6363	0.4046	0.3949	-0.1613	3.3969	0.048	-0.3517	-0.5148	0.4854	-0.9417	2.5516	0.287	10.0253430537691	8.73146718208841	10.5039057735555
plate1_SMI_D2_Donor32	12.7517014346501	13.5862400462567	13.5480828960192	11.8372213231076	12.8461939273846	14.3637684800621	10.8037665426093	14.7714922223869	10.8201518694878	14.1571670194063	12.9932856255915	16.8780463940837	13.9366819663762	12.9179728902192	12.2309565199064	12.0997012656928	17.8952736284815	12.157958082073	15.6368394925668	14.4442474381477	15.5544248548757	13.1690146116	14.1604089469611	-0.0414	0.4282	-0.4139	0.1238	0.224	0.8236	-0.513	1.4766	-0.0083	0.6184	0.7701	1.9932	1.9396	-0.238	-0.8354	-0.5739	1.8487	-1.3835	1.7542	1.6647	0.797	0.9783	2.2411	8.36374594498147	6.72336561131573	10.064321932142
plate1_SMI_D3_Donor33	13.5933901935666	12.8234077514485	13.7766595970253	12.1691349023283	12.3353098583179	12.5057426592415	11.9005165942593	12.7025927845104	11.1681836899301	13.328966855423	13.2385717979186	13.3881293383757	11.9583504644119	14.1633507351409	13.8974989951943	12.7332148499707	13.5303152083217	12.2290863172588	13.1466432122267	13.3507178237153	12.2059989855286	12.3646985345588	11.8443829540383	0.0033	-0.6925	-0.3108	-0.3679	-0.3029	-1.526	0.819	-1.7047	1.5746	-0.4995	-0.0426	-1.2894	-0.4352	-1e-04	0.6694	0.497	0.2132	-1.0803	-0.6146	-0.2446	-0.6484	-0.4726	-0.3013	8.68371766197825	5.52558517949806	9.50249577368937
plate1_SMI_D4_Donor34	15.4963465576522	14.0633698751597	14.2606125110473	12.5597516953615	12.0552398926407	15.2496830710041	12.41113645168	14.8495101124486	14.3619130308006	13.3922198424055	13.8445062894308	15.6116435010427	14.4272170784395	12.7631009296805	14.9712777864807	12.4540139004499	14.0653584411898	14.3591851814859	13.1422103790511	13.2678294535076	13.0448202604829	12.9020692824129	14.3938546806776	1.5582	0.9654	0.1242	0.1049	-0.3398	0.6367	1.2232	2.0427	-0.0251	-0.1325	0.469	1.4848	2.1904	1.1063	1.6457	-0.3955	0.2832	-0.2252	-0.7783	0.1177	1.3122	0.8908	2.3163	10.5573737893136	6.9048567263243	9.99684452082542
plate1_SMI_D5_Donor35	13.4574143862767	13.7253380220443	14.1130647926936	12.08747767661	13.4419381804649	15.2569137181569	11.6313896421489	12.5042604470581	13.2149501648236	13.4185695531228	13.6048998922106	14.4900972486378	12.4154660736802	13.9325224657872	13.5809237485039	11.4816222099276	13.2429527127898	13.4244699589258	14.9084356884371	13.4768749001387	13.4120944672372	12.8698973897624	12.2612261318456	-0.6206	-0.1171	0.1072	-0.1064	0.488	0.7183	-0.4725	-0.9824	-0.0467	0.132	1.0146	-0.0057	-0.4173	-0.1056	0.0706	-1.4424	-0.5192	0.6188	0.7499	-0.5325	-0.014	0.1187	-0.1463	8.59022445752248	6.5984158108775	10.2195681981286
plate1_SMI_D6_Donor36	14.7156533546491	13.3092679280455	13.1146595149016	12.4970696958477	12.7233547476386	13.1305575713251	11.7835002033961	12.6915937288528	12.0442592807198	13.6668574535799	13.4936308845304	16.2803185547896	13.2705474222476	14.5904270148803	13.4255107867699	13.0007899511793	13.3996884267587	13.2587397510389	13.5701624984443	13.5776447119609	13.7896442525221	12.7507673446719	12.3853950805772	0.996	-0.258	-1.0968	0.2711	0.1576	-1.6041	1.1462	-0.3343	0.1055	-0.4097	-0.7346	1.1436	0.7021	0.2212	0.0312	0.3045	-0.1188	-2.0443	-0.3449	0.287	0.9969	-0.2231	0.8228	9.67891597094248	6.01292730758141	8.89027255523927
plate1_SMI_D7_Donor37	13.4564488854078	13.6011951482085	13.5920150326123	12.2775985431809	13.7208605298516	14.6443783253369	13.5741943592444	12.2294953378862	15.1884793109617	13.4545482510485	13.1145284423199	14.7118725207287	13.2036566854981	14.0908778463185	12.3412889594927	12.0103238291046	13.5619558082888	18.2319775905357	13.9661124075163	13.3784897242064	13.1742123332802	12.2177862139806	13.1262107858083	-0.9927	-0.2897	-0.8513	0.1905	0.5719	0.1507	1.8732	-1.5846	-0.1345	0.4172	-0.145	0.3405	0.4558	-0.077	-1.1198	-0.5246	0.3533	-0.2738	-0.1177	-0.5264	-0.8459	-0.7916	0.6717	8.34282364929885	6.17751878222695	9.5364399282209
plate1_SMI_D8_Donor38	13.74042032245	13.3011448405485	13.6261756355589	11.9388634839005	12.7384043312185	12.8379576709395	11.7033092796046	12.2763902923503	14.8581571638569	13.3742099640276	13.5221995504904	14.8077829695297	12.456597909641	14.5554859578421	13.8939399001175	12.6486586766439	15.7700568064515	13.5730329385189	13.0326693904075	13.1509770090382	13.0178762609875	12.5866981100745	12.1516418204133	0.0627	-0.1047	-0.648	0.2672	0.5135	-1.4575	0.5915	-0.7159	-1.0149	-0.1704	-1.6457	1.3414	-0.0643	-0.1158	0.4357	0.0646	0.7606	-1.6435	-0.15	-0.0495	0.3496	0.0214	-0.2599	8.85075858333108	5.91640250353327	9.42237757584077
plate1_SMI_D9_Donor39	13.9489642217268	13.9714306445	14.2178921903918	12.1190668509852	13.1750687820032	13.726174122422	11.8188098323272	12.7695701416908	13.0345388699547	13.2594258400292	14.1478146406409	14.8174911859361	12.6044640549854	14.4122728607156	14.6161591896907	12.7341166811148	12.7954090153358	12.7975686147146	14.2065897038101	13.8756606201733	12.930494043833	13.4643088712267	12.2518222319665	-0.07	0.4804	-0.3015	0.1498	1.1362	-1.021	-0.6505	-0.1231	-0.0547	-0.7265	0.0943	0.9115	-0.0077	0.1273	1.115	0.2571	-0.0879	-0.3842	0.2299	0.6096	-0.1741	0.8179	-0.0291	9.16050345609889	6.79191948561008	10.39671597144
plate1_SMI_E1_Donor41	13.6596928731854	15.0655046166046	14.1725452600389	11.8419874649639	12.9875711167191	14.5726969116985	10.7612449956107	12.9436924004541	14.0586665921826	13.6289555542071	13.1878155872574	13.891705644842	13.5416879492934	14.4631220966971	14.4358782827284	12.3814664573479	15.4556885647133	12.7709696450507	14.2958509423236	13.5609098586633	14.3817613490451	12.2472986234694	14.2229575755383	-0.327	1.6075	-0.5261	-0.1916	0.0699	-0.029	-0.2264	-0.0292	-0.2021	-0.0703	-1.6016	-0.4802	1.0414	0.6921	0.9214	-0.6339	0.755	-0.1521	0.6792	0.3114	0.7331	-0.7404	1.7074	8.6226113696867	7.5601821241366	9.78503180295072
plate1_SMI_E2_Donor42	13.7802043749874	14.2361951501292	14.2933177954868	11.4672764749628	13.06219349725	14.0998430759167	10.6328344865224	13.1396146880823	13.1896001125418	13.3972899652931	12.8635102331971	16.0726154040936	11.9223748200239	13.7369574481016	13.5773020651111	13.026875120862	15.7003895360173	14.0410479346612	14.0208832222373	13.4551736781765	12.8045964276391	14.2919111935786	13.5527658762558	0.1709	0.9487	0.6835	0.3482	-0.0155	-0.3437	-0.1501	0.2126	-0.396	-0.1213	-0.7094	1.2708	1.0591	0.8939	0.2563	0.3484	0.6639	2.0296	0.0302	0.8426	-0.6192	1.867	1.206	8.90544545569926	6.85082036145022	10.2608911403926
plate1_SMI_E3_Donor43	12.4456426809789	13.1467466619623	14.0938707152414	11.4719811576884	12.9478720279166	15.3262789891212	10.7225454889175	12.497734165249	12.9165895239269	13.3335749905754	12.8132155779786	14.1841692527293	13.072509120067	14.218906475547	13.3286150862591	12.1276500675528	15.2013755785842	13.1449144804622	14.1308184348472	13.4604401616001	13.9408542005027	12.2256691828529	12.4465440617755	-1.5535	-0.498	-0.2674	-0.0619	0.091	0.6584	-0.5152	-0.385	-0.3456	-0.0284	-0.7248	-0.2215	0.5002	0.5289	-0.066	-0.3688	0.2947	-0.5421	0.1144	-0.0239	0.014	-0.6279	0.1216	7.44717417017712	5.87063558049485	10.2337123094261
plate1_SMI_E4_Donor44	13.7903697696316	13.8293823048674	14.193327482515	11.2764379214985	12.6768638172702	14.3978213703977	11.3373599611904	15.5836750393245	14.7360784927702	13.4086926555222	12.3162723298309	17.0350885981095	13.4910735911556	13.6868191401207	12.2879626099928	12.6108819232644	15.5349875959698	19.8422196931014	13.3450890956623	13.1641487527147	15.923255509832	13.5058612584413	13.7481849958279	0.0073	0.5481	-0.137	1.7449	0.4514	-0.3634	0.086	1.6072	-0.6164	-0.0114	-0.1921	2.5033	1.2949	0.3968	-1.1699	-0.1608	0.1358	0.6979	-0.2504	0.2055	2.2112	1.0431	1.4714	8.87223032475199	6.29859484383362	9.86661568351251
plate1_SMI_E5_Donor45	13.2071256349044	14.3872905061223	14.355696140612	13.9759471417348	13.3210287610282	13.6997686218214	9.99427381767982	14.4698952444232	13.7468346524292	13.187409768982	12.7142891454653	14.1579508817001	13.2265323351355	13.6655645458362	14.0759214878321	13.2277121673924	14.1844552562085	12.5569039525058	13.6317269203609	13.5850489376899	13.2299310016225	11.8406156045852	12.154950301213	-0.1854	0.7994	0.7429	0.0063	0.3487	0.4338	-0.9017	2.0719	-0.3832	-0.5255	0.4521	-1.0891	0.6062	-0.0183	0.5282	0.9595	0.3459	1.1777	-0.1494	0.0872	0.2817	-0.6445	-0.1871	8.06738632157322	6.75758183988155	10.3305510346128
plate1_SMI_E6_Donor46	15.4818950774687	13.5761523496496	14.0752793432028	13.1539560565187	14.5270829003531	15.194190622177	13.4074711299823	13.8176996148217	13.9196100990433	13.9883883178905	13.6910686636786	16.9598110911247	13.7149865779843	15.451291338514	15.3458144443889	12.8305471508523	14.8675562704042	15.9443440533304	15.2181423570897	13.6907985825862	14.154252793799	13.1150711595417	13.6855248806318	1.8416	-0.2625	0.4469	1.1071	1.4532	1.3226	1.3616	0.5713	0.1675	0.2608	-0.6385	1.7051	1.1406	1.2681	1.4454	-0.1523	0.0898	3.3014	0.9791	0.2617	-0.041	0.6894	1.2701	10.3369890422036	6.37771377855574	9.74743959821201
plate1_SMI_E7_Donor47	12.9044018450204	13.5332023466198	12.66599802841	16.9191199328705	12.5012984732128	13.3377658000759	10.9501203142814	11.6807367695262	12.7029568759185	13.2257138183828	12.3503670647456	12.9724342078974	12.3247768010195	12.9858253501374	12.3258111605387	14.1576727635013	11.6566462238979	13.1318153266967	13.5137925110649	13.2165330502084	11.6258965179044	11.3727598024248	11.37499235322	-0.4373	-0.3815	0.1082	-0.8771	-0.7399	-0.1641	-2.0785	-1.4889	0.199	-0.1612	1.0697	-0.9026	-0.7221	-0.6875	-1.3172	-1.4656	-0.1168	0.2275	-0.7496	-1.3269	-1.1887	-1.004	-1.0107	7.8726312235812	6.1654951838121	8.60209249098483
plate1_SMI_E8_Donor48	14.4899441511455	14.5145883248836	16.5257380813391	14.578809686691	12.3498082433533	16.8116321462103	10.8393048108522	14.105682363158	14.6017196962039	13.7441884965573	14.2747706859347	14.7937472777194	13.058071738421	15.0446036263872	15.2481243706279	14.0208995375699	15.7620053074273	14.5911681339753	14.9731709356416	13.5357019619467	14.8775690753714	12.8993193495401	13.4703348593895	0.3538	1.0133	1.5151	0.837	-0.0244	1.6663	-1.6755	0.9753	0.1863	0.3784	1.4683	-0.2694	0.3849	1.0703	1.6347	0.0481	1.0799	-1.5969	0.6947	0.4394	1.4814	0.1228	0.7558	9.34098717284355	7.15989561925022	11.805062360191
plate1_SMI_E9_Donor49	13.1603028605534	13.0220581741019	13.2810568610125	11.6120640214688	12.2182833967603	12.7207724761584	11.9753000992812	12.9486947198545	12.837617164207	13.0761041708464	13.9088199549706	13.8698046500315	12.4448306781808	13.8877803583963	12.9817181550964	12.2402663947031	21.1599282478707	12.0605724107464	13.6625202784737	13.1557693404693	13.7676616736692	12.6102163342572	12.6117581743685	-1.2301	-0.6496	-0.9099	-0.8931	-0.5593	-1.985	0.1424	-0.2077	0.0648	-0.2765	0.8627	-0.3407	-0.2917	-0.0736	-0.6519	-0.6422	1.3782	0.0291	-0.2772	-0.5695	0.7896	-0.0811	0.1146	8.24966818166921	5.83998688560056	9.55077431212673
plate1_SMI_F1_Donor51	12.7497254621673	12.1006108097487	13.892400632563	11.8693470326109	10.7207060758212	11.8058348920202	10.6993070989102	11.6750952301163	12.056130413769	13.2789222773023	12.2691086246232	13.2441330426068	11.4856970581162	12.8874490203144	13.3133367040908	11.9490510195715	13.9282735112608	12.0892006792746	13.0350428316091	13.2858839639027	12.1825713203556	12.6043691884585	12.783255509228	-1.3416	-1.2381	-0.8443	-0.8511	-1.5517	-3.2814	-0.1747	-1.8521	0.2197	-0.4171	0.4076	-0.2519	-0.9142	-0.0845	0.1377	-0.8354	-0.0462	5.4056	-0.2104	-0.9301	-0.3592	0.4486	0.9817	8.46937557168967	5.07684893510384	10.0461346996933
plate1_SMI_F10_Donor60	13.8142377295167	13.3821878865101	13.7726419782694	11.6977738700966	12.5685427369029	15.0592672050028	12.069378100153	13.4229931182087	13.0618298982315	13.4597057297355	13.8723316756984	13.7662467897496	12.3388082676732	13.4717911719895	14.3327768843624	12.9654822837722	13.2096410958695	13.8072833071121	14.0601639429541	13.6732402924211	14.056212717523	11.9056580587793	14.6135351775059	0.2224	-0.3887	-0.5891	-0.4705	-0.1276	0.6258	0.4634	0.7431	0.0302	-0.3182	0.7896	-1.5023	-0.5297	0.2212	0.7063	-4e-04	0.0476	-1.8672	0.1008	0.5011	0.0368	-1.0562	2.3373	8.82267590726273	5.95173680375397	9.87414604326647
plate1_SMI_F2_Donor52	13.3082889599413	13.6762421038423	13.1789196221601	11.7688423808811	12.6689625398619	12.9553443938011	10.8048472102696	12.6214758453358	12.1367372550042	13.1271693281366	11.5829437955794	15.0499035274751	12.4790127546526	13.9458348698891	14.031667276196	12.7933570841385	13.4858289390036	12.8498009785952	14.3028295518156	13.4868136835555	12.1220286196821	12.0115237106118	12.2899682543257	0.245	0.349	0.1363	-0.0239	-0.2929	0.1931	-1.145	0.2051	-0.1285	-0.7873	-1.0454	0.541	1.8655	0.2178	0.4996	-0.182	-0.1667	-0.9751	-1.5098	-0.3951	-0.0746	-1.304	0.3091	8.80449590619922	6.94245210918882	9.40738936046445
plate1_SMI_F3_Donor53	13.0156848236	12.3747873081468	13.2947124721203	11.8086738711817	11.7545187164611	12.7646952562517	11.5011393765922	12.1511173706644	13.7420119985916	13.117890299545	12.9629909802079	12.7488564677677	12.034913025368	13.4528807638281	13.1705201247607	11.786842791963	13.3980630848367	13.5733386154295	13.1402024581018	13.5740285030869	13.2639907427279	10.9841927659327	11.5021732064249	-1.4972	-1.065	-1.272	-0.6861	-0.6917	-2.1364	-0.7213	-0.1898	0.2791	-0.3338	1.035	-0.8762	-0.6198	-0.2372	-0.2083	-1.0895	-0.4834	0.1782	-0.4081	-0.1878	0.4821	-1.7798	-1.0473	7.99767967116875	5.10799726660654	9.76589164939766
plate1_SMI_F4_Donor54	13.8557672761515	16.1277409061502	13.8943845517086	12.2472122417003	13.9818236172334	17.5656045142782	12.4800482403497	12.4431110666597	12.1578704032793	14.5768265229022	15.7362261957441	14.4540800554308	13.443882870767	15.236385249094	13.9653943925629	15.0879101299539	14.6260186778674	13.14645542456	16.2044719600528	13.9157342577049	13.8055578257237	13.5665551406125	11.6830594623664	0.9759	3.1355	1.3144	0.1373	1.3497	4.0754	0.7854	-0.7796	0.4247	1.7446	-0.0301	0.2849	1.193	0.6134	0.6512	2.7358	0.544	0.0233	2.2969	0.8115	0.9369	1.3176	-0.6329	9.10724023438864	9.32324900339272	10.6499659076886
plate1_SMI_F5_Donor55	13.0614882531173	13.6305830189846	13.6228695797744	12.1993478295868	12.5283913832336	14.2485222322181	11.4985877755573	13.590942816397	13.8271283411712	13.536450222898	12.4679061190638	14.5706343041468	12.5201734019614	14.3922349723177	13.7215035730149	12.6969969416913	13.8192935710186	13.4978441659894	12.7914340098164	13.5060183688514	14.0006365679902	12.5149474331819	11.4102964103829	-0.2301	-0.027	-0.0051	-0.16	0.0155	0.0245	-1.384	0.9695	0.1941	-0.2188	-0.9825	-0.001	-0.1129	0.4051	0.2504	0.3762	-0.1487	-0.3581	-1.3131	0.2026	1.2209	-0.3342	-0.9871	8.16181719412153	5.82339742766234	9.95117329963335
plate1_SMI_F6_Donor56	12.9358078139097	14.333501592558	14.0877644705594	14.2445692314521	13.0350624732862	13.150105617142	10.8861593318654	12.7391244019724	15.6418911764907	13.5879979562359	13.6645852183054	14.2217164371704	13.0420293917616	13.5742478758644	14.3342102198248	13.1277986273654	14.6948627257867	18.1713815254234	15.7331422013879	15.4085349909123	13.2999117475231	12.0511434599216	12.6581672506497	0.4187	1.0174	1.4553	0.0624	0.3603	0.1509	-0.1768	0.5178	0.0187	0.0863	0.7836	-1.4941	1.0505	0.0369	0.9063	-0.1862	0.918	3.1579	1.6264	2.3286	0.0729	-0.7832	0.5132	7.66491970572794	7.2964889719453	9.7129011809867
plate1_SMI_F7_Donor57	13.2717758732832	13.3681975275881	13.7024009385098	12.4246702827218	12.8985003157506	11.9248525367706	10.6805183106347	12.6571134716792	13.4968053427967	13.1201117250472	11.5610455160508	13.436990833004	12.4149830084926	13.9169784817423	13.3258626079173	12.5998453008345	14.5847315606492	13.005543479533	13.0374866700089	13.1282797913181	14.8470212952817	12.2727281816103	15.1866843373165	-0.574	-0.4159	-0.8802	-0.2412	0.0415	-2.3066	-1.6142	-0.49	-0.8623	-0.5875	0.7791	-0.5512	-0.1854	-0.2914	-0.1901	-0.2429	-0.6687	1.5617	-0.7644	-0.3413	1.0219	-0.7882	3.0833	8.50084587728026	6.10598210812468	9.32300859674045
plate1_SMI_F8_Donor58	13.1674033727406	13.6570720766449	14.3155854168998	11.8787898115042	12.7472524515059	13.5835084998904	11.1057058423924	13.4034160291997	13.0757389382822	13.3605635204645	12.8153736764799	14.4199190651774	12.5276396330664	14.1909043861286	14.2811193704825	12.5766191125103	13.8645261448535	14.6697780679084	13.9657807041357	13.601862323903	13.4200489795347	13.1882411229936	14.356175962981	0.1402	0.1956	1.2119	-0.1096	-0.0403	0.2489	-1.1824	0.146	0.0977	0.1374	-0.2037	0.281	-0.12	-0.1995	0.7088	-0.1052	0.4376	-2.0807	-0.3128	0.0118	0.3805	0.1134	2.1305	8.39077729605946	6.32478749275823	9.96098779569393
plate1_SMI_F9_Donor59	14.076874643434	15.5259210682635	13.2980375818311	12.0284800337817	13.4871777220508	16.4671733891323	12.9646255301328	12.83208975663	12.367500387439	13.7908444906004	12.4449372600936	13.8554390827912	12.8580605885644	14.5159540805061	13.5628950914949	12.3513468487336	12.5618257230582	12.9321346765976	15.5141222928357	14.1558245708435	15.0214059679464	11.438021537553	12.7686010071813	0.3123	2.0295	-0.9368	-0.3024	0.3501	1.9965	1.4509	-0.0924	-0.4501	0.1124	-0.5647	-0.5251	-0.0747	0.1281	-0.04	-0.5709	-0.192	-0.7481	1.2955	0.8501	1.252	-1.7186	0.1464	9.03314396256425	8.22428298243607	9.25890894329752
plate1_SMI_G1_Donor61	12.1463302576921	13.1121516086523	13.3731462673381	11.8881760209859	10.9260190071596	13.6962493668059	9.41263953766364	11.7920428052922	13.5431978338331	13.2428661749743	13.0259288985643	12.6336887438395	10.1985803660068	13.0278490491106	12.0207909617814	12.161004741691	14.1453129451589	12.753012013956	11.4000211608232	13.4437901815894	13.3002710302902	11.4379408884033	12.3082986077033	-1.2209	-1e-04	-1.2345	-0.8593	-1.368	-0.5344	-1.7299	-0.232	0.2814	1.1645	0.3407	-1.8446	-2.4371	-0.6825	-1.0555	-0.5327	-0.6019	-0.4069	-1.6303	-0.9923	-0.4405	-0.6865	0.0291	7.56290288002785	6.25962513164345	9.76477106322821
plate1_SMI_G10_Donor70	14.4950869140875	14.7842300084799	14.0784824427883	12.0941304798522	14.1979939322281	15.9775235299152	11.704440303997	13.7890956934579	13.7832420032045	15.5836318860832	18.6610305779312	18.5648517443832	20.3177438438234	15.364869672615	15.2252992718944	18.4267933491653	18.1267202033871	13.8524930464524	15.4948560632403	15.0538131743917	14.7210278258042	14.2846291621103	14.194507829034	1.0472	1.1309	-0.4196	1.1575	1.0334	1.7572	0.3267	-0.1562	-0.3034	2.2807	2.5186	3.1034	7.3043	1.1271	1.5795	3.1377	0.7801	-1.069	1.4447	3.2849	3.1767	2.4734	1.5802	9.40846670133409	7.70908707231352	9.99483349720423
plate1_SMI_G2_Donor62	13.836994882072	14.1984611770202	13.6623614828621	11.8772422841472	12.9904953582531	16.1531474028701	13.757735495155	13.4145541943324	13.101721266326	13.5201550700289	12.7306439111553	16.3816904084746	12.2951288788225	14.3308108549195	13.7494856139843	12.2687664035812	13.53440144506	14.071546330675	14.5246266101104	13.8554609910517	14.5413300888698	12.2123568081684	11.8430930317738	0.3608	1.2743	-0.3938	0.9973	0.8976	1.5164	2.7752	0.9202	0.2322	0.147	-0.4037	2.6279	0.4702	0.4646	0.5971	-0.2641	0.2164	0.2301	0.559	1.1616	2.1872	0.1305	-0.354	9.17754877749318	7.17722517817803	9.67373197200409
plate1_SMI_G3_Donor63	13.0297350738528	14.2627804608665	13.5227886940625	11.8441148954746	12.8922283042091	15.6681111482578	11.3847366153035	12.4819907337677	13.6799151714227	13.7299955488318	11.9586242989857	15.840169802441	12.8223340584718	13.8276052339869	13.1893046472539	11.8495858184272	14.410918018818	14.3766367874829	15.9491904786387	13.5455598478622	13.1344770648926	11.6445228774092	12.1710939063011	-1.2967	0.9996	-0.6268	-0.4252	0.1092	0.969	-0.0356	-0.1006	-0.1016	0.6492	-1.0739	0.7633	0.2881	0.1379	-0.0048	-0.6241	0.0566	-1.2237	1.8815	-0.019	0.3181	-1.0853	-0.0367	8.26337780152248	7.28749275002268	9.554827535611
plate1_SMI_G4_Donor64	14.5618701267303	14.073831679092	14.7074240890841	11.3955637494737	13.8013196497772	15.0903341392846	11.8358510700734	12.7690579421836	13.4661441454902	13.6977471503161	12.5170433086657	14.9558304544116	12.9673942863255	14.6911522831028	14.6325479870825	12.6367318926266	16.105300675372	13.6597583963821	14.5807483316126	13.4392932682179	13.855605737752	13.1376093762342	13.865416929271	1.1066	0.8602	1.1669	0.5801	1.1514	1.369	0.7829	0.1545	0.2062	0.7965	-0.3286	0.986	0.8148	0.8193	1.1527	4e-04	0.6108	0.3532	0.6995	-0.2842	1.0617	0.5907	1.7951	9.44275233085869	7.06285309460886	10.5667522791768
plate1_SMI_G6_Donor66	14.3498010011971	13.8876529151222	13.3755524937817	11.9142339337783	13.1257597442861	12.8869908704265	11.0336744249965	13.8421653346293	14.0496347739239	13.3829865705148	14.6606423812633	16.4378095200553	12.0451586168022	14.7710601392829	14.2323461817539	13.259504055821	13.9393063116039	14.0348301451557	11.4768169028676	13.2424284516917	12.8682061849429	12.4500962508778	11.7061365708578	0.4605	0.5094	-0.7823	0.7723	0.0691	-1.5363	-0.2731	-0.1973	0.1219	-0.4981	1.1084	0.4428	-0.2923	0.9328	0.7948	0.1854	0.0389	3.8178	-1.6838	0.3765	-0.5239	-0.3101	-0.8839	9.33820860256671	6.52586519210854	9.31137012678379
plate1_SMI_G7_Donor67	13.7011689614846	13.5272502333518	13.4706066190269	12.0372992345921	14.0385531000218	14.4451669973945	11.301595229864	12.7592608498146	11.1071222984384	13.4811354014953	12.7723403948752	12.7276934662009	12.5153289002492	14.4344362829121	12.8931593225593	12.5507222927645	14.2679332140025	11.9572662127495	14.8529955352371	13.7559917891143	13.9882766389708	11.7008109555357	12.0101327711099	-0.7181	-0.2833	-1.6509	0.1057	0.8619	-0.5029	0.1995	0.2528	-0.3888	-0.0948	0.534	-1.8489	0.1021	0.0869	-0.7036	-0.6179	-0.1442	-0.3405	0.5473	-0.1219	1.8518	-1.5261	-0.6828	8.86524294430007	6.28461279231852	9.66770597835487
plate1_SMI_G8_Donor68	15.9678308478361	14.6371818055727	14.1458619917147	16.6672756450244	12.1629387685729	14.598710612033	11.3804337522188	13.5418826734369	14.9896858421369	15.9368112497312	13.5310443193002	15.3048131320709	12.4946552023855	14.6620746524896	14.5366133984069	14.5304016873226	13.5038197177339	15.6315116753739	13.910635615592	13.6834692857531	14.1250336979013	12.2169494964701	11.9071031446551	2.1709	1.0867	-0.7224	0.0297	-0.3477	0.062	0.1677	0.6934	-0.011	-0.6284	-2.3609	0.7854	-0.4158	0.5697	0.8957	0.6178	-0.2217	-2.0138	-0.1423	0.3251	0.9612	-0.6919	-0.7681	10.6821233338953	7.3023590572124	10.0984644581033
plate1_SMI_G9_Donor69	13.0132703690036	13.6697375147366	13.6410004323741	12.9590653792595	12.5126347239154	14.7164242159249	10.468089484111	11.855130838702	14.1929224109976	13.4420120179123	12.4717998916002	13.6137233545829	12.5762385429492	14.0518233362985	12.7771006271445	11.6879717976822	14.3582923835919	13.0509335488036	14.8026958853108	13.2561665388148	13.1939437652214	12.0130962434878	12.0052667644195	-1.5546	-0.1017	-1.1603	-1.1299	-0.2031	-0.3516	-0.7309	-2.0714	-0.0986	-0.7744	0.2156	-0.7066	-0.3707	-0.5059	-0.8817	-1.0607	-0.2475	1.1336	0.834	-0.6058	-0.0236	-1.1232	-0.6653	8.21092394353787	6.75072793504312	10.289012075358
plate1_SMI_H1_Donor71	12.4886498365728	13.1993568395884	14.5147159620682	11.7828970976361	13.4124908442285	14.8115070189714	10.7392055565631	12.1174303855233	13.0262291404147	13.7655758696079	12.9192887331545	14.5177069143936	11.8983331024696	13.698058374359	12.0506528435048	12.2317522327471	13.801063021533	13.6833798886475	14.2238116759181	13.9670621651785	13.5710868719551	12.9729225535278	11.7285561936494	-0.9623	-0.5639	-0.0504	-0.1972	0.2894	1.0427	-0.8259	-0.5005	-0.1709	1.297	0.5087	0.3581	-0.7452	-0.0874	-1.5473	-0.6573	0.1376	-2.2224	0.088	0.3444	3.105	0.3258	-0.6329	8.08906164657414	6.04178031234637	10.2947770465542
plate1_SMI_H10_Donor80	14.5826776671027	14.947213985435	14.0733411231373	11.6327322113212	14.4802690690765	15.9276302351696	11.1857430521585	13.9390478362373	13.8000135378749	16.0831694420993	19.4261483469633	18.4992657065227	21.1848498859198	15.7497785099093	15.4698954481036	17.9640301572313	18.5004507785247	13.8603452531743	15.9041614103696	15.282950056182	14.8976417729624	15.1675009190535	13.9758326233901	1.519	1.6466	0.331	1.4166	1.3991	2.4372	0.0398	0.67	0.0644	2.7532	2.9473	3.1377	8.295	1.38	1.842	2.9527	1.1142	0.5902	1.686	3.7068	3.7057	3.8969	1.5062	9.42349840920347	7.54101419231154	9.52983678134702
plate1_SMI_H2_Donor72	13.1109343733887	13.9601226414742	13.3336492657947	12.2333697761431	12.6397192472622	13.5634755567561	11.0377821996437	13.6873589190888	12.3487447658472	13.3237154252706	12.7047135432435	13.8092575144762	12.9281690598541	13.9794697519311	13.6674976986715	12.8365635207761	15.8837595832842	13.9806259336962	13.8795960752958	13.6268270476739	15.3198514568468	13.0831996565859	14.4906875805575	-0.2111	0.7315	-0.7654	1.1032	0.229	-0.0018	-0.0463	1.2369	0.6048	-0.253	1.2478	-1.1976	0.6794	0.6852	0.2809	0.4037	0.303	0.1674	0.1041	1.0117	2.3271	0.3839	2.0938	8.15336800402902	6.6983461505304	9.34884782148538
plate1_SMI_H3_Donor73	13.8160468513977	14.7344448707411	14.3367646368948	12.2118361292471	13.0462550049981	15.5727924222688	12.492929162067	12.6171640522505	13.2750146479949	13.9850623353208	13.1315388733187	15.1746358460662	13.2799081764849	14.5921797286379	13.414798181932	12.7851872450094	13.6933900029098	12.2093256033819	15.7660680503463	13.3024087180892	12.7683259858947	12.1571764652203	10.9938892852242	1.1042	1.6087	1.8343	-0.0063	0.4004	2.5436	1.3751	0.4693	-0.352	0.6737	0.2149	1.2949	0.8222	0.4327	-0.1373	-0.597	0.0979	-1.511	1.8935	-0.0747	-0.422	0.0349	-1.0882	8.98999684069583	7.41792089785383	10.3859859463314
plate1_SMI_H4_Donor74	13.4222607699828	14.0855538323254	13.2496735620657	12.539817974395	11.7270383086614	14.5207303100879	12.1456004761682	12.6596099243683	13.4246311449409	13.2789128327578	14.3627301409613	13.9671561490142	11.939672569028	12.9963742079061	13.970223202704	12.3641260439613	13.8291923937923	12.523003891112	14.0107403448668	13.4604734507127	12.2211335687979	12.7943512452775	10.6685911415048	-0.7141	0.6451	-0.8946	0.0969	-0.614	-0.171	1.5252	-0.2895	0.1575	-0.208	0.8146	-0.5273	-0.6255	-0.0799	0.4825	-0.6892	-0.3399	-1.2657	0.2944	-0.7646	-0.984	-0.4318	-2.0555	8.25635481115342	6.89336454688913	9.21357457141747
plate1_SMI_H5_Donor75	13.0226510362857	13.5203683208907	15.25352874206	14.047932258434	11.5853699312359	15.0244259744975	10.6040467948494	14.1523175592453	14.6753698488746	13.3317260865809	13.2621565535367	13.0781687994068	12.1955967933949	13.8045240743043	12.9552945453123	12.5709440276989	14.4399848321891	13.3493789732196	12.8530446192501	13.1667522769706	13.435119665787	11.5176984770628	11.2845643125476	-0.4292	0.227	2.0021	-0.5171	-0.9036	1.483	-1.2228	1.9342	0.0204	0.1498	-0.0696	-1.3056	-0.6478	0.5382	-0.6874	-0.4932	-0.3699	-0.7557	-1.1279	-0.5299	0.1588	-1.5909	-0.8244	8.15691996988314	6.19868702852264	10.6152623962985
plate1_SMI_H7_Donor77	12.8342052661757	13.4412348872663	14.0832191549529	13.0135767456511	13.3650308997507	14.2922202128982	10.3224091008708	12.2186266978861	12.3885982136181	13.3569569460774	12.6033818921326	13.9122271640119	11.7209212954183	13.7298259840176	13.0107510395231	12.5297519110691	13.6059516581262	12.4284438211389	13.4599877968128	13.1421579568013	12.5995532548468	12.4734762028664	11.2944886767909	-0.7065	-0.2344	-0.4268	-0.8461	0.022	0.307	-1.9629	-1.3247	-0.0502	-0.1788	-0.5738	-0.1472	-0.9102	-0.3129	-0.6706	-0.1821	-0.0113	-0.5018	-0.7182	-0.4151	-0.9209	-0.516	-0.925	8.23462528438712	6.36689136581965	10.626080700917
plate1_SMI_H8_Donor78	11.5064583801751	13.7437888769822	14.0531630622874	14.191358313756	11.9603615456169	13.7874628851689	9.6952422083782	13.7606165258544	12.5689932201099	13.3925867921628	13.5242779018962	13.473635465417	12.6646324375248	13.6155495219506	11.4142950564956	12.9135229833199	13.4356363732845	11.8745632285103	14.0016349142589	14.3549948852783	13.0147063250577	11.9743864653248	13.0606709870511	-1.4986	0.2487	0.0051	-0.2059	-0.5138	0.0452	-0.599	0.1412	0.5414	-0.6574	-0.3677	-1.1801	-0.0488	-0.0234	-2.3121	0.1565	-0.0028	-0.9344	0.0508	0.9901	0.4402	-0.7982	0.6162	7.10054330570981	6.47491534804978	10.4595345637561
plate1_SMI_H9_Donor79	13.6271519244274	13.8355472525786	14.1073635003403	12.3655704282056	13.7728954946017	14.3888863306743	13.2072102400351	13.6346100983598	13.4148573579464	13.5221250815656	13.4627329431526	14.2472786283837	12.2875384791415	13.5822575678206	12.88110306014	12.1901160817678	14.4560240927882	13.6714516390785	14.3716682459216	13.2354067730765	13.7905910671141	12.3191318369701	12.3762878321692	-1.2584	0.0967	-0.8335	-0.1435	0.3895	-0.8973	1.4377	0.5642	0.359	0.2952	1.0922	-0.331	-0.5617	-0.0313	-0.8487	-0.6837	0.3274	-0.7466	-0.0302	-0.5923	0.8803	-0.6156	-0.228	8.72005603168925	6.4028270114112	10.2577165251996
[truncated: 20 more columns]
