# Supplementary material for: NULISA: a proteomic liquid biopsy platform with attomolar sensitivity and high multiplexing
Source: Nat Commun. 2023 Nov 9;14:7238. doi: 10.1038/s41467-023-42834-x (PMC10636041; doi:10.1038/s41467-023-42834-x)
Supplement: Supplementary file 10 — Source Data [file 41467_2023_42834_MOESM10_ESM.zip › figure_4a_summary_data.csv]

	target	nulisa_vs_olink_r	nulisa_vs_olink_pval	nulisa_vs_msd_r	nulisa_vs_msd_pval	olink_vs_msd_r	olink_vs_msd_pval	detect_nulisa	detect_olink	detect_msd	lod_nulisa	lod_olink
IL12B	IL12B	0.981286812109304	2.93203273164378e-53	0.953578262052931	2.90874522668135e-39	0.95610550735251	4.05129301854529e-40	100	100	100	3.74651661949622	-6.8543
CCL20	CCL20	0.973702348493962	5.37241327833746e-48	0.907487000972562	7.80895803066357e-29	0.920865132687183	3.57812089910828e-31	100	100	100	5.39522725965111	-5.7169
CCL13	CCL13	0.968633532334049	2.80490836973406e-45	0.967709686168022	7.84913704719643e-45	0.96490979901859	1.49234995828429e-43	100	100	100	3.50467307516689	-7.6981
CXCL8	CXCL8	0.96639358777842	3.23244482227242e-44	0.981213355450231	3.37188378516422e-53	0.984572141322568	2.97402564873491e-56	100	100	100	10.1462048730738	-5.8877
IL1RN	IL1RN	0.949762715725909	4.6752055479846e-38	0.961077137238203	5.83047874214371e-42	0.977866111015661	1.16515689918713e-50	100	100	100	10.4711831361643	-5.3884
IL6	IL6	0.908650148233316	5.05555314116868e-29	0.951054880902849	1.87146772945253e-38	0.918815431310478	8.66367173025147e-31	100	100	100	11.9319685856253	-2.2732
IL7	IL7	0.90641209807253	1.16115052022019e-28	0.976750652870043	6.7105082514819e-50	0.928796900564274	9.18734378667042e-33	100	100	100	9.63781618829892	-2.3627
CCL4	CCL4	0.900130401466076	1.07621213586953e-27	0.846391134739783	2.19048437619616e-21	0.927069706075123	2.11199489966945e-32	100	100	100	6.87118597519189	-5.3453
IL16	IL16	0.879943883755768	5.65804735513745e-25	0.91720412665214	1.7083346425968e-30	0.96348424284738	6.10586829108604e-43	100	100	100	5.58734579200207	-4.8973
CCL17	CCL17	0.876712588878644	1.38852298625543e-24	0.981294026869991	2.8919691194818e-53	0.866210311398851	2.17774300899601e-23	100	100	100	5.37271227238265	-5.5898
CXCL10	CXCL10	0.776902668042581	4.08613647432369e-16	0.951179406263198	1.71118526077768e-38	0.791244791739833	4.90384986846193e-17	100	100	100	0	-6.0885
CCL22	CCL22	0.60396242649564	1.22057212236712e-08	0.83911254413973	1.01440203557797e-20	0.55968548092351	2.17056211294942e-07	100	100	100	6.43802880369616	-5.1488
IFNG	IFNG	0.837242484741118	1.4856490155722e-20	0.940685168971458	1.57696919221528e-35	0.826761902167332	1.15723337757287e-19	100	90.5405405405405	100	8.00152538297473	-1.5031
IL17A	IL17A	0.734619556850742	9.36404630024259e-14	0.648389716876356	4.21258014782922e-10	0.669063694711118	7.23023397565085e-11	100	25.6756756756757	100	11.3813247070028	0.3778
IL17C	IL17C	0.777498436459063	3.75342962162246e-16	0.356044423709211	0.0019913048949122	0.516281065195935	2.93454611742121e-06	100	98.6486486486486	98.6486486486486	2.95424366477125	-1.2721
IL10	IL10	0.83864937769717	1.11544346002437e-20	0.779606260304072	4.45881101043478e-16	0.725727549839018	3.7739342190756e-13	100	90.5405405405405	98.6486486486486	8.53681277279284	-1.2055
IL4	IL4	0.436019855983237	0.00010311611869253	0.346447739874439	0.00469748440068724	0.259777245321775	0.036637829590628	100	4.05405405405405	87.8378378378378	11.1107581181986	1.4329
IL5	IL5	0.0780868116149448	0.508417996101328	0.732660962480671	1.9240435592186e-11	0.0987922869564812	0.448758946262572	100	24.3243243243243	82.4324324324324	4.09129288357129	0.6727
IL13	IL13	-0.221462022905152	0.0579237991212812	0.0505538245707218	0.721904440656314	-0.0906236271699881	0.522870304146563	100	16.2162162162162	70.2702702702703	9.61019172340022	0.2278
TNF	TNF	0.534240843140305	9.47022471500997e-07	0.634885587996616	1.24094882482638e-09	0.788168150149268	7.83471673519586e-17	89.1891891891892	95.9459459459459	100	13.2107665585911	-0.5795
IL1B	IL1B	0.843927900068053	3.71202792071232e-21	0.794019555639394	4.58405894892794e-07	0.700465767944396	3.32024727071235e-05	58.1081081081081	32.4324324324324	37.8378378378378	13.3968542919231	0.2155
VEGFA	VEGFA	0.852178934468023	6.11142957203501e-22	0.898172755321489	2.0902630102043e-27	0.88772181400153	5.83883166820174e-26	36.4864864864865	100	100	13.603726080647	-8.3163
CCL3	CCL3	-0.14153805785984	0.229017130230695	-0.119625632557544	0.31001511680754	0.979878769243025	3.89855286246975e-52	24.3243243243243	100	100	12.4460440607576	-4.7761
