# Supplementary material for: NULISA: a proteomic liquid biopsy platform with attomolar sensitivity and high multiplexing
Source: Nat Commun. 2023 Nov 9;14:7238. doi: 10.1038/s41467-023-42834-x (PMC10636041; doi:10.1038/s41467-023-42834-x)
Supplement: Supplementary file 10 — Source Data [file 41467_2023_42834_MOESM10_ESM.zip › supplementary figure 1.csv]

Target	Conc_aM	Ct	Assay
CXCL5	100000000	16.88	NULISA_Ct
CXCL5	10000000	19.13	NULISA_Ct
CXCL5	1000000	22.61	NULISA_Ct
CXCL5	100000	25.32	NULISA_Ct
CXCL5	10000	28.46	NULISA_Ct
CXCL5	1000	31.01	NULISA_Ct
CXCL5	333.3333333	32.67	NULISA_Ct
CXCL5	111.1111111	33.06	NULISA_Ct
CXCL5	37.03703704	34.08	NULISA_Ct
CXCL5	12.34567901	35.21	NULISA_Ct
CXCL5	0	35.12	NULISA_Ct
CXCL5	100000000	16.68	NULISA_Ct
CXCL5	10000000	18.84	NULISA_Ct
CXCL5	1000000	21.91	NULISA_Ct
CXCL5	100000	25.3	NULISA_Ct
CXCL5	10000	28.12	NULISA_Ct
CXCL5	1000	30.82	NULISA_Ct
CXCL5	333.3333333	31.96	NULISA_Ct
CXCL5	111.1111111	33.08	NULISA_Ct
CXCL5	37.03703704	34.51	NULISA_Ct
CXCL5	12.34567901	34.83	NULISA_Ct
CXCL5	0	34.74	NULISA_Ct
CXCL5	100000000	16.55	NULISA_Ct
CXCL5	10000000	19.05	NULISA_Ct
CXCL5	1000000	22.03	NULISA_Ct
CXCL5	100000	25.64	NULISA_Ct
CXCL5	10000	28.27	NULISA_Ct
CXCL5	1000	30.8	NULISA_Ct
CXCL5	333.3333333	32.09	NULISA_Ct
CXCL5	111.1111111	33.09	NULISA_Ct
CXCL5	37.03703704	34.32	NULISA_Ct
CXCL5	12.34567901	34.83	NULISA_Ct
CXCL5	0	35.12	NULISA_Ct
CXCL5	100000000	16.6	NULISA_Ct
CXCL5	10000000	19.12	NULISA_Ct
CXCL5	1000000	22.64	NULISA_Ct
CXCL5	100000	25.62	NULISA_Ct
CXCL5	10000	28.21	NULISA_Ct
CXCL5	1000	31.03	NULISA_Ct
CXCL5	333.3333333	32.13	NULISA_Ct
CXCL5	111.1111111	33.62	NULISA_Ct
CXCL5	37.03703704	34.2	NULISA_Ct
CXCL5	12.34567901	35.07	NULISA_Ct
CXCL5	0	35.32	NULISA_Ct
CXCL5	100000000	15.62	PLA_Ct
CXCL5	10000000	18.21	PLA_Ct
CXCL5	1000000	21.19	PLA_Ct
CXCL5	100000	21.68	PLA_Ct
CXCL5	10000	22.72	PLA_Ct
CXCL5	1000	23.3	PLA_Ct
CXCL5	333.3333333	22.41	PLA_Ct
CXCL5	111.1111111	22.46	PLA_Ct
CXCL5	37.03703704	23.09	PLA_Ct
CXCL5	12.34567901	23.11	PLA_Ct
CXCL5	0	23.05	PLA_Ct
CXCL5	100000000	15.54	PLA_Ct
CXCL5	10000000	18.27	PLA_Ct
CXCL5	1000000	21.34	PLA_Ct
CXCL5	100000	22.37	PLA_Ct
CXCL5	10000	22.41	PLA_Ct
CXCL5	1000	23.11	PLA_Ct
CXCL5	333.3333333	23.38	PLA_Ct
CXCL5	111.1111111	23.09	PLA_Ct
CXCL5	37.03703704	23.3	PLA_Ct
CXCL5	12.34567901	23.5	PLA_Ct
CXCL5	0	23.51	PLA_Ct
CXCL5	100000000	15.61	PLA_Ct
CXCL5	10000000	18.17	PLA_Ct
CXCL5	1000000	21.35	PLA_Ct
CXCL5	100000	22.13	PLA_Ct
CXCL5	10000	22.5	PLA_Ct
CXCL5	1000	22.47	PLA_Ct
CXCL5	333.3333333	23.08	PLA_Ct
CXCL5	111.1111111	23.31	PLA_Ct
CXCL5	37.03703704	24.01	PLA_Ct
CXCL5	12.34567901	23.41	PLA_Ct
CXCL5	0	23.09	PLA_Ct
CXCL5	100000000	15.67	PLA_Ct
CXCL5	10000000	18.18	PLA_Ct
CXCL5	1000000	21.28	PLA_Ct
CXCL5	100000	22.03	PLA_Ct
CXCL5	10000	23.17	PLA_Ct
CXCL5	1000	23.16	PLA_Ct
CXCL5	333.3333333	22.92	PLA_Ct
CXCL5	111.1111111	23.22	PLA_Ct
CXCL5	37.03703704	23.52	PLA_Ct
CXCL5	12.34567901	23.96	PLA_Ct
CXCL5	0	23.61	PLA_Ct
IL6	100000000	12.35	NULISA_Ct
IL6	20000000	14.55	NULISA_Ct
IL6	4000000	17.12	NULISA_Ct
IL6	800000	19.27	NULISA_Ct
IL6	160000	21.67	NULISA_Ct
IL6	32000	23.87	NULISA_Ct
IL6	6400	26.44	NULISA_Ct
IL6	1280	28.36	NULISA_Ct
IL6	256	29.6	NULISA_Ct
IL6	51.2	31.49	NULISA_Ct
IL6	10.24	33.03	NULISA_Ct
IL6	0	33.29	NULISA_Ct
IL6	100000000	11.81	NULISA_Ct
IL6	20000000	15.12	NULISA_Ct
IL6	4000000	17.12	NULISA_Ct
IL6	800000	19.22	NULISA_Ct
IL6	160000	22.06	NULISA_Ct
IL6	32000	23.85	NULISA_Ct
IL6	6400	26.12	NULISA_Ct
IL6	1280	28.02	NULISA_Ct
IL6	256	29.89	NULISA_Ct
IL6	51.2	31.24	NULISA_Ct
IL6	10.24	32.44	NULISA_Ct
IL6	0	33.04	NULISA_Ct
IL6	100000000	11.65	NULISA_Ct
IL6	20000000	14.66	NULISA_Ct
IL6	4000000	16.95	NULISA_Ct
IL6	800000	19.5	NULISA_Ct
IL6	160000	21.9	NULISA_Ct
IL6	32000	24.21	NULISA_Ct
IL6	6400	26.34	NULISA_Ct
IL6	1280	28.58	NULISA_Ct
IL6	256	29.8	NULISA_Ct
IL6	51.2	31.92	NULISA_Ct
IL6	10.24	33.19	NULISA_Ct
IL6	0	33.68	NULISA_Ct
IL6	100000000	10.04	PLA_Ct
IL6	20000000	11.86	PLA_Ct
IL6	4000000	13.47	PLA_Ct
IL6	800000	14.94	PLA_Ct
IL6	160000	15.71	PLA_Ct
IL6	32000	15.86	PLA_Ct
IL6	6400	16.08	PLA_Ct
IL6	1280	16.05	PLA_Ct
IL6	256	15.62	PLA_Ct
IL6	51.2	16.09	PLA_Ct
IL6	10.24	15.96	PLA_Ct
IL6	0	16.09	PLA_Ct
IL6	100000000	10.13	PLA_Ct
IL6	20000000	12.04	PLA_Ct
IL6	4000000	13.68	PLA_Ct
IL6	800000	14.84	PLA_Ct
IL6	160000	15.72	PLA_Ct
IL6	32000	15.87	PLA_Ct
IL6	6400	16.13	PLA_Ct
IL6	1280	16.07	PLA_Ct
IL6	256	16.11	PLA_Ct
IL6	51.2	16.24	PLA_Ct
IL6	10.24	16.04	PLA_Ct
IL6	0	16.28	PLA_Ct
IL6	100000000	10.16	PLA_Ct
IL6	20000000	11.92	PLA_Ct
IL6	4000000	13.79	PLA_Ct
IL6	800000	15.06	PLA_Ct
IL6	160000	15.82	PLA_Ct
IL6	32000	16.09	PLA_Ct
IL6	6400	16.17	PLA_Ct
IL6	1280	16.15	PLA_Ct
IL6	256	16.26	PLA_Ct
IL6	51.2	15.8	PLA_Ct
IL6	10.24	16.01	PLA_Ct
IL6	0	15.47	PLA_Ct
