# Supplementary material for: NULISA: a proteomic liquid biopsy platform with attomolar sensitivity and high multiplexing
Source: Nat Commun. 2023 Nov 9;14:7238. doi: 10.1038/s41467-023-42834-x (PMC10636041; doi:10.1038/s41467-023-42834-x)
Supplement: Supplementary file 10 — Source Data [file 41467_2023_42834_MOESM10_ESM.zip › supplementary figure 10.csv]

Sample	Condition	Signal	Mesurement
Std 1	New Pair	88093.65973	Mean
Std 2	New Pair	16269.38736	Mean
Std 3	New Pair	3168.29567	Mean
Std 4	New Pair	706.0874076	Mean
Std 5	New Pair	169.975081	Mean
Std 6	New Pair	60.94733615	Mean
Std 7	New Pair	44.37507147	Mean
Blank	New Pair	23.42417517	Mean
Pooled plasma	New Pair	912.7332708	Mean
Donor 1	New Pair	203.5855366	Mean
Donor 2	New Pair	167.0158946	Mean
Donor 3	New Pair	152.6463742	Mean
Donor 4	New Pair	151.0375675	Mean
Donor 5	New Pair	160.1892656	Mean
Donor 6	New Pair	229.704238	Mean
Donor 7	New Pair	298.9237393	Mean
Donor 8	New Pair	367.8668762	Mean
Donor 9	New Pair	198.6451158	Mean
Donor 10	New Pair	219.766088	Mean
Std 1	Old Pair	2406.656428	Mean
Std 2	Old Pair	571.0523335	Mean
Std 3	Old Pair	529.5634189	Mean
Std 4	Old Pair	459.029724	Mean
Std 5	Old Pair	466.1573264	Mean
Std 6	Old Pair	443.2348907	Mean
Std 7	Old Pair	499.6150518	Mean
Blank	Old Pair	499.759014	Mean
Pooled plasma	Old Pair	664.1908857	Mean
Donor 1	Old Pair	508.0277964	Mean
Donor 2	Old Pair	543.22543	Mean
Donor 3	Old Pair	515.0824794	Mean
Donor 4	Old Pair	452.3922572	Mean
Donor 5	Old Pair	385.2073072	Mean
Donor 6	Old Pair	399.2366362	Mean
Donor 7	Old Pair	345.0931281	Mean
Donor 8	Old Pair	606.2222433	Mean
Donor 9	Old Pair	664.7880178	Mean
Donor 10	Old Pair	634.1409169	Mean
Std 1	New Pair	5792.507971	SD
Std 2	New Pair	676.2349647	SD
Std 3	New Pair	109.7608183	SD
Std 4	New Pair	7.341072911	SD
Std 5	New Pair	4.711502704	SD
Std 6	New Pair	2.11142841	SD
Std 7	New Pair	9.391031422	SD
Blank	New Pair	5.189343205	SD
Pooled plasma	New Pair	22.13870415	SD
Donor 1	New Pair	7.052913431	SD
Donor 2	New Pair	2.893875256	SD
Donor 3	New Pair	3.702497789	SD
Donor 4	New Pair	2.093691161	SD
Donor 5	New Pair	0.555171466	SD
Donor 6	New Pair	0.796091037	SD
Donor 7	New Pair	1.035986588	SD
Donor 8	New Pair	41.89018475	SD
Donor 9	New Pair	4.818215343	SD
Donor 10	New Pair	27.27804778	SD
Std 1	Old Pair	183.1436198	SD
Std 2	Old Pair	63.07334991	SD
Std 3	Old Pair	3.670595123	SD
Std 4	Old Pair	63.23049273	SD
Std 5	Old Pair	17.76275555	SD
Std 6	Old Pair	79.02532599	SD
Std 7	Old Pair	19.03765002	SD
Blank	Old Pair	22.50120274	SD
Pooled plasma	Old Pair	84.70689282	SD
Donor 1	Old Pair	7.042309567	SD
Donor 2	Old Pair	52.55007543	SD
Donor 3	Old Pair	3.570222506	SD
Donor 4	Old Pair	28.18514464	SD
Donor 5	Old Pair	13.34492537	SD
Donor 6	Old Pair	52.27676558	SD
Donor 7	Old Pair	19.11643661	SD
Donor 8	Old Pair	6.302791468	SD
Donor 9	Old Pair	43.71245222	SD
Donor 10	Old Pair	4.395459493	SD
