# Supplementary material for: NULISA: a proteomic liquid biopsy platform with attomolar sensitivity and high multiplexing
Source: Nat Commun. 2023 Nov 9;14:7238. doi: 10.1038/s41467-023-42834-x (PMC10636041; doi:10.1038/s41467-023-42834-x)
Supplement: Supplementary file 10 — Source Data [file 41467_2023_42834_MOESM10_ESM.zip › supplementary figure 2a.csv]

Input	Ct	Target
10000000	15.57	No mEGFR
100000	22.28	No mEGFR
1000	28.64	No mEGFR
100	31.8	No mEGFR
10	33.61	No mEGFR
0	34.74	No mEGFR
10000000	15.63	No mEGFR
100000	22.13	No mEGFR
1000	28.67	No mEGFR
100	31.75	No mEGFR
10	33.08	No mEGFR
0	34.39	No mEGFR
10000000	15.6	No mEGFR
100000	22.23	No mEGFR
1000	28.78	No mEGFR
100	31.85	No mEGFR
10	32.9	No mEGFR
0	34.62	No mEGFR
10000000	15.42	1pM mEGFR
100000	22.11	1pM mEGFR
1000	28.5	1pM mEGFR
100	31.74	1pM mEGFR
10	33.39	1pM mEGFR
0	34.62	1pM mEGFR
10000000	15.39	1pM mEGFR
100000	22.15	1pM mEGFR
1000	28.62	1pM mEGFR
100	31.72	1pM mEGFR
10	33.23	1pM mEGFR
0	34.26	1pM mEGFR
10000000	15.37	1pM mEGFR
100000	22.13	1pM mEGFR
1000	28.68	1pM mEGFR
100	31.65	1pM mEGFR
10	33.8	1pM mEGFR
0	34.01	1pM mEGFR
10000000	15.67	10pM mEGFR
100000	22.18	10pM mEGFR
1000	28.75	10pM mEGFR
100	31.92	10pM mEGFR
10	33.67	10pM mEGFR
0	34.24	10pM mEGFR
10000000	15.32	10pM mEGFR
100000	22.21	10pM mEGFR
1000	28.85	10pM mEGFR
100	32.21	10pM mEGFR
10	33.8	10pM mEGFR
0	33.75	10pM mEGFR
10000000	15.54	10pM mEGFR
100000	22.23	10pM mEGFR
1000	28.92	10pM mEGFR
100	31.73	10pM mEGFR
10	33.75	10pM mEGFR
0	34.16	10pM mEGFR
10000000	15.9	100pM mEGFR
100000	22.16	100pM mEGFR
1000	28.6	100pM mEGFR
100	30.59	100pM mEGFR
10	31.56	100pM mEGFR
0	31.41	100pM mEGFR
10000000	15.73	100pM mEGFR
100000	22.16	100pM mEGFR
1000	28.67	100pM mEGFR
100	30.6	100pM mEGFR
10	31.3	100pM mEGFR
0	31.62	100pM mEGFR
10000000	15.54	100pM mEGFR
100000	22.25	100pM mEGFR
1000	28.47	100pM mEGFR
100	30.51	100pM mEGFR
10	31.36	100pM mEGFR
0	31.69	100pM mEGFR
