# Supplementary material for: NULISA: a proteomic liquid biopsy platform with attomolar sensitivity and high multiplexing
Source: Nat Commun. 2023 Nov 9;14:7238. doi: 10.1038/s41467-023-42834-x (PMC10636041; doi:10.1038/s41467-023-42834-x)
Supplement: Supplementary file 10 — Source Data [file 41467_2023_42834_MOESM10_ESM.zip › supplementary figure 2b.csv]

Target	Ct	Signal
hEGFR	15.7481969	624266.7507
hEGFR	15.67853842	655148.1143
hEGFR	15.40377737	792594.0595
hEGFR	15.81891791	594403.0898
mEGFR	30.50895338	22.48742584
mEGFR	30.37358405	24.69960299
mEGFR	30.29478332	26.08623224
mEGFR	30.45634812	23.32252176
BLK	31.78906273	9.259519143
BLK	32.0293282	7.839011822
BLK	31.83905562	8.944149995
BLK	32.2931088	6.529131957
