# Supplementary material for: NULISA: a proteomic liquid biopsy platform with attomolar sensitivity and high multiplexing
Source: Nat Commun. 2023 Nov 9;14:7238. doi: 10.1038/s41467-023-42834-x (PMC10636041; doi:10.1038/s41467-023-42834-x)
Supplement: Supplementary file 10 — Source Data [file 41467_2023_42834_MOESM10_ESM.zip › supplementary figure 4.csv]

Input	Condition	Signal	Mesurement
1000000	100%aC-100%aD	14026945.48	Mean
100000	100%aC-100%aD	6844263.05	Mean
10000	100%aC-100%aD	822691.9968	Mean
1000	100%aC-100%aD	86740.30933	Mean
100	100%aC-100%aD	8699.894603	Mean
10	100%aC-100%aD	787.3527138	Mean
1000000	100%aC-10%aD	996637.6507	Mean
100000	100%aC-10%aD	648372.6807	Mean
10000	100%aC-10%aD	81998.53199	Mean
1000	100%aC-10%aD	8361.688535	Mean
100	100%aC-10%aD	871.253417	Mean
10	100%aC-10%aD	73.12115405	Mean
1000000	100%aC-1%aD	208184.4153	Mean
100000	100%aC-1%aD	74603.13305	Mean
10000	100%aC-1%aD	8629.600024	Mean
1000	100%aC-1%aD	805.3449028	Mean
100	100%aC-1%aD	80.72863899	Mean
10	100%aC-1%aD	8.665183047	Mean
1000000	10%aC-1%aD	12730.91181	Mean
100000	10%aC-1%aD	3500.41549	Mean
10000	10%aC-1%aD	374.1576719	Mean
1000	10%aC-1%aD	39.26055506	Mean
100	10%aC-1%aD	4.425074357	Mean
10	10%aC-1%aD	0.974189592	Mean
1000000	1%aC-1%aD	1004.878547	Mean
100000	1%aC-1%aD	320.7302452	Mean
10000	1%aC-1%aD	36.12707792	Mean
1000	1%aC-1%aD	3.557066499	Mean
100	1%aC-1%aD	0.431273462	Mean
10	1%aC-1%aD	0.139342722	Mean
1000000	100%aC-100%aD	961747.3242	SD
100000	100%aC-100%aD	435799.5598	SD
10000	100%aC-100%aD	136465.5616	SD
1000	100%aC-100%aD	13968.75035	SD
100	100%aC-100%aD	1190.206288	SD
10	100%aC-100%aD	38.57500215	SD
1000000	100%aC-10%aD	213281.0283	SD
100000	100%aC-10%aD	41284.28828	SD
10000	100%aC-10%aD	12411.14121	SD
1000	100%aC-10%aD	940.619142	SD
100	100%aC-10%aD	63.99635359	SD
10	100%aC-10%aD	5.728338386	SD
1000000	100%aC-1%aD	17326.28637	SD
100000	100%aC-1%aD	5479.839032	SD
10000	100%aC-1%aD	126.8839634	SD
1000	100%aC-1%aD	78.81840187	SD
100	100%aC-1%aD	0.395672945	SD
10	100%aC-1%aD	1.771272155	SD
1000000	10%aC-1%aD	686.0445721	SD
100000	10%aC-1%aD	529.8162038	SD
10000	10%aC-1%aD	31.13952099	SD
1000	10%aC-1%aD	0.192426624	SD
100	10%aC-1%aD	0.195133904	SD
10	10%aC-1%aD	0.138004433	SD
1000000	1%aC-1%aD	88.53880927	SD
100000	1%aC-1%aD	7.859174225	SD
10000	1%aC-1%aD	0.177068603	SD
1000	1%aC-1%aD	1.246221098	SD
100	1%aC-1%aD	0.230983637	SD
10	1%aC-1%aD	0.029819422	SD
