# Supplementary material for: NULISA: a proteomic liquid biopsy platform with attomolar sensitivity and high multiplexing
Source: Nat Commun. 2023 Nov 9;14:7238. doi: 10.1038/s41467-023-42834-x (PMC10636041; doi:10.1038/s41467-023-42834-x)
Supplement: Supplementary file 10 — Source Data [file 41467_2023_42834_MOESM10_ESM.zip › supplementary figure 8.xlsx]

## Sheet: NULISAseq 200plex Inflammation
target	inflam_vs_healthy_log2_fold_change	inflam_vs_healthy_pval_unadj	inflam_vs_healthy_pval_FDR	inflam_vs_healthy_minus_log10_pval_FDR
Activin AB	0.743249	0.00992613	0.0213151	1.67131
AGER	0.438441	0.0375116	0.0655706	1.18329
AGRP	0.501424	0.0554644	0.0897995	1.04673
ANGPT1	0.179907	0.640946	0.681005	0.166849
ANXA1	-0.658882	0.331139	0.395043	0.403355
BDNF	0.138072	0.793067	0.804904	0.0942559
BMP10	1.58405	0.000150547	0.00066889	3.17465
BMP7	0.142592	0.395153	0.450342	0.346458
C1QA	0.69298	0.000253739	0.00103526	2.98495
CCL1	0.896303	5.94205e-06	6.73433e-05	4.17171
CCL13	0.239016	0.310087	0.38107	0.418995
CCL14	0.171955	0.165163	0.224622	0.648548
CCL15	0.549644	0.0411864	0.0706052	1.15116
CCL16	0.380488	0.167047	0.225679	0.646508
CCL17	0.652975	0.0926421	0.134993	0.86969
CCL19	0.522034	0.0731547	0.113057	0.946702
CCL2	0.757741	0.000848425	0.00266275	2.57467
CCL20	0.315873	0.253039	0.316687	0.499369
CCL22	0.39983	0.0285044	0.0505643	1.29616
CCL23	0.501278	0.00217675	0.00625433	2.20382
CCL24	0.824685	0.0231045	0.0432415	1.3641
CCL25	-0.360566	0.172557	0.231589	0.635282
CCL28	-0.366694	0.137864	0.195307	0.709282
CCL3	0.704241	0.0870061	0.128618	0.890699
CCL4	1.02753	0.000633364	0.00215344	2.66687
CCL5	0.0256016	0.96005	0.964779	0.015572
CCL7	1.344	0.000765629	0.00247918	2.60569
CCL8	0.730718	0.00593741	0.0136619	1.86449
CD200	0.783299	0.401831	0.455408	0.341599
CD200R1	0.209576	0.0684101	0.106532	0.972521
CD274	0.632017	9.89826e-06	9.17838e-05	4.03723
CD276	0.346398	0.0159491	0.0322141	1.49195
CD40	0.669559	0.000268956	0.00105514	2.97669
CD70	0.433277	0.0159233	0.0322141	1.49195
CD83	0.83875	1.51568e-06	2.70503e-05	4.56783
CD93	0.473849	0.000873131	0.00269877	2.56883
CEACAM5	0.108692	0.646185	0.683014	0.16557
CHI3L1	0.46844	0.20509	0.269925	0.568758
CLCF1	0.735245	0.000150828	0.00066889	3.17465
CLEC4A	0.275854	0.126189	0.180017	0.744685
CSF1	0.681042	0.000489075	0.00175037	2.75687
CSF2RB	0.491675	0.0637062	0.101532	0.993398
CSF3	0.161669	0.512934	0.562573	0.249821
CSF3R	0.450515	0.0626748	0.100674	0.997081
CST7	0.478726	0.206761	0.270379	0.568027
CTF1	1.12115	0.0479915	0.0795957	1.09911
CTLA4	1.08638	6.39463e-09	1.30451e-06	5.88455
CTSS	0.430809	2.36167e-06	3.21187e-05	4.49324
CX3CL1	0.661517	0.00011352	0.000551382	3.25855
CXADR	0.216302	0.330986	0.395043	0.403355
CXCL1	0.452053	0.335243	0.395315	0.403056
CXCL10	1.21862	5.00398e-07	1.73448e-05	4.76083
CXCL12	0.270177	0.0101581	0.0215859	1.66583
CXCL13	1.05658	5.82271e-05	0.000371198	3.43039
CXCL14	-0.0900992	0.78212	0.797762	0.0981267
CXCL2	0.617274	0.333712	0.395315	0.403056
CXCL3	0.144	0.746651	0.773181	0.111719
CXCL5	-0.225203	0.620898	0.666649	0.176103
CXCL8	1.03382	0.00134066	0.00402198	2.39556
CXCL9	0.87751	0.000339924	0.00128416	2.89138
EBI3	1.01517	0.00490938	0.0117825	1.92876
EGF	0.664924	0.315076	0.384883	0.414671
EPO	0.203957	0.377341	0.432458	0.364056
FAM3D	0.32827	0.407531	0.459316	0.337888
FASLG	0.374077	0.0225928	0.0426752	1.36982
FGF19	-0.476676	0.125112	0.179739	0.745357
FGF2	0.819333	0.140293	0.197378	0.704701
FGF21	-0.173073	0.655055	0.68882	0.161894
FGF23	0.681579	0.147464	0.206046	0.686037
FLT1	-0.124956	0.433151	0.482413	0.316581
FLT3LG	0.0150091	0.701646	0.73403	0.134286
FTH1	0.709215	0.026766	0.0486259	1.31313
GDF15	0.512046	0.00659848	0.0146314	1.83471
GDF2	0.233859	0.283639	0.352819	0.452448
GFAP	0.219853	0.23254	0.293886	0.531821
GRN	0.301845	0.0174443	0.0342176	1.46575
GZMB	1.28949	0.000724091	0.00238249	2.62297
HGF	0.58347	0.00418637	0.0104149	1.98235
IFNA1; IFNA13	1.71238	0.000579703	0.0020044	2.69802
IFNA2	1.46553	9.6426e-05	0.00050529	3.29646
IFNB1	0.689885	0.0798807	0.120709	0.918262
IFNG	0.819334	0.00430971	0.0105925	1.975
IFNL1	0.979349	0.00544013	0.0128667	1.89053
IFNW1	1.71494	0.000312187	0.00120163	2.92023
IL10	1.05526	0.000182513	0.000775681	3.11032
IL10RB	0.505819	0.000137314	0.000636639	3.19611
IL11	0.728331	0.0662223	0.103918	0.983309
IL12B	0.915211	2.09861e-05	0.000171247	3.76638
IL12p70	1.07763	1.33042e-06	2.70503e-05	4.56783
IL12RB1	0.31046	0.065748	0.103918	0.983309
IL13	0.401032	0.154278	0.212654	0.672326
IL13RA2	0.391731	0.00443312	0.0107661	1.96794
IL15RA	0.673688	1.96282e-05	0.000166839	3.7777
IL16	1.48058	4.3414e-07	1.73448e-05	4.76083
IL17A	0.776615	0.0269349	0.0486259	1.31313
IL17B	0.0910771	0.627428	0.670132	0.17384
IL17C	-0.150936	0.571516	0.616874	0.209803
IL17F	1.00969	0.0152057	0.031333	1.504
IL17RB	0.297643	0.231637	0.293886	0.531821
IL18	1.28981	2.28427e-06	3.21187e-05	4.49324
IL18BP	0.597495	2.89173e-05	0.000210683	3.67637
IL18R1	0.418649	0.00229318	0.00628544	2.20166
IL19	1.22694	5.18312e-05	0.000341082	3.46714
IL1B	1.25243	1.54849e-08	1.57946e-06	5.80149
IL1R2	0.0993821	0.453476	0.500049	0.300987
IL1RL1	0.432328	0.0448945	0.0755342	1.12186
IL1RN	1.3156	1.57402e-06	2.70503e-05	4.56783
IL20	0.336601	0.0225143	0.0426752	1.36982
IL22	0.669632	0.00078384	0.00249849	2.60232
IL23	0.682804	0.00131039	0.00398985	2.39904
IL2RA	0.546402	0.00068529	0.00229179	2.63983
IL2RB	0.634037	9.62916e-05	0.00050529	3.29646
IL32	1.10516	9.65996e-05	0.00050529	3.29646
IL33	1.45849	9.49251e-05	0.00050529	3.29646
IL34	0.32594	0.23338	0.293886	0.531821
IL35	0.849284	0.0794725	0.120709	0.918262
IL36A	0.540382	0.0268488	0.0486259	1.31313
IL36G	0.273417	6.53747e-06	7.01918e-05	4.15371
IL39	0.742384	0.0035351	0.00901451	2.04506
IL3RA	0.388901	0.0171717	0.0340099	1.46839
IL4	1.00639	2.99815e-05	0.000210905	3.67591
IL4R	0.22502	0.0376067	0.0655706	1.18329
IL5	1.23622	0.0021151	0.00616401	2.21014
IL5RA	-0.2068	0.297807	0.368198	0.433918
IL6	0.969966	0.00373692	0.0094115	2.02634
IL6R	0.2528	0.103062	0.149111	0.826491
IL7	0.414956	0.184974	0.246633	0.60795
IL7R	0.284847	0.16455	0.224622	0.648548
IL9	0.29669	0.231209	0.293886	0.531821
INHBA	0.503277	0.195009	0.258324	0.587835
INHBB	-0.216799	0.766224	0.789443	0.102679
Inhibin A	1.26825	0.00245922	0.00651533	2.18606
Inhibin B	1.23526	0.000529808	0.00186346	2.72968
IRAK4	1.70174	0.0824598	0.122787	0.910848
KDR	0.444374	0.324391	0.393904	0.40461
KITLG	0.577807	0.000399962	0.0014835	2.82871
LAG3	0.680914	0.000100335	0.000511711	3.29098
LAMP3	0.606073	0.00704671	0.0154573	1.81087
LCN2	0.851134	0.00016356	0.00070992	3.14879
LGALS9	1.55164	5.95166e-07	1.73448e-05	4.76083
LIF	0.680145	0.00320022	0.00826387	2.08282
LTBR	0.653095	0.000194363	0.000809184	3.09195
MDK	0.790339	0.0520459	0.0849389	1.07089
MERTK	0.390366	0.00234993	0.00630771	2.20013
MET	0.0757709	0.364176	0.419728	0.377032
MICA	2.08352	0.019151	0.0368567	1.43348
MICB	0.483512	0.0406765	0.0703221	1.15291
MIF	1.79601	0.0165837	0.0331675	1.47929
MMP10	0.664147	0.00642961	0.0144136	1.84123
MMP12	0.369825	0.0146022	0.0303965	1.51718
MMP3	0.645219	0.0145153	0.0303965	1.51718
MMP8	1.24211	0.00226115	0.00628544	2.20166
MMP9	1.00652	0.0257462	0.0477475	1.32105
MPO	0.941611	0.000261146	0.00104458	2.98106
MUC16	0.174002	0.429872	0.481834	0.317103
NCR1	0.708164	1.77358e-05	0.000157309	3.80325
NGF	0.227902	0.0767161	0.11767	0.929335
OSM	0.970584	0.00640315	0.0144136	1.84123
PDCD1	0.903563	4.14958e-06	4.9795e-05	4.30281
PDGFA	0.341461	0.362569	0.419728	0.377032
PTX3	0.91027	0.00153636	0.00454228	2.34273
S100A12	1.98105	3.54432e-05	0.000241014	3.61796
S100A9	0.0676868	0.553187	0.601623	0.220675
SCG2	0.0935925	0.777896	0.797441	0.0983014
SELE	0.214638	0.327965	0.395043	0.403355
SLURP1	0.0896953	0.554437	0.601623	0.220675
SPP1	1.21754	5.65919e-07	1.73448e-05	4.76083
TAFA5	0.71301	0.00269495	0.00704832	2.15191
TGFB1	0.72698	0.0805125	0.120769	0.918046
TGFB3	0.510128	0.0420582	0.0714989	1.1457
THPO	0.330952	0.0451724	0.0755342	1.12186
TIMP1	0.656086	0.00231082	0.00628544	2.20166
TIMP2	0.229912	0.347307	0.407188	0.390205
TLR3	0.182527	0.435118	0.482413	0.316581
TNF	0.982525	2.23726e-05	0.000175539	3.75563
TNFRSF11A	0.876375	7.94856e-05	0.000476913	3.32156
TNFRSF13C	0.883195	9.4359e-06	9.17838e-05	4.03723
TNFRSF14	0.961263	1.59119e-06	2.70503e-05	4.56783
TNFRSF17	0.219546	0.15304	0.212382	0.672882
TNFRSF18	0.545489	0.0484623	0.0797282	1.09839
TNFRSF1A	0.64029	0.000104133	0.000518127	3.28556
TNFRSF1B	0.785334	3.42134e-06	4.36221e-05	4.36029
TNFRSF4	0.77096	9.8394e-07	2.50905e-05	4.60049
TNFRSF8	1.01649	5.54919e-08	3.77345e-06	5.42326
TNFRSF9	0.996849	2.29862e-06	3.21187e-05	4.49324
TNFSF10	0.0577871	0.710079	0.739062	0.131319
TNFSF11	0.734964	9.77933e-06	9.17838e-05	4.03723
TNFSF12	0.364205	0.0187494	0.0364275	1.43857
TNFSF13	0.488668	0.229208	0.293886	0.531821
TNFSF13B	0.626977	9.52517e-05	0.00050529	3.29646
TNFSF15	0.0132907	0.942241	0.95157	0.0215593
TNFSF4	0.26306	0.0273663	0.0489713	1.31006
TNFSF8	0.52424	7.60973e-05	0.00047042	3.32751
TNFSF9	0.172501	0.362498	0.419728	0.377032
TREM1	0.575292	0.00548728	0.0128667	1.89053
TSLP	0.827394	0.00013008	0.000617124	3.20963
VCAM1	0.671415	2.61423e-05	0.00019752	3.70439
VEGFA	0.24864	0.0917252	0.134618	0.870896
VEGFC	0.542377	0.000480145	0.0017491	2.75719
VEGFD	0.718546	0.00596036	0.0136619	1.86449
VSNL1	0.4031	0.00908878	0.0197246	1.70499
VSTM1	1.37729	0.00221289	0.00626986	2.20274
WNT16	0.00717998	0.970565	0.970565	0.0129754
WNT7A	0.202305	0.226294	0.293886	0.531821

## Sheet: Olink Explore Inflammation
target	inflam_vs_healthy_log2_fold_change	inflam_vs_healthy_pval_unadj	inflam_vs_healthy_pval_FDR	inflam_vs_healthy_minus_log10_pval_FDR
ACTN4	0.257251	0.0403605	0.113379	0.945467
ADA	0.377233	0.0203456	0.0693257	1.15911
ADAM23	0.190652	0.130448	0.251334	0.599748
ADGRE2	0.318973	0.0126649	0.0495816	1.30468
AGER	0.513989	0.00882174	0.038193	1.41802
AGRN	0.67202	0.000183954	0.0028062	2.55188
AGRP	0.579993	0.024545	0.0772013	1.11238
ALDH3A1	0.130106	0.562579	0.674362	0.171107
AMBN	-0.0707245	0.423906	0.553182	0.257132
AMN	0.0303104	0.834981	0.89584	0.0477695
ANGPT1	0.0714831	0.826958	0.892436	0.0494231
ANGPTL2	0.17338	0.301117	0.434553	0.361957
ANGPTL4	0.27782	0.188034	0.31807	0.497478
ANXA11	0.700266	0.192112	0.319897	0.49499
AOC1	0.103292	0.610434	0.713142	0.146824
ARHGEF12	0.429343	0.388557	0.516206	0.287177
ARNT	0.27973	0.126198	0.248776	0.604191
ARTN	-0.0522348	0.686954	0.772152	0.112297
ATP5IF1	1.19752	0.0546806	0.140716	0.851655
AXIN1	0.687844	0.179706	0.30759	0.512028
B4GALT1	0.557242	7.02948e-05	0.00143714	2.8425
BACH1	0.555446	0.0691479	0.166704	0.778054
BANK1	0.759953	0.246812	0.375448	0.42545
BCL2L11	0.0122379	0.938582	0.965192	0.0153861
BCR	0.514934	0.232787	0.36299	0.440105
BID	1.15644	0.0264973	0.0815407	1.08863
BSG	0.27694	0.00772027	0.0346471	1.46033
BTN2A1	0.542114	3.44118e-05	0.00090454	3.04357
BTN3A2	0.288529	0.214798	0.348219	0.458147
C1QA	0.051331	0.670778	0.761247	0.118474
CASP2	0.373727	0.280801	0.410059	0.387154
CCL11	0.363115	0.00549613	0.0266128	1.57491
CCL13	0.294596	0.22874	0.359728	0.444026
CCL17	0.657249	0.100663	0.208014	0.681906
CCL20	0.311434	0.266731	0.394649	0.403788
CCL21	0.27174	0.218457	0.348261	0.458095
CCL22	0.421715	0.0783336	0.183146	0.737203
CCL23	0.63676	0.0017675	0.014727	1.83188
CCL24	0.618335	0.0230326	0.074351	1.12871
CCL25	0.240375	0.241809	0.372894	0.428414
CCL26	0.485714	0.0484623	0.128303	0.891763
CCL28	-0.106022	0.577014	0.68521	0.164176
CCL3	0.890313	0.0610061	0.14948	0.825417
CCL4	0.906652	0.000612112	0.00726637	2.13868
CCL7	0.853722	0.00127337	0.0115588	1.93709
CCN2	0.482977	0.0466074	0.125193	0.902418
CD160	0.504685	0.0101842	0.0420736	1.37599
CD200	0.264202	0.0158126	0.0599902	1.22192
CD200R1	0.107995	0.420132	0.550208	0.259473
CD22	0.299564	0.081437	0.183606	0.736113
CD244	0.305494	0.0223202	0.0726887	1.13853
CD276	0.360968	0.0100633	0.0420736	1.37599
CD4	0.208021	0.159721	0.290398	0.537006
CD40	0.533431	0.00274675	0.0176241	1.75389
CD40LG	0.50485	0.26845	0.395159	0.403229
CD48	0.375871	0.00305975	0.0184588	1.7338
CD58	0.14357	0.0711696	0.16897	0.77219
CD6	-0.0607761	0.692419	0.772152	0.112297
CD70	0.341242	0.0181244	0.0641325	1.19292
CD79B	0.72543	0.000357856	0.00470325	2.3276
CD83	0.801724	7.31941e-07	6.73386e-05	4.17174
CD84	0.364191	0.037443	0.107649	0.967991
CDON	0.0408098	0.703167	0.779669	0.10809
CDSN	0.118879	0.503681	0.621839	0.206322
CEACAM21	0.406617	0.216203	0.348261	0.458095
CEP164	0.485686	0.136065	0.258102	0.588209
CHRDL1	0.374041	0.0265894	0.0815407	1.08863
CKAP4	0.47403	0.00128781	0.0115588	1.93709
CKMT1A_CKMT1B	-0.238188	0.324213	0.455383	0.341623
CLEC4A	-0.0177048	0.911535	0.95005	0.0222536
CLEC4C	0.273091	0.0930296	0.19904	0.701059
CLEC4D	0.802344	0.00366298	0.0211501	1.67469
CLEC4G	0.102406	0.577215	0.68521	0.164176
CLEC7A	0.793202	0.00068625	0.00745476	2.12757
CLIP2	0.379567	0.587953	0.693483	0.158964
CLSTN2	0.0756091	0.68509	0.772152	0.112297
CNTNAP2	0.321329	0.0844596	0.187003	0.728151
COL9A1	0.176957	0.475456	0.599205	0.222424
COLEC12	0.397863	0.0016047	0.0137332	1.86223
CRELD2	0.657831	0.00414638	0.0231192	1.63603
CRHBP	0.347433	0.00503854	0.0258088	1.58823
CRIM1	0.353845	0.000709013	0.00745476	2.12757
CRKL	1.22912	0.0598013	0.148695	0.827703
CRLF1	0.128939	0.305613	0.436388	0.360127
CSF1	0.458427	0.000523493	0.00642152	2.19236
CSF3	-0.00939379	0.966365	0.982382	0.00771938
CST7	0.516506	0.165091	0.29413	0.531461
CTRC	0.295224	0.246786	0.375448	0.42545
CTSC	0.464125	0.00789842	0.0350195	1.45569
CTSO	0.494322	0.000130036	0.00227872	2.64231
CXADR	0.313742	0.170863	0.296592	0.52784
CXCL1	0.527096	0.222683	0.353221	0.451954
CXCL10	1.23952	1.40799e-07	2.59069e-05	4.58658
CXCL12	0.224432	0.25956	0.38987	0.40908
CXCL14	-0.315508	0.24138	0.372894	0.428414
CXCL17	-0.0840847	0.710993	0.785722	0.104731
CXCL3	0.278369	0.539391	0.652947	0.185122
CXCL6	0.424406	0.1687	0.294225	0.531321
CXCL8	0.945714	0.00248919	0.016655	1.77846
CXCL9	0.934655	8.75319e-05	0.00161059	2.79302
DAG1	0.708549	0.0036331	0.0211501	1.67469
DAPP1	0.853883	0.262884	0.391665	0.407086
DBNL	0.955297	0.127111	0.248776	0.604191
DECR1	0.71108	0.134474	0.257558	0.589125
DFFA	0.9431	0.0211645	0.0707074	1.15054
DGKZ	0.0202265	0.913907	0.95005	0.0222536
DNAJA2	0.852756	0.1127	0.226631	0.64468
DNER	-0.0934946	0.46294	0.589488	0.229525
DNPH1	1.05736	0.000668147	0.00745476	2.12757
DPP10	0.110554	0.576222	0.68521	0.164176
EDAR	0.408422	0.302962	0.435507	0.361004
EGF	0.709425	0.258704	0.38987	0.40908
EGLN1	1.08892	0.00106226	0.0105652	1.97612
EIF4G1	0.961205	0.140586	0.263957	0.578466
EIF5A	0.0232731	0.833464	0.89584	0.0477695
ENAH	0.291017	0.152753	0.281065	0.551194
ENPP5	-0.128134	0.362749	0.494414	0.305909
ENPP7	-0.17972	0.558383	0.673721	0.17152
EPCAM	-0.18903	0.561697	0.674362	0.171107
EPHA1	0.327829	0.00764378	0.0346471	1.46033
EPO	-0.0239083	0.941587	0.965192	0.0153861
ERBB3	-0.012566	0.863711	0.911284	0.0403462
ESM1	0.375412	0.0268173	0.0815602	1.08852
F2R	0.72378	0.0263589	0.0815407	1.08863
FABP1	0.935105	0.0212056	0.0707074	1.15054
FABP9	-0.14368	0.468155	0.594072	0.226161
FASLG	0.273919	0.0344963	0.101557	0.993289
FCAR	0.348718	0.0448631	0.122294	0.912597
FCRL2	0.295904	0.080624	0.183146	0.737203
FCRL3	0.225609	0.307132	0.436388	0.360127
FCRL6	0.169954	0.431397	0.560968	0.251062
FGF19	-0.393119	0.194579	0.322175	0.491909
FGF2	0.277313	0.27559	0.404053	0.393562
FGF5	0.0114067	0.939041	0.965192	0.0153861
FIS1	0.672777	0.076675	0.180874	0.742623
FKBP1B	1.23771	0.0606383	0.14948	0.825417
FLT3LG	0.053122	0.662137	0.756819	0.121008
FOXO1	0.653129	0.176708	0.303872	0.51731
FST	0.0583212	0.777147	0.843628	0.0738489
FSTL3	0.504278	0.00207519	0.0155851	1.80729
FXYD5	0.365588	0.292156	0.423281	0.373372
GAL	-0.0135549	0.954758	0.975974	0.0105615
GALNT3	0.081496	0.621317	0.719008	0.143266
GBP2	1.18395	0.00115547	0.0111898	1.95118
GLOD4	0.735026	0.0063715	0.0296799	1.52754
GMPR	0.606806	0.121952	0.242586	0.615134
GOPC	0.822957	0.167205	0.294225	0.531321
GZMA	0.597087	0.000190639	0.0028062	2.55188
GZMB	1.23128	0.00102004	0.010427	1.98184
HCLS1	0.968914	0.035908	0.104874	0.979331
HEXIM1	0.790333	0.0818244	0.183606	0.736113
HGF	0.454649	0.0109101	0.04412	1.35536
HLA-DRA	0.181136	0.355974	0.491435	0.308534
HLA-E	0.367844	0.00137791	0.0120732	1.91818
HPCAL1	0.768327	0.0996466	0.208014	0.681906
HSD11B1	0.0352887	0.850864	0.910227	0.0408503
HSPA1A	1.21459	0.00469734	0.0251856	1.59885
ICA1	0.773529	0.0413268	0.115214	0.938494
ICAM4	0.429397	0.0279722	0.0843752	1.07378
IDS	0.0174825	0.61015	0.713142	0.146824
IFNG	0.79335	0.0164003	0.0609627	1.21494
IFNGR1	0.33746	0.00123831	0.0115588	1.93709
IFNLR1	0.128085	0.267032	0.394649	0.403788
IKBKG	0.611389	0.200566	0.329501	0.482143
IL10	1.19427	0.00504954	0.0258088	1.58823
IL10RA	0.0712305	0.703397	0.779669	0.10809
IL10RB	0.445359	0.000412956	0.00524027	2.28065
IL11	-0.455027	0.110334	0.223094	0.651512
IL12B	0.835842	6.26836e-05	0.00141132	2.85037
IL12RB1	0.43575	0.0112534	0.0450138	1.34665
IL13	0.164181	0.378139	0.509726	0.292663
IL15	0.0013528	0.991801	0.994503	0.00239387
IL15RA	0.422947	0.00396801	0.0224651	1.64849
IL16	0.893661	1.02825e-05	0.000497241	3.30343
IL17A	0.426172	0.0613355	0.14948	0.825417
IL17C	-0.181554	0.498543	0.617723	0.209206
IL17D	0.0408143	0.723525	0.794798	0.0997432
IL17F	0.18604	0.496997	0.617723	0.209206
IL17RB	0.397589	0.0507652	0.13344	0.874714
IL18	1.00386	8.05902e-05	0.0015609	2.80662
IL18R1	0.22968	0.0869778	0.18718	0.72774
IL1A	-0.00865288	0.974691	0.988117	0.00519182
IL1B	1.44345	6.07387e-05	0.00141132	2.85037
IL1R2	0.00014988	0.998805	0.998805	0.000519414
IL1RL2	0.168856	0.256659	0.388686	0.410401
IL1RN	1.40748	1.01866e-05	0.000497241	3.30343
IL2	0.138954	0.361232	0.494177	0.306118
IL20	-0.0202316	0.863257	0.911284	0.0403462
IL20RA	0.240622	0.332534	0.465295	0.332272
IL22RA1	0.0700406	0.594579	0.699058	0.155487
IL24	0.323475	0.225478	0.35612	0.448404
IL2RB	-0.00337545	0.98167	0.990996	0.00392831
IL32	-0.00419064	0.98561	0.990996	0.00392831
IL33	-0.0500717	0.691015	0.772152	0.112297
IL3RA	0.078617	0.517759	0.635118	0.197146
IL4	-0.0823051	0.864234	0.911284	0.0403462
IL4R	0.454048	0.00515888	0.0260064	1.58492
IL5	0.345923	0.473321	0.598564	0.22289
IL5RA	-0.0530114	0.806818	0.873261	0.0588557
IL6	0.325853	0.435977	0.564928	0.248007
IL7	0.245241	0.38834	0.516206	0.287177
IRAK1	0.425878	0.17408	0.300757	0.521784
IRAK4	1.16123	0.0804801	0.183146	0.737203
ISM1	0.208018	0.188544	0.31807	0.497478
ITGA11	-0.356099	0.0213275	0.0707074	1.15054
ITGA6	0.591518	0.0200512	0.0693257	1.15911
ITGB6	0.0482301	0.672297	0.761247	0.118474
ITM2A	-0.0588624	0.765022	0.832924	0.0793947
JCHAIN	-0.273577	0.148	0.273689	0.562743
JUN	0.526391	0.0337001	0.100013	0.999943
KLRB1	0.204731	0.168622	0.294225	0.531321
KLRD1	0.560192	0.00488015	0.0256556	1.59082
KRT19	0.459499	0.0518088	0.134265	0.872037
KYNU	0.419078	0.145263	0.270428	0.567948
LAIR1	0.476425	0.0573889	0.145597	0.836848
LAMA4	0.375113	0.00444834	0.0244327	1.61203
LAMP3	0.383394	0.0859153	0.187082	0.727968
LAP3	1.11676	0.00241917	0.016655	1.77846
LAT	0.748903	0.189286	0.31807	0.497478
LGALS4	0.115681	0.615379	0.716643	0.144697
LGALS9	0.894568	6.65378e-08	2.44859e-05	4.61108
LGMN	0.219268	0.165448	0.29413	0.531461
LHPP	0.811102	0.00255141	0.0167664	1.77556
LIFR	0.134345	0.181568	0.309338	0.509567
LILRB4	0.617164	0.00711561	0.0327318	1.48503
LRRN1	-0.121411	0.455238	0.583212	0.234173
LSP1	0.750719	0.00184954	0.0147963	1.82985
LTA	0.227942	0.0791704	0.183146	0.737203
LTBR	0.597112	3.42223e-05	0.00090454	3.04357
LTO1	-0.195975	0.452639	0.582417	0.234766
LY6D	0.387665	0.0240467	0.0769495	1.11379
LY75	0.180708	0.160045	0.290398	0.537006
LY9	0.202377	0.0394802	0.112626	0.948363
MANF	1.14414	0.162038	0.292303	0.534167
MAP2K6	0.479737	0.381119	0.511868	0.290842
MAPK9	0.646025	0.00304236	0.0184588	1.7338
MATN2	0.236563	0.0978639	0.205832	0.686488
MEGF10	-0.01863	0.909864	0.95005	0.0222536
MEPE	-0.023835	0.855907	0.911284	0.0403462
MERTK	0.243082	0.0222261	0.0726887	1.13853
METAP1D	1.05643	0.0245281	0.0772013	1.11238
MGLL	0.915542	0.0791833	0.183146	0.737203
MGMT	1.01128	0.135078	0.257558	0.589125
MICB_MICA	0.439775	0.505244	0.621839	0.206322
MILR1	0.541749	0.00563041	0.026909	1.5701
MLN	0.240194	0.456427	0.583212	0.234173
MMP1	0.0333739	0.934684	0.965192	0.0153861
MMP10	0.567391	0.0169472	0.061894	1.20835
MPIG6B	0.521284	0.342469	0.47558	0.322776
MVK	0.900336	0.0161744	0.0607364	1.21655
MYO9B	0.213736	0.526554	0.639511	0.194152
MZB1	0.480706	0.0202457	0.0693257	1.15911
NBN	0.827209	0.0130959	0.0507292	1.29474
NCF2	1.57234	0.00239502	0.016655	1.77846
NCK2	0.917139	0.09362	0.199145	0.70083
NCLN	0.0902485	0.669772	0.761247	0.118474
NCR1	0.723454	8.19318e-06	0.000497241	3.30343
NELL2	0.238692	0.0855487	0.187082	0.727968
NFASC	0.210736	0.140559	0.263957	0.578466
NFATC1	0.395825	0.334055	0.465653	0.331938
NFATC3	0.225642	0.356558	0.491435	0.308534
NME3	0.16191	0.0706768	0.16889	0.772396
NPPC	0.400619	0.167432	0.294225	0.531321
NRTN	-0.0237919	0.906912	0.95005	0.0222536
NT5C3A	0.729018	0.242179	0.372894	0.428414
NTF3	0.148053	0.21778	0.348261	0.458095
NUB1	1.09643	0.0190141	0.0666398	1.17627
NUDC	0.774737	0.0373502	0.107649	0.967991
OMD	0.170044	0.368087	0.499838	0.301171
OSCAR	0.548694	0.000690635	0.00745476	2.12757
OSM	0.870778	0.0142149	0.0544903	1.26368
PADI2	0.771984	0.00302528	0.0184588	1.7338
PAPPA	0.407202	0.128444	0.248776	0.604191
PARP1	1.20177	0.00244872	0.016655	1.77846
PCDH1	0.0131609	0.863732	0.911284	0.0403462
PDGFB	0.298618	0.480297	0.60324	0.21951
PDLIM7	1.13904	0.106382	0.216291	0.664961
PGF	0.562917	0.000153774	0.00246038	2.609
PIK3AP1	0.579441	0.0841513	0.187003	0.728151
PKLR	0.693044	0.00277771	0.0176241	1.75389
PLA2G4A	0.925447	0.0432706	0.118833	0.925064
PLAUR	0.637401	0.000253737	0.00359135	2.44474
PLXNA4	0.441664	0.145502	0.270428	0.567948
PNLIPRP2	0.0236679	0.983161	0.990996	0.00392831
PNPT1	0.131899	0.662216	0.756819	0.121008
PON3	-0.0822917	0.617841	0.717241	0.144335
PPP1R9B	0.367339	0.525634	0.639511	0.194152
PRDX3	1.05401	0.00367829	0.0211501	1.67469
PRDX5	0.610373	0.127816	0.248776	0.604191
PREB	0.194047	0.104521	0.213688	0.670219
PRELP	0.186406	0.069309	0.166704	0.778054
PRKAB1	0.520707	0.05744	0.145597	0.836848
PRKCQ	-0.0796314	0.627446	0.723825	0.140367
PROK1	0.11644	0.583978	0.691009	0.160516
PRSS8	0.169967	0.306972	0.436388	0.360127
PSIP1	0.597469	0.101181	0.208014	0.681906
PSMG3	0.67153	0.00838287	0.036725	1.43504
PSPN	-0.0564113	0.873926	0.918871	0.0367455
PTH1R	-0.0174255	0.925749	0.95965	0.0178873
PTPN6	1.07341	0.0586807	0.146901	0.832975
PTPRM	0.122184	0.21439	0.348219	0.458147
PTX3	0.22706	0.309522	0.436451	0.360065
RAB37	0.450579	0.246898	0.375448	0.42545
RAB6A	1.00102	0.0020489	0.0155851	1.80729
RABGAP1L	0.527272	0.0455345	0.123211	0.90935
REG4	0.224772	0.261248	0.39081	0.408035
RGS8	0.207348	0.373769	0.505688	0.296118
ROBO1	0.30901	0.00472229	0.0251856	1.59885
SAMD9L	1.12314	0.0102897	0.0420736	1.37599
SCG3	0.334581	0.0286768	0.0857971	1.06653
SCGB1A1	0.7485	0.00538487	0.0264218	1.57804
SCGB3A2	0.382146	0.231601	0.362677	0.44048
SCGN	-0.0604496	0.728142	0.795123	0.0995658
SCRN1	1.00303	0.00945849	0.0400083	1.39785
SELPLG	-0.0521404	0.690214	0.772152	0.112297
SERPINB8	1.35219	3.15022e-05	0.00090454	3.04357
SH2D1A	0.603351	0.0577639	0.145597	0.836848
SHMT1	0.984842	0.0421686	0.116677	0.933015
SIGLEC1	0.735778	0.000349112	0.00470325	2.3276
SIGLEC10	0.436469	0.00230592	0.016655	1.77846
SIRPB1	0.819636	1.81618e-05	0.000607594	3.21639
SIT1	0.0714727	0.632017	0.726819	0.138574
SKAP2	0.684595	0.288847	0.420141	0.376605
SLAMF1	0.58244	0.0513668	0.134064	0.872689
SLAMF7	0.23891	0.206156	0.33718	0.472139
SLC39A5	0.478317	0.0175068	0.0628917	1.20141
SMOC2	0.496221	0.00206697	0.0155851	1.80729
SMPDL3A	0.420914	0.0848629	0.187003	0.728151
SPINK4	-0.103639	0.72754	0.795123	0.0995658
SPINT2	0.333937	0.0866762	0.18718	0.72774
SPON1	0.228864	0.218609	0.348261	0.458095
SPRY2	0.79054	0.128393	0.248776	0.604191
SRPK2	0.741686	0.0400541	0.113379	0.945467
STX8	0.48891	0.120633	0.241267	0.617503
SULT2A1	0.516434	0.097882	0.205832	0.686488
TANK	0.426845	0.100278	0.208014	0.681906
TBC1D5	0.311503	0.485534	0.607743	0.21628
TFF2	0.517562	0.0797529	0.183146	0.737203
TGFA	0.653607	6.5197e-05	0.00141132	2.85037
TGFB1	0.546983	0.00244967	0.016655	1.77846
TIMP3	0.285028	0.409247	0.539795	0.267771
TLR3	0.0777819	0.715849	0.78872	0.103077
TNF	1.27981	1.21608e-05	0.000497241	3.30343
TNFAIP8	0.462555	0.160193	0.290398	0.537006
TNFRSF11A	0.727743	0.000148791	0.00246038	2.609
TNFRSF11B	0.121593	0.44112	0.569586	0.24444
TNFRSF13B	0.178728	0.191183	0.319796	0.495126
TNFRSF13C	0.554528	0.00180086	0.014727	1.83188
TNFRSF14	0.732236	1.19719e-05	0.000497241	3.30343
TNFRSF4	0.736121	4.09653e-07	5.02507e-05	4.29886
TNFSF10	0.0922455	0.392327	0.519339	0.284549
TNFSF11	0.6833	0.0052564	0.02614	1.5827
TNFSF12	0.301019	0.0176028	0.0628917	1.20141
TNFSF13	0.617445	1.4527e-05	0.000534594	3.27198
TPP1	0.472108	0.047842	0.127579	0.894222
TPSAB1	0.183864	0.359493	0.493632	0.306597
TPT1	0.765362	0.0121533	0.0480906	1.31794
TRAF2	0.221611	0.491639	0.613299	0.212327
TREM2	0.581608	0.00904216	0.038692	1.41238
TRIM21	0.0224885	0.959782	0.978393	0.00948686
TRIM5	0.530397	0.195231	0.322175	0.491909
VASH1	0.676532	0.16442	0.29413	0.531461
VEGFA	0.563891	0.00623778	0.0294295	1.53122
VEGFD	0.174304	0.419992	0.550208	0.259473
WAS	0.479474	0.309548	0.436451	0.360065
WFIKKN2	0.0898674	0.524281	0.639511	0.194152
WNT9A	0.128723	0.386113	0.516206	0.287177
YTHDF3	1.09405	0.0169872	0.061894	1.20835
