# Supplementary material for: NULISA: a proteomic liquid biopsy platform with attomolar sensitivity and high multiplexing
Source: Nat Commun. 2023 Nov 9;14:7238. doi: 10.1038/s41467-023-42834-x (PMC10636041; doi:10.1038/s41467-023-42834-x)
Supplement: Supplementary file 10 — Source Data [file 41467_2023_42834_MOESM10_ESM.zip › supplementary figure 9.csv]

sampleName	Age	Gender	disease_type	Classification	IL33_nulisa_NPQ	IL33_olink_NPX	IL33_nulisa_residuals	IL33_olink_residuals	IL5_nulisa_NPQ	IL5_olink_NPX	IL5_nulisa_residuals	IL5_olink_residuals	IL17F_nulisa_NPQ	IL17F_olink_NPX	IL17F_nulisa_residuals	IL17F_olink_residuals	IL4_nulisa_NPQ	IL4_olink_NPX	IL4_nulisa_residuals	IL4_olink_residuals	IL17A_nulisa_NPQ	IL17A_olink_NPX	IL17A_nulisa_residuals	IL17A_olink_residuals	IL2RB_nulisa_NPQ	IL2RB_olink_NPX	IL2RB_nulisa_residuals	IL2RB_olink_residuals	IL20_nulisa_NPQ	IL20_olink_NPX	IL20_nulisa_residuals	IL20_olink_residuals
plate1_SMI_A1_Donor01	38	Male	normal	normal	14.0748402676807	0.66535	0.384479006609296	0.693155177836998	12.6625853767181	0.114125	-0.469422272208314	-0.5005163589185	13.5872201404223	0.683225	-0.713158635997406	0.395836435418876	11.9771887599446	-0.093975	-1.03638268154237	-0.108287421566112	13.2655586583851	-0.310575	-0.965986786471808	-0.501741848134376	12.9022829673281	0.108675	-0.344623439806916	-0.139007349212016	14.6222144032012	-0.106375	0.500906711729306	-0.167310472299711
plate1_SMI_A3_Donor03	52	Male	normal	normal	13.092706062882	0.07555	-0.799661161354253	0.0496205751724547	12.1720612052265	1.560925	-1.27726048084141	0.991075924519641	13.18203772288	0.00412499999999999	-1.16117459903941	-0.349238048269963	14.3391749617912	-1.099075	1.0996427521607	-1.4392667995396	12.5610061616347	0.082225	-1.62066034506532	-0.0934763131601469	14.1161956066098	0.591675	0.635709406298255	0.30933172920748	13.9145165678439	0.427225	-0.150873051445528	0.379680000867235
plate1_SMI_A5_Donor05	46	Female	normal	normal	12.7623639081065	-0.09555	-0.97236197774442	-0.05724849224208	12.9989499141244	0.760725	-0.0555215845321474	-0.139662854081614	13.9332426766442	-0.516175	0.145277386324536	-0.379432208539761	12.7021524971763	-0.493175	-0.401949604598432	-0.0265025106307803	12.7904816262522	-0.444575	-1.05655244761019	-0.624028221997012	12.6949427624104	0.233675	-0.682032826040867	-0.0642261090219772	13.9916249897735	-0.245575	0.222786210659336	-0.21741157896467
plate1_SMI_A7_Donor07	37	Female	normal	normal	13.0615821402891	0.50725	-0.543282769241577	0.580095180899413	12.5628271984926	0.263125	-0.287656704858762	-0.666057893434705	12.9324843921334	-0.152675	-0.827945047507983	0.0264799595459203	13.229674692869	-0.409675	0.270833084900789	0.266491375209316	13.3461112251176	0.094925	-0.532987880417046	-0.0944703516233021	13.1283782807449	-0.058725	-0.098438869235632	-0.334344088005938	13.7462229465016	0.249825	-0.0585631647299401	0.269380259713723
plate1_SMI_A8_Donor08	80	Female	inflam	RA	13.9797676605411	-0.01515	-0.245544135853137	-0.107346812998829	13.0091112174994	0.713025	-0.81598008564352	-0.0785815943032762	15.4053846065883	0.940425	1.51339499148379	0.916944045358778	13.4811645161123	-0.118675	-0.171699451153858	-0.443423857137816	14.2150711369437	0.570825	0.489171627176632	0.428930934368974	14.0103656613404	1.132375	0.066124860888873	0.750297367139654	14.6084294563848	0.144925	0.97539170971403	0.205608141583624
plate1_SMI_A9_Donor09	52	Male	normal	normal	12.5335375177963	-1.85985	-1.35882970644001	-1.88577942482755	12.5849118179234	-0.070475	-0.864409868144528	-0.640324075480359	13.4217452869165	-0.467975	-0.921467035002904	-0.821338048269963	12.460925739069	0.152925	-0.778606470561455	-0.187266799539597	13.3488514488576	-0.391875	-0.832815057842438	-0.567576313160147	12.9405517344806	0.434575	-0.539934465831005	0.152231729207479	13.708777104003	-0.639975	-0.35661251528635	-0.687519999132766
plate1_SMI_B1_Donor11	60	Male	normal	normal	14.3972403506395	0.58195	0.389441147451855	0.525315087935572	12.27891793614	-0.075575	-1.35172605686582	-0.619828484944279	14.3944309835736	3.671725	0.0267423499401446	3.28066224676499	12.8303401326758	-0.851675	-0.538312515893792	-1.37808358695302	14.9088832956591	0.678125	0.755719039334415	0.511261135396556	13.5625002224361	0.534675	-0.0514601454049841	0.232525488304333	14.1063643535449	0.948325	0.0729279183598488	0.908431699819773
plate1_SMI_B3_Donor13	51	Male	normal	normal	12.9374440526823	-0.05035	-0.940494174185095	-0.0724412389229352	13.288749266595	-2.052275	-0.137907131105701	-2.62532352429737	15.9781644420683	0.869525	1.63801165911312	0.520874414850668	12.9510325559642	-0.383575	-0.272359598798829	-0.70048970111292	14.8541617912175	0.615325	0.668932503220528	0.438519005770265	12.7983419279116	-0.124625	-0.665460001458755	-0.404492490679628	14.7503347269089	0.159825	0.680950959606485	0.111323538498166
plate1_SMI_B5_Donor15	37	Female	normal	normal	13.2660904441659	0.30465	-0.338774465364749	0.377495180899413	13.5378697828398	-0.254075	0.687385879488389	-1.1832578934347	17.1795760785852	-0.603975	3.41914663894384	-0.42482004045408	13.0352505708424	-0.001575	0.0764089628741977	0.674591375209316	13.2109570676468	0.153725	-0.668142037887896	-0.035670351623302	13.5410424170986	0.216975	0.314225267117998	-0.0586440880059381	13.6771436183565	-0.570475	-0.127642492874998	-0.550919740286277
plate1_SMI_B6_Donor16	48	Female	inflam	UC	22.3534805152321	-0.06705	8.58989663464331	-0.0364248640513004	12.2210426855842	1.096525	-0.878759389806894	0.202536043552404	12.3413427393221	0.104825	-1.45274162892612	0.232142865218977	14.6405271365763	-0.664075	1.50414492506678	-0.243956707484136	11.8136354953317	-0.572175	-2.02627301593687	-0.749418859857836	14.3963663158345	-0.375325	0.986022185500877	-0.678177669247764	13.0028091616679	0.021625	-0.758041321420177	0.0517013457734649
plate1_SMI_B7_Donor17	54	Female	normal	normal	13.0103242425826	0.66305	-0.839833622219748	0.670646020521038	12.8932033276614	1.745025	-0.342590477933172	0.870232736454464	12.9698228605399	-0.380875	-0.842618741493816	-0.28183191350481	12.5467207320732	0.236325	-0.686501808640715	0.516780701955798	14.0556574547072	0.042525	0.237125631220236	-0.128090773440309	12.6668748452415	-0.178025	-0.843574910739262	-0.495732349925123	13.5752046192234	0.092725	-0.16168097578646	0.12854011998787
plate1_SMI_B8_Donor18	82	Female	inflam	UC	13.3019508924488	-0.72755	-0.952218898683242	-0.82742318480805	15.2669230182129	0.506525	1.39650113833549	-0.278682696669256	12.2237638703644	-1.275775	-1.67434482266862	-1.30868088088248	14.7676434554675	-0.076475	1.0824993784665	-0.447778053991171	12.2474721680321	-0.193375	-1.47130177914115	-0.333059703491851	13.953392576361	0.141675	-0.0242167659729754	-0.245354193086133	13.0030613609801	-0.349475	-0.62198808966466	-0.286878933678241
plate1_SMI_B9_Donor19	57	Female	normal	normal	13.2888846829812	-0.02685	-0.604560173927885	-0.0307685371927929	11.8308845214693	0.894525	-1.47290514922695	0.0293310829054943	12.013625620616	-0.629875	-1.80799459831052	-0.544969302866704	13.2072008590236	0.279025	-0.0744418462925263	0.489649406675766	12.1901981427761	-0.137275	-1.61764533682019	-0.304576730231546	13.1451503196541	-0.633925	-0.415352249150151	-0.959059690263802	13.2233924427214	-0.666975	-0.501510708249351	-0.628290492904928
plate1_SMI_C1_Donor21	50	Female	normal	normal	13.2066234164273	-0.14365	-0.585818458899285	-0.120701235860521	12.197915141419	0.937325	-0.947217510706506	0.0497349411864244	13.2574124819823	-0.430275	-0.542790964194463	-0.312382061022285	12.5481008308464	0.083325	-0.620561490397878	0.456889095662509	13.5161967503208	1.015925	-0.316586198353909	0.840890502281339	14.2783964754744	0.696875	0.834683803258382	0.38907077052645	14.3444726458601	0.114925	0.591610458798113	0.1469142705116
plate1_SMI_C3_Donor23	57	Female	normal	normal	13.0883404521166	0.65335	-0.805104404792457	0.649431462807207	14.2702165174402	0.895225	0.966426846743925	0.0300310829054943	12.6300596024626	0.288525	-1.19156061646391	0.373430697133296	13.2572874067029	-1.081475	-0.0243552986132267	-0.870850593324234	13.2652608265427	-0.585675	-0.542582653053568	-0.752976730231546	13.4495788182694	2.592775	-0.110923750534902	2.2676403097362	13.4375781734503	0.193425	-0.287324977520373	0.232109507095072
plate1_SMI_C5_Donor25	42	Male	normal	normal	13.0508616603176	0.56925	-0.697215590229459	0.581702434218557	12.2221205096686	-0.029875	-1.00054829272685	-0.631718563650459	12.9424816452903	2.123225	-1.37013528698648	1.81698658293635	14.5734050268212	0.628425	1.4952733658647	0.521004184727177	14.5401506396835	-0.113475	0.322856320014278	-0.300223123856025	13.5756817746437	0.220775	0.262038283744037	-0.036810469663589	14.2321834154093	0.275025	0.126852315989542	0.217915377176559
plate1_SMI_C7_Donor27	22	Male	normal	normal	13.5644198065398	-0.25175	0.104922503371156	-0.162533847689237	13.3744143178094	1.530225	0.605051282758863	0.864392460009342	13.5409556703913	1.191425	-0.710470482600361	0.979435845348973	13.4650904927112	-0.860475	0.709759929102651	-0.502353846739273	13.4649962619815	-0.173175	-0.823553683626121	-0.382016745247781	13.2463727171879	-0.248125	0.266414645111875	-0.456194867405725	13.8822237271497	0.156225	-0.30299033253092	0.0799861297952096
plate1_SMI_C8_Donor28	68	Female	inflam	UC	13.2671086527876	0.47915	-0.785055175179558	0.433011417856494	13.3536218118168	1.262725	-0.199486030919142	0.432725019892604	13.7028739124988	-0.299575	-0.152401235034608	-0.266506397193647	13.3001272076756	0.468725	-0.159056101181826	0.423301323982314	14.2439302525893	-0.138775	0.475277367259232	-0.29392523846608	13.095587175657	0.212775	-0.648442373500341	-0.139593271505628	13.3485476750965	-0.282375	-0.332419847730811	-0.233169406845186
plate1_SMI_C9_Donor29	34	Male	normal	normal	13.217686794413	0.16325	-0.414958477182683	0.20640792145544	12.9830416037693	0.017525	-0.0583048916882099	-0.609914154186538	14.206451847342	-0.037375	-0.0816887732207575	-0.305913712098601	14.5244411210788	-1.274475	1.57542989906148	-1.1956790278594	15.9634746360743	1.043225	1.71767806602971	0.847639427587273	13.2379243559652	0.387675	0.0577550325949993	0.149895771239557	13.8836709721324	0.603825	-0.253613311391733	0.539063678224019
plate1_SMI_D1_Donor31	32	Female	normal	normal	12.5899676334944	-1.50545	-0.942752289191608	-1.41341388957754	11.5857399087185	4.925125	-1.15141755279663	3.97994486248024	12.8363168972257	0.370925	-0.908814847594374	0.573642275149076	12.4209648327102	-0.902675	-0.457176500921019	-0.110123132657297	13.5417749919733	-0.047175	-0.355138020045976	-0.242093756971241	12.6595864283245	0.600975	-0.483809366950164	0.337734812558528	13.3503098860365	-0.492075	-0.474446965260211	-0.477302052131615
plate1_SMI_D3_Donor33	60	Female	normal	normal	13.3550071313267	-0.21195	-0.581724717689156	-0.227383094906624	12.2290863172588	-0.475075	-1.14269921853915	-1.33067057064348	13.0726318700769	-0.581375	-0.758166965742442	-0.510606692228598	13.2385717979186	-0.041175	-0.0914910719997133	0.0996181113957336	13.5303152083217	0.364125	-0.266839927383775	0.200137312977218	13.9345611971687	0.114375	0.324005815540894	-0.218187030602482	12.9396608100008	0.261625	-0.773259896930784	0.303178894202275
plate1_SMI_D5_Donor35	45	Female	normal	normal	13.1804438169339	-0.29775	-0.539853071548132	-0.25561030633747	13.4244699589258	1.224025	0.392663748636508	0.320437697101375	13.1989062606379	-0.788475	-0.585999490717524	-0.647019745419129	13.6048998922106	1.016025	0.516937845303243	1.5059745877959	13.2429527127898	-0.368275	-0.607644142369527	-0.5488329030666	13.0312630928363	0.566475	-0.329028224673731	0.271049671090916	13.7394078808632	0.427125	-0.0334250462640366	0.454331958666263
plate1_SMI_D6_Donor36	72	Female	inflam	RA	18.7155568669827	0.76335	4.60567704953987	0.701858674238053	13.2587397510389	-1.439075	-0.385029245166038	-2.25627718483936	12.5871345646098	-0.612175	-1.28037873878063	-0.597956249676172	13.4936308845304	-0.733175	-0.0301126437966096	-0.871707069724396	13.3996884267587	0.032125	-0.354713333383718	-0.118606514187729	14.3409606367213	0.307775	0.530194003799196	-0.0544963919572004	13.2818092496772	-0.240875	-0.383181681097886	-0.187843557368916
plate1_SMI_D7_Donor37	32	Male	normal	normal	12.8614317923558	-1.00575	-0.74235548450205	-0.95491570673534	18.2319775905357	0.331425	5.23596167181273	-0.302413051820558	14.0736126911421	-0.164275	-0.208408851492139	-0.423388785857339	13.1145284423199	-0.143575	0.197797330037356	-0.0182248310060476	13.5619558082888	0.504225	-0.690966324349653	0.306430065448097	12.8154286770855	-0.155125	-0.331372104402355	-0.387952668534657	13.8901788624804	0.113025	-0.255093717069764	0.0463507534858843
plate1_SMI_D8_Donor38	54	Female	inflam	SLE	13.2861101408879	0.42915	-0.564047723914367	0.436746020521038	13.5730329385189	-1.038275	0.337239132924383	-1.91306726354554	13.9958005835278	-0.818075	0.1833589814941	-0.71903191350481	13.5221995504904	-1.644275	0.288977009776526	-1.3638192980442	15.7700568064515	0.911525	1.95152498296445	0.740909226559691	14.2813914102087	0.439775	0.770941654227925	0.122067650074877	13.6423567172381	0.320725	-0.0945288777717776	0.35654011998787
plate1_SMI_D9_Donor39	62	Female	normal	normal	13.7611539595994	0.44025	-0.204435884154292	0.417140533284156	12.7975686147146	0.221025	-0.619547497817875	-0.628171673009456	12.3112139418328	-0.192075	-1.52570397191501	-0.13073161846986	14.1478146406409	0.095725	0.785471660987876	0.189963914542379	12.7954090153358	0.063025	-0.994620557775829	-0.0987533248836068	14.3715035429296	0.367975	0.727579619419395	0.0304614091717317	13.8368369412765	0.037825	0.131904530371006	0.0812918189404096
plate1_SMI_E1_Donor41	55	Female	normal	normal	16.0726194149212	0.39605	2.20803255275002	0.399807834616428	12.7709696450507	0.453125	-0.487489448911108	-0.418467814728526	14.0838262983971	-0.028775	0.26832515739911	0.0655556233745584	13.1878155872574	-1.600175	-0.0615470083239076	-1.34299639647088	15.4556885647133	0.905925	1.64071952252326	0.736413907629278	14.0752458172085	0.401875	0.54811179028654	0.0816918699619842	13.2742676655897	0.352025	-0.458623781407081	0.388796582356937
plate1_SMI_E3_Donor43	52	Male	normal	normal	14.6835192623977	0.72955	0.791152038161455	0.703620575172455	13.1449144804622	0.063125	-0.304407205605742	-0.506724075480359	15.020324951351	-0.356575	0.677112629431636	-0.709938048269963	12.8132155779786	-0.723375	-0.426316631651828	-1.0635667995396	15.2013755785842	0.445625	1.01970907188422	0.269923686839853	13.4718356522456	0.112975	-0.00865054806594659	-0.169368270792521	13.8891402727829	-0.188175	-0.176249346506498	-0.235719999132766
plate1_SMI_E5_Donor45	48	Female	normal	normal	13.6652622033062	-0.52685	-0.0983216772825401	-0.4962248640513	12.5569039525058	1.782925	-0.542898122885291	0.888936043552405	13.1411811113477	1.763825	-0.652903256900459	1.89114286521898	12.7142891454653	0.453525	-0.422093066044177	0.873643292515864	14.1844552562085	0.496825	0.344546744939991	0.319581140142164	13.7166908722386	0.261275	0.306346741905004	-0.0415776692477634	14.0172477590074	-0.084275	0.256397275919295	-0.0541986542265351
plate1_SMI_E6_Donor46	39	Female	inflam	SLE	14.3376046930452	0.15385	0.703881788776726	0.219018809090192	15.9443440533304	3.906625	3.04852957324457	2.98384100419931	14.4088953873749	0.080625	0.642346869805051	0.250355033304658	13.6910686636786	-0.637075	0.699946945975636	-0.00746282164403902	14.8675562704042	0.240725	0.995582727463411	0.0535390105158737	14.2122743438478	0.171575	0.952088651984898	-0.108995648231725	14.7839714122397	-0.048975	0.987173597034313	-0.0275068155481423
plate1_SMI_E7_Donor47	51	Male	normal	normal	13.4301087731616	0.01435	-0.447829453705796	-0.00774123892293519	13.1318153266967	0.832725	-0.294841071003925	0.259676475702631	12.8640103778018	0.288325	-1.47614240515334	-0.0603255851493318	12.3503670647456	1.071125	-0.873025090017429	0.75421029888708	11.6566462238979	0.034125	-2.52858306409901	-0.142680994229734	12.6895218811404	0.259075	-0.774280048230016	-0.0207924906796279	13.4309167359008	-0.255675	-0.638467031401586	-0.304176461501834
plate1_SMI_E8_Donor48	62	Male	inflam	SjS	16.19329337219	0.30355	2.15663617426456	0.239238716126352	14.5911681339753	-0.991675	0.915193564234952	-1.52952958731026	15.7960033251154	0.814325	1.42219561355339	0.413837320523725	14.2747706859347	1.469725	0.873837927630263	0.896762216193628	15.7620053074273	1.230825	1.61596661369645	1.06617049753573	14.4651702803193	0.292375	0.817841370595851	-0.0147260719214532	14.7616752025272	0.782025	0.73622706336821	0.744044624557908
plate1_SMI_E9_Donor49	33	Male	normal	normal	13.17543729779	0.10915	-0.442778976436783	0.15614610736005	12.0605724107464	0.634325	-0.958108796343896	0.00368639699645171	12.9688916171351	-0.213275	-1.31618946446343	-0.47710124897797	13.9088199549706	0.864125	0.97594878782062	0.966198070567275	21.1599282478707	1.529125	6.9105688965292	1.33243474651769	13.7150078069855	0.130375	0.551522754556477	-0.10492844864755	14.0723891407944	-0.081275	-0.0688892907427253	-0.146992784145048
plate1_SMI_F1_Donor51	34	Female	normal	normal	13.2623224862798	-0.22275	-0.299255431144076	-0.138390261386757	12.0892006792746	6.010825	-0.69328735897505	5.07204376011426	13.7990567042539	-0.282175	0.0478058815053036	-0.088882651092186	12.2691086246232	0.409025	-0.64131281874281	1.15502267048935	13.9282735112608	0.104725	0.0384860618353844	-0.0879843948320654	13.0160626415233	-0.025325	-0.160701695633701	-0.293516747667259	13.5369787363497	-0.285875	-0.279789818920902	-0.26918912739348
plate1_SMI_F3_Donor53	33	Male	normal	normal	13.7175524008076	-0.55945	0.0993361265807895	-0.51245389263995	13.5733386154295	0.783425	0.554657408339206	0.152786396996452	13.2412586355347	0.417725	-1.04382244606377	0.15389875102203	12.9629909802079	1.036425	0.0301198130579206	1.13849807056727	13.3980630848367	-0.332475	-0.851296266504857	-0.529165253482315	12.9994105110713	0.094675	-0.164074541357724	-0.14062844864755	13.3990157222994	0.213425	-0.742262709237731	0.147707215854952
plate1_SMI_F5_Donor55	45.0666666666667	Male	normal	normal	13.3302199909498	-0.17415	-0.462106184861987	-0.173468002555581	13.4978441659894	0.247125	0.205668479267691	-0.344906920611628	14.4706751513552	-0.160775	0.148675632921283	-0.481464970633587	12.4679061190638	-0.981075	-0.659721710152692	-1.15987891711463	13.8192935710186	0.002225	-0.387074886006735	-0.181135435242622	14.0991670987644	-0.018125	0.734358510311727	-0.283302862009795	14.9916260970642	0.121325	0.898543718217724	0.0671485284416993
plate1_SMI_F6_Donor56	57	Female	inflam	SjS	13.1139298630966	-0.58215	-0.779514993812425	-0.586068537192793	18.1713815254234	3.763125	4.86759185472711	2.8979310829055	15.812004990198	0.168725	1.99038477127147	0.253630697133296	13.6645852183054	0.785025	0.382942512989284	0.995649406675766	14.6948627257867	1.068925	0.887019246190487	0.901623269768455	13.0988358185491	0.386875	-0.461666750255179	0.0617403097361978	14.2328538185836	0.119325	0.507950667612902	0.158009507095072
plate1_SMI_F7_Donor57	81	Male	normal	normal	13.5777508078537	0.21065	-0.733057340081242	0.0734131839387565	13.005543479533	2.166925	-1.10107156918497	1.68985994021293	16.2185652463386	0.643725	1.78662629445572	0.153700521231732	11.5610455160508	0.780525	-2.14654828473417	-0.234702653913245	14.5847315606492	-0.517775	0.506385711559928	-0.6614405621421	13.7104303951532	0.382575	-0.253899662452759	0.028434105933576	14.4764128082554	0.175725	0.526853481344206	0.155917409570191
plate1_SMI_F9_Donor59	43	Male	normal	normal	12.9024106214008	-0.52275	-0.860095626515182	-0.514135751686053	12.9321346765976	-0.142875	-0.3131994141651	-0.741519114833448	13.444205963349	0.908425	-0.87147050789212	0.597474119815718	12.4449372600936	-0.563275	-0.649334455730321	-0.6939729136995	12.5618257230582	-0.041075	-1.65190581531416	-0.226718442786437	13.4402765576242	0.300575	0.109948795783287	0.0405137502235178	14.2998672171112	-0.206975	0.198530265704496	-0.263128160454373
plate1_SMI_G1_Donor61	40	Female	normal	normal	12.4722607774425	0.11995	-1.17589112419488	0.181280623185582	12.753012013956	0.198325	-0.165467754497089	-0.721259546983675	13.7321656235973	0.432225	-0.0374424329367989	0.597242570184026	13.0259288985643	0.342125	0.0186671259939074	0.948460079929284	14.1453129451589	-0.450975	0.276902183514996	-0.637056308414539	12.156857544891	-0.104425	-1.1200124179131	-0.387471428344618	13.5315507181275	-0.408475	-0.261252949064912	-0.386050353179075
plate1_SMI_G3_Donor63	29	Male	normal	normal	12.9023468662305	0.03625	-0.658153418520645	0.0985988509784909	14.3766367874829	-0.618475	1.44861673386158	-1.26191139827159	13.7689065016834	-1.016175	-0.503936424058094	-1.26115139649544	11.9586242989857	-1.072475	-0.909686648694651	-0.877293535726015	14.410918018818	0.207525	0.147307542288754	0.00641602223933378	13.0566188301668	1.604575	-0.0401291384974798	1.37917467180402	13.5324184943335	-1.099875	-0.624836529255814	-1.16941863362132
plate1_SMI_G6_Donor66	81	Male	inflam	SLE	13.9209989534936	0.08165	-0.389809194441373	-0.0555868160612435	14.0348301451557	4.423025	-0.0717849035623435	3.94595994021293	14.9477894813681	-0.225575	0.51585052948517	-0.715599478768268	14.6606423812633	1.109825	0.953048580478328	0.0945973460867552	13.9393063116039	0.189825	-0.13903953748543	0.0461594378578998	13.3523902948855	0.387675	-0.611939762720417	0.033534105933576	13.5330446576296	-0.053275	-0.416514669281648	-0.0730825904298094
plate1_SMI_G7_Donor67	44	Male	normal	normal	13.2354771995838	0.04025	-0.541458045701072	0.0450260624093368	11.9572662127495	0.264725	-1.31073316638046	-0.330719666016439	13.9814278623158	-0.360175	-0.337308147889528	-0.675838343304913	12.7723403948752	0.535425	-0.338071375816104	0.381449987873823	14.2679332140025	0.00672500000000001	0.0577644569270846	-0.177813761716849	12.6850391948559	0.539575	-0.6619728379262	0.277037970110625	14.6066205512835	0.105325	0.509277747889798	0.050128301914694
plate1_SMI_G9_Donor69	45	Male	normal	normal	13.2427961601186	-0.33565	-0.548568082535221	-0.334712123495274	13.0509335488036	1.738825	-0.23973111869362	1.14657978280057	13.9484376045693	-0.307575	-0.373357944600334	-0.627950806425544	12.4717998916002	0.217025	-0.654751933958505	0.039772889447145	14.3582923835919	-0.096575	0.151686407813447	-0.280009080647261	12.6497971832277	-0.224825	-0.713899120495615	-0.489837810002269	14.4438499980997	-0.035275	0.350501342719029	-0.0895152357162385
plate1_SMI_H1_Donor71	42	Female	normal	normal	13.5739934107383	-0.01255	-0.103016485636944	0.0411042513763613	13.6833798886475	-1.617175	0.71956954345991	-2.53036064934965	14.5978015947289	-0.603475	0.822074460266211	-0.447882356057236	12.9192887331545	0.510125	-0.120253149150605	1.06990588307593	13.801063021533	0.288525	-0.0602221775170424	0.104653053724637	13.2248807223511	0.093575	-0.0853577823353733	-0.194422988570404	14.2537325494195	0.173925	0.468917178253155	0.19826257155906
plate1_SMI_H3_Donor73	46	Female	normal	normal	13.5581301241107	0.50515	-0.176595761740245	0.54345150775792	12.2093256033819	-0.905775	-0.845145895274632	-1.80616285408162	13.342556335475	-0.189775	-0.445408954844727	-0.0530322085397607	13.1315388733187	0.216325	0.0274367715440076	0.682997489369218	13.6933900029098	0.248825	-0.15364407095263	0.0693717780029884	14.4778946757669	1.122275	1.10091908731563	0.824373890978023	13.9331160227464	0.374025	0.164277243632217	0.40218842103533
plate1_SMI_H5_Donor75	41	Male	normal	normal	17.0730704395629	0.30145	3.33942218638476	0.317740620123168	13.3493789732196	-0.150475	0.149375459191363	-0.755518012467469	24.5388938768391	0.613625	10.2293364835266	0.31209904605698	13.2621565535367	-0.068175	0.200164947447624	-0.152318716846145	14.4399848321891	-0.218975	0.219127731222938	-0.406827804925612	13.1786813660879	0.032075	-0.118277853870644	-0.223034689550696	13.6757491414991	-0.119175	-0.433576105933683	-0.177241085192508
plate1_SMI_H7_Donor77	58	Female	normal	normal	13.235351398429	-0.03645	-0.672522455848984	-0.0442067230974032	12.4284438211389	0.103425	-0.898011137924647	-0.758569468277496	14.6419031775292	0.135825	0.817223419638414	0.216018234012665	12.6033818921326	-0.572375	-0.694400868050871	-0.385027691750911	13.6059516581262	0.139625	-0.198329040173124	-0.026572049161958	13.1250054499539	0.061975	-0.452181389791563	-0.265635470376695	14.2993035585767	-0.157975	0.57839455561901	-0.11833403053586
plate1_SMI_H9_Donor79	55	Male	normal	normal	13.4106336225658	-0.28865	-0.525020593777233	-0.326093982541376	13.6714516390785	-0.141375	0.154134087908821	-0.701625729029329	13.8344485067454	-0.030875	-0.51794243206677	-0.398375437631857	13.4627329431526	1.093625	0.174780568919938	0.68360190518037	14.4560240927882	0.478325	0.28504592997895	0.305937730048617	13.8294197761408	-0.038525	0.29888076300564	-0.328295611131201	14.5946914274866	-0.028675	0.541284252236318	-0.0733506120255637
plate2_SMI_A10_Donor10	44	Female	inflam	UC	12.9326333104666	-0.14145	-0.30575982475008	-0.12332942556213	11.7728051564824	0.556775	-1.09281851919333	-0.0509529090671708	13.2729165387138	0.170475	-0.258982071324777	0.274120661486598	14.6840739186088	0.919775	1.55535088478793	1.85377554744631	13.1718422559218	-0.274925	-0.534114442706434	-0.424660815272519	14.3337600110283	0.969225	0.894427123418601	0.772316268212291	13.5311021315205	-0.125525	-0.185059621774972	-0.116983787086418
plate2_SMI_A4_Donor04	58	Female	normal	normal	12.8137896542767	-0.00605	-0.626609444104866	-0.0416640282266739	14.5428711858447	-0.215725	1.35993347302754	-0.778660625629031	12.5759004609505	0.360975	-0.998831694587705	0.398646177797761	13.5628834326151	0.183275	0.20819963065073	0.791396169472825	13.2309692703902	0.143875	-0.425108490081109	0.00960471970171057	12.6572708120927	0.881625	-1.01564186869362	0.650055346631786	13.5707608404605	0.735775	-0.0894828406523755	0.757706686080527
plate2_SMI_A5_Donor05	37	Female	normal	normal	13.0402343543173	0.13495	-0.0971557993169468	0.179937875770142	13.2208759582902	0.871575	0.513909301185185	0.241450949213759	13.6927989310547	-0.698825	0.182317093765959	-0.562192096668984	12.5642108928108	-5.325925	-0.451531756938228	-4.22898476356695	13.5403610734698	-0.249725	-0.190535094236908	-0.407193582759633	13.0576979742169	0.268925	-0.264845016804526	0.0893467290025431	13.5041105129976	0.435975	-0.240010276389179	0.43782097633011
plate2_SMI_A6_Donor06	55	Male	normal	normal	13.233418816388	0.02345	-0.234760644058575	-0.0418512876706471	13.6639473195755	0.416575	0.29014701465226	0.155383113619136	14.3668413475668	0.626475	0.264398011107225	0.216452506153239	12.5306195669176	0.171575	-0.814233849095955	0.182325766404106	13.0715363444284	-1.037725	-0.951238880552876	-1.17818550108771	13.3313047745634	-0.461975	-0.294960079612534	-0.65570479412272	14.384537274344	-0.581925	0.391795420938479	-0.644309895409176
plate2_SMI_A7_Donor07	62	Male	normal	normal	13.0551890367495	0.33655	-0.513993405279528	0.244381410997081	16.8464166026596	0.021475	3.31395927916559	-0.217320744661794	14.048283236214	-0.122325	-0.0755768729953201	-0.565334735691179	14.3799468253684	-0.664825	0.922113025283034	-0.817013922582636	13.3995656089731	-0.021625	-0.598270146929686	-0.1543527336006	13.1059717586021	0.321025	-0.637082992162195	0.109964745087028	14.3245566570273	0.329375	0.359773839713083	0.273685341174296
plate2_SMI_A8_Donor08	60	Male	normal	normal	12.9526274115699	-0.04595	-0.587697035721322	-0.130442217193698	13.2694716206054	1.160675	-0.217655126154059	0.915480357704186	13.13911206447	0.918975	-0.978628966810861	0.485390190550083	14.2813095162635	1.998075	0.855755825912947	1.89244027427072	13.2071572478363	0.253575	-0.797804070660293	0.118637904260224	13.4783444993184	0.898625	-0.231341709563496	0.692516305312814	13.3582788191001	-0.149125	-0.614492294240189	-0.206727583563839
plate2_SMI_A9_Donor09	30	Female	inflam	SLE	14.5036784423686	-0.23565	1.46729127031683	-0.163794822897586	10.5892730391023	1.024375	-1.95903659943196	0.37185480749469	15.5245308795636	-0.633625	2.03546581502464	-0.464004854824565	13.4967655932811	-5.014625	0.594003327603764	-3.7547450745802	13.5677759514377	-0.212725	-0.188059685347406	-0.377926350246748	12.4757539010297	0.223125	-0.729999193403361	0.0608771897927956	14.1368796311289	0.242575	0.36479980565091	0.237725739746638
plate2_SMI_B3_Donor13	52	Female	normal	normal	13.3482511550262	-0.07645	-0.00557395914185708	-0.0890349127990122	13.1206189099639	-1.322425	0.073672927350242	-1.90455731853109	13.6336109333524	-0.073725	0.0772360115997877	-0.0077790434784519	12.8530041769649	-5.254525	-0.404839295795061	-4.50674123996711	13.5968191257795	-0.197025	-0.0806353224733157	-0.337923366715816	13.6105161255625	0.387625	0.0377090704233183	0.170910027309145	14.2637355884569	0.047075	0.579527019265734	0.0632679118661221
plate2_SMI_B4_Donor14	47	Female	normal	normal	12.4392047415198	0.23965	-0.842475385803662	0.246256016724039	13.2208000702193	1.131475	0.287180529441903	0.533345437383859	12.1433701611029	0.630875	-1.39770706582838	0.720383272124704	12.2910228569762	-5.518125	-0.886120341446849	-4.65395574783372	12.9086291164396	-0.808525	-0.786639238297879	-0.954946772063755	12.8536870469515	0.577925	-0.635698653481759	0.373588927873611	13.29147603796	0.035575	-0.41270327129635	0.0469856000207848
plate2_SMI_B5_Donor15	47	Male	normal	normal	13.1742571440118	-0.38195	-0.178490337483409	-0.416545800433765	12.951262921325	-6.104425	-0.241215076660354	-6.39121247691694	12.5260275647335	0.953675	-1.55193946001202	0.581352211118289	12.4666048298382	0.336275	-0.749128147236143	0.533242553817526	12.413900722063	-1.873025	-1.63737675329364	-2.02232294964442	13.7274962152153	0.209625	0.234705528568876	0.0357014467804262	13.5527533523673	-0.476025	-0.471941685142498	-0.546061594361716
plate2_SMI_B6_Donor16	59	Male	normal	normal	13.2381176817386	0.24545	-0.287777768183718	0.164795968710912	13.976718831346	1.919375	0.512257372953748	1.67098090888718	13.6405488222314	-0.429225	-0.474132670085162	-0.858097346329285	13.8226983326513	1.067575	0.41328469716817	0.985217372697396	14.2559440107711	-0.816225	0.247419910977527	-0.952266776809363	13.4126138786527	0.083925	-0.28038805928796	-0.119707914574292	13.5878545079326	-0.254825	-0.388910753420778	-0.313384045932907
plate2_SMI_B7_Donor17	58	Male	normal	normal	13.2508213552516	0.02405	-0.26064509730178	-0.0527658453844779	12.6512713689828	-1.083625	-0.790524801042215	-1.33521853992983	15.3454872492896	1.549575	1.23386529593725	1.12541511679135	12.5620788501966	-0.315325	-0.831194730419149	-0.374405528875926	16.1335029245091	2.197475	2.12141604341866	2.06032854212105	14.151902175587	0.210725	0.475584508587484	0.00956786553860099	14.3401783918064	0.087275	0.35941898244007	0.027759491698026
plate2_SMI_B9_Donor19	54	Female	inflam	SLE	13.4553209078708	-0.44405	0.0726377989649	-0.464311284608233	15.3965628478196	0.093875	2.30428628847145	-0.481858420897071	14.701869768463	-0.195825	1.13937576878182	-0.139303969719714	14.1706703674409	1.654875	0.880546784946067	2.35610456317953	15.4576166512211	1.823875	1.78728776556205	1.68518599542336	14.7533820926984	-0.274775	1.14720649567687	-0.496441532916641	14.4810792234816	-0.259525	0.804858950316508	-0.241419163395743
plate2_SMI_C3_Donor23	38	Female	normal	normal	12.7300529452715	0.04415	-0.421766205731637	0.0852996898655316	14.0372814521791	0.396575	1.3076495067069	-0.230349601969231	14.2288994926883	-0.536225	0.715358116435338	-0.404304559789615	12.1587582621919	-0.540425	-0.873124442424546	0.533238138006375	13.9550773343545	0.498275	0.227743947944784	0.341911098309954	12.8134310170305	-0.087675	-0.525796244932104	-0.26972905111035	14.0363065671566	-0.252125	0.296179925782941	-0.249322561300822
plate2_SMI_C4_Donor24	55	Female	normal	normal	13.3144906941759	-0.32885	-0.0826214120989199	-0.352949470512843	13.6018148955938	1.394375	0.486873047878367	0.821841027919939	12.6305299014237	1.046975	-0.935023637221677	1.09878356715965	12.763343711893	-0.034925	-0.542919925469234	0.643027464752857	13.4582375372912	0.016875	-0.208528567070844	-0.120709323507053	13.4240939969335	-0.099375	-0.198765871029208	-0.323517313029535	12.8318493620592	0.247175	-0.840376763092767	0.266237298973325
plate2_SMI_C5_Donor25	38	Male	normal	normal	12.8726585808012	-0.07105	-0.350227924373779	-0.0711021272922724	14.2863065934406	-0.056525	1.29781619076047	-0.372107516270034	13.4085057379877	-1.200325	-0.641925436079461	-1.53023562079603	12.4468128767857	0.787775	-0.623659606482133	1.19423643965762	13.2822893677575	-1.152325	-0.801053139271462	-1.31156507927071	13.4727373356631	-0.127275	0.130105087487337	-0.278916532203535	14.5173307097163	-0.490925	0.456688340089151	-0.569569755683324
plate2_SMI_C6_Donor26	56	Male	normal	normal	12.9566025151778	-0.07685	-0.526005942637729	-0.145989473575257	11.5947592335284	0.524175	-1.80170635976209	0.266182562436146	13.346397061425	-0.363325	-0.75910581399885	-0.778059956967392	12.9463185247391	-0.004525	-0.414674946141866	-0.0170513320225714	13.984661628399	0.527275	-0.0345508152853182	0.387919179981873	14.0120146365016	0.278225	0.36906551138446	0.0820194257643873	13.7551981512539	-0.074325	-0.233549554138542	-0.135753433040109
plate2_SMI_C7_Donor27	58	Male	normal	normal	13.4540122360792	0.09465	-0.0574542164741438	0.0178341546155221	13.121343380984	1.140175	-0.32045278904105	0.888581460070166	15.421560664268	0.441275	1.30993871091571	0.0171151167913458	13.9393517022048	1.797075	0.546078121589096	1.73799447112407	13.6416963212825	0.816175	-0.370390559807999	0.679028542121049	12.3639584224641	0.698225	-1.31235924453543	0.497067865538601	14.7119404264883	0.435175	0.731181017121884	0.375659491698026
plate2_SMI_D10_Donor40	30	Female	inflam	UC	13.8465122619746	0.34625	0.810125089922766	0.418105177102414	12.6848594110927	2.673875	0.1365497725584	2.02135480749469	15.2954855735836	1.102075	1.80642050904469	1.27169514517543	12.2855381444333	-0.616825	-0.617224121243942	0.643054925419794	15.7931485481799	2.440775	2.0373129113948	2.27557364975325	14.0256815031542	1.194725	0.819928408721145	1.0324771897928	14.090422747546	0.059975	0.318342922068038	0.0551257397466377
plate2_SMI_D3_Donor33	40	Female	normal	normal	12.2013244783044	-0.00515	-0.979352667436552	0.028323318056311	12.39840453813	-1.169125	-0.3765579840767	-1.78965070433521	13.2282622722171	-0.702925	-0.291398181964438	-0.580429486030878	12.367361556704	-0.744725	-0.696801257647219	0.28238394115302	12.7131711484935	-0.637725	-1.00703667532241	-0.79187953955087	13.3721819795396	0.472125	-0.000413824305357397	0.285119388663864	13.2707748940011	0.137575	-0.461363451346544	0.142290363437312
plate2_SMI_D4_Donor34	38	Female	normal	normal	12.7654238671158	-0.36965	-0.386395283887358	-0.328500310134468	13.5971548735827	0.322975	0.867522928110484	-0.30394960196923	14.6803602802198	-0.404225	1.16681890396676	-0.272304559789615	12.4888494662999	-0.708425	-0.543033238316526	0.365238138006375	14.020181895205	0.689375	0.292848508795256	0.533011098309955	12.5759749560311	0.252725	-0.763252305931471	0.0706709488896499	14.3430812802267	0.243475	0.602954638852971	0.246277438699178
plate2_SMI_D5_Donor35	44	Male	normal	normal	16.7301081466026	0.28415	3.42064765721414	0.261068757280066	13.781853014506	1.029675	0.657370881622376	0.733289176632026	14.0317679115178	0.054575	-0.0370204963349428	-0.303610399519817	12.7611945617477	-1.314225	-0.406118250724541	-1.04742615090244	14.0764148775784	1.265575	0.0144490583309763	1.11296300714682	13.9996602272551	0.249225	0.55692235343224	0.0827287871191059	13.535078955812	0.072775	-0.501598525736916	-0.000130981468918683
plate2_SMI_D6_Donor36	59	Male	normal	normal	12.6667192750893	0.30285	-0.859176174832955	0.222195968710912	12.4484595230555	4.242275	-1.01600193533676	3.99388090888718	13.6474969566004	-0.294125	-0.467184535716179	-0.722997346329285	14.0135318676167	-0.491525	0.604118232133525	-0.573882627302604	15.6450433240247	1.193975	1.63651922423111	1.05793322319064	13.9275451945659	0.304925	0.234543256625218	0.101292085425708	12.6129369223246	-1.059825	-1.36382833902876	-1.11838404593291
plate2_SMI_D7_Donor37	31	Male	normal	normal	12.8810142695329	0.32605	-0.240869254059641	0.35286517404	11.8790509339581	-3.378625	-0.950782450151253	-3.7166036579891	12.8889776181778	-0.308625	-1.14003678313957	-0.605548378951612	12.6819246651105	0.090075	-0.275567434085505	0.659476128644366	13.6281402469354	0.363575	-0.480141729172001	0.196602153242178	12.9102697737404	0.030825	-0.315572577847054	-0.103486071413282	14.2122615001323	0.332475	0.123660094413812	0.247135007733204
plate2_SMI_D8_Donor38	72	Female	inflam	RA	13.6770956206079	0.34125	0.0346905590614555	0.251901369108782	13.8299902634512	0.390775	0.329738513492617	-0.127368342190891	14.3574890198527	0.484475	0.739923318814883	0.456171694108924	12.9722572579197	-1.097325	-0.60838731218827	-0.81508320850066	14.6732857066534	1.174475	1.06708688433901	1.05567025467594	13.6793865720064	1.261225	-0.227105901956516	0.994994425051281	13.6318287195964	-0.777325	0.0275031106660607	-0.742002840752528
plate2_SMI_E10_Donor50	63	Female	inflam	SjS	12.6556299438634	-0.05315	-0.856914141362747	-0.107954957749725	13.2073003033657	-0.581725	-0.0889638512876797	-1.12866338154398	14.9153585097599	1.579075	1.32532865940047	1.5931838621946	16.7910981602107	3.861075	3.35571408390938	4.35281067733944	13.6949886645541	-0.523525	0.0567248105673936	-0.65227187495035	15.747952390791	-0.724975	1.99161835529873	-0.96892355393268	15.1150359630908	-0.086725	1.47476302204307	-0.0600110020741356
plate2_SMI_E3_Donor43	38	Female	normal	normal	13.2423665879386	0.03415	0.0905474369354103	0.0752996898655316	11.7765030842189	2.233675	-0.95312886125333	1.60675039803077	14.1565066878488	-0.182425	0.642965311595765	-0.0505045597896149	13.3429826569835	-0.497225	0.31109995236707	0.576438138006375	16.251859742866	2.432275	2.52452635645625	2.27591109830995	13.0746894610697	-0.254175	-0.264537800892934	-0.43622905111035	13.5592770980968	-0.159125	-0.180849543276917	-0.156322561300822
plate2_SMI_E4_Donor44	59	Female	normal	normal	12.4719236969778	0.01655	-0.982904398772635	-0.0229022141312842	11.7446324673587	0.832275	-1.46097053382569	0.272538823187979	13.14249005015	-0.731725	-0.435301644352456	-0.69876628532287	12.9844604996942	0.068575	-0.38636335713759	0.653419071046147	12.9350727472575	-0.461425	-0.717442231916931	-0.594590599228701	12.8791433467438	0.134925	-0.810453604983687	-0.0991204334811074	13.6484677169324	-0.010825	-0.00778181616749208	0.0120631484495945
plate2_SMI_E5_Donor45	53	Male	normal	normal	12.8786519518447	-0.43375	-0.560669513864113	-0.491374915861426	12.7586164862065	-0.435225	-0.56985324198227	-0.702815784014884	12.7274570008029	-0.674325	-1.36886725772809	-1.0749225676055	12.7724080412146	0.140475	-0.540165265064163	0.197779963257461	13.6115721798677	-0.371625	-0.418328607707349	-0.51429486322689	13.7383357485038	0.388525	0.145439436210233	0.199746766103067	13.6375235923286	1.520075	-0.363206557102975	1.45577717985269
plate2_SMI_E6_Donor46	37	Male	normal	normal	12.9168647692362	0.09195	-0.291592738569798	0.0957360586123379	12.1699346319412	0.973875	-0.795890482371699	0.655093034912956	13.8745212476586	-0.250325	-0.172850387444326	-0.575523157675399	13.4511837435914	1.849775	0.396851315190982	2.2795135380843	13.0240070603138	-1.047025	-1.06289822801199	-1.2073697603403	13.628660749089	0.919925	0.302712771854387	0.770759247909358	14.5640764417941	0.555575	0.499439924153853	0.475973781947609
plate2_SMI_E7_Donor47	56	Male	normal	normal	13.2693492679715	0.06675	-0.213259189844008	-0.00238947357525735	13.0418081982527	-1.832925	-0.35465739503785	-2.09091743756385	13.0692870176941	0.575375	-1.03621585772972	0.160640043032608	13.0455518346165	0.783375	-0.315441636264445	0.770848667977429	13.5323443846328	0.062375	-0.486868059051542	-0.0769808200181269	13.7560278392722	0.205225	0.113078714155093	0.0090194257643874	14.1131384074413	0.064475	0.124390702048837	0.00304656695989103
plate2_SMI_E8_Donor48	65	Female	inflam	RA	13.0119376389194	-0.04855	-0.529464441044656	-0.111031329558946	14.2465325437464	-1.619625	0.904937812358552	-2.16016448390996	14.5309339320454	-0.823025	0.934785003757472	-0.818341064046658	13.2707967724977	-0.851325	-0.196867413538413	-0.406143519513918	14.1045230446283	-0.612225	0.473384753235476	-0.738762512811175	14.1643530638268	-0.483375	0.374650486452219	-0.732275114158467	14.1328073128828	-0.066425	0.500522667861211	-0.0377980773360007
plate2_SMI_F3_Donor53	42	Female	normal	normal	12.7307655984224	0.38105	-0.478769542056401	0.406846946247091	11.8382007866932	1.130575	-0.982092312247972	0.516448193298809	12.212601050838	-0.829225	-1.31317848127204	-0.71615441227214	12.6747058067095	-1.972625	-0.421737117376569	-0.992070255700336	12.0772035266094	-1.687125	-1.6358787346127	-1.83907017741169	12.8663063851106	-0.474375	-0.539657960616737	-0.666332171561923	13.6320162033231	-0.244025	-0.0921338459983941	-0.237396711824553
plate2_SMI_F4_Donor54	59	Female	normal	normal	13.2212650804259	0.13045	-0.233563015324546	0.0909977858687158	12.7719409094782	-0.885425	-0.433662091706213	-1.44516117681202	13.305641160667	-1.351125	-0.272150533835403	-1.31816628532287	12.9786924547966	0.373875	-0.39213140203521	0.958719071046147	15.4501273470207	0.382975	1.79761236784635	0.249809400771298	13.2480385193607	0.480625	-0.441558432366829	0.246579566518893	13.2376555996323	0.088475	-0.418593933467507	0.111363148449594
plate2_SMI_F5_Donor55	35	Male	normal	normal	12.5828714404461	0.15555	-0.59672807262211	0.167012430421558	10.6085040621938	0.419375	-2.31199047538461	0.0941941372789362	14.1145289250141	2.572175	0.0732763678397026	2.25640176856586	11.4564756456982	-5.484725	-1.56557667296744	-5.00843226506234	13.7276614632037	0.200775	-0.36636938771595	0.0382208775205292	13.456670390254	0.309425	0.164090954901753	0.165210808135145	13.3292337008893	-0.102325	-0.743391112776996	-0.183839142790526
plate2_SMI_F6_Donor56	39	Male	normal	normal	13.0028456877678	-0.05005	-0.234469814776032	-0.0539403131968827	13.4303483712442	-1.489825	0.419192680196805	-1.80220806745302	14.8025892928873	-0.026825	0.749098579855846	-0.361448083916661	12.3894061135634	-5.422025	-0.697206424571848	-5.03884065876905	14.374420243396	0.792875	0.294640517664022	0.63473960179888	13.1483262850396	-0.076475	-0.210990234077367	-0.230592312316428	14.3521186754202	0.171575	0.295470453806078	0.093886706685744
plate2_SMI_F7_Donor57	27	Male	normal	normal	14.5709999814325	0.37005	1.50683244731568	0.412217917658441	12.4256698062875	0.788675	-0.313502424352905	0.437898546742856	14.391029560998	-0.220125	0.374253315537633	-0.498198526469087	15.9847274359596	2.789375	3.09179555623313	3.45188452235108	14.8757442997063	1.059975	0.753211198411296	0.888583428963827	13.7373937363265	0.635525	0.578288468503736	0.51111704903829	14.9448215768769	0.619575	0.840243579106284	0.530409158256934
plate2_SMI_F8_Donor58	60	Male	inflam	RA	16.4178786132359	0.08715	2.87755416594465	0.00265778280630153	19.9558265695942	1.879775	6.46869982283474	1.63458035770419	15.7180937865726	3.534375	1.60035275529178	3.10079019055008	15.6315071969521	1.198975	2.20595350660158	1.09334027427072	15.5247650692235	1.124975	1.51980375072683	0.990037904260225	14.5284917331253	0.630825	0.818805524243378	0.424716305312815	14.9562295527045	0.603975	0.983458439364217	0.546372416436161
plate2_SMI_G3_Donor63	51	Female	normal	normal	12.5564934883021	-0.27375	-0.782902628497023	-0.282496726894402	12.4018699716982	3.176075	-0.622410722548245	2.5907432326519	12.6539143426571	3.152475	-0.899401040131207	3.22313341964218	12.8791920141406	-0.593025	-0.362511403752024	0.178035858459567	11.9204164062293	-0.849825	-1.76060082332051	-0.991828047785404	12.8312401068293	-0.295175	-0.724882677368727	-0.509414192577962	13.2182897358981	0.273875	-0.469912981306103	0.289111449497055
plate2_SMI_G4_Donor64	43	Female	normal	normal	12.8016606231694	-0.26475	-0.422303514678367	-0.24279123965752	13.7522937859999	-0.526425	0.909335398691401	-1.13735235788418	14.3819422262273	0.087275	0.853103155152997	0.195633124607229	14.0293109708947	1.557875	0.916727991941245	2.51515264587299	14.8409712091379	0.931575	1.13145172921276	0.780734503657894	13.7976279008529	0.345925	0.374979284184344	0.151492048325184	13.6006529484432	-0.252625	-0.119502952865328	-0.245040249455485
plate2_SMI_G5_Donor65	40	Male	normal	normal	13.4036452464984	0.51445	0.151900746585561	0.506721500898507	14.8675684938897	2.300675	1.83374751447509	1.99149138136399	13.6842461875714	-0.815525	-0.372304064424319	-1.15486054703729	13.2721749869944	1.300475	0.169422393991804	1.66038224280427	13.9164973951777	-0.040425	-0.159719549257331	-0.197455717131532	13.3703781925962	-0.368875	-0.00562259746192728	-0.525468092429321	13.2984619049829	-0.409125	-0.754192168618161	-0.485856830945189
plate2_SMI_G6_Donor66	49	Male	normal	normal	13.8861772396681	1.19765	0.504571763435057	1.15537782775701	10.9868484505445	3.652475	-2.25096012417526	3.37208642071708	13.6122099499983	1.963675	-0.471876152675728	1.58192728487703	13.539897724147	-0.742825	0.291884637337847	-0.592411643035829	13.6871714729235	1.170675	-0.35698043983927	1.02358641249476	14.3545930706578	1.126425	0.828433842129014	0.94754988655464	13.5959684218823	0.620575	-0.420738319601443	0.552451330376419
plate2_SMI_G7_Donor67	37	Male	normal	normal	13.3712279904601	-0.38355	0.162770482654074	-0.379763941387662	11.9008004778174	-0.483325	-1.0650246364955	-0.802106965087044	13.5795522795546	-0.986225	-0.467819355548331	-1.3114231576754	13.5925921314536	1.543275	0.53825970305318	1.9730135380843	13.2600897509682	-0.596725	-0.826815537357668	-0.757069760340295	12.8458074436612	-0.081875	-0.480140533573391	-0.231040752090642	14.4763529761819	-0.038525	0.411716458541715	-0.118126218052391
plate2_SMI_G8_Donor68	55	Female	inflam	SjS	14.1650975168842	-0.49985	0.767985410609383	-0.523949470512843	14.0132133974067	0.656575	0.898271549691295	0.0840410279199391	14.0092350565477	0.518075	0.443681517902338	0.569883567159654	13.1745244301343	-5.408025	-0.131739207227938	-4.73007253524714	14.2159200420767	0.120775	0.549153937714627	-0.0168093235070529	14.0617009983554	0.054325	0.438841130392674	-0.169817313029535	13.8853888084915	0.206775	0.213162683339499	0.225837298973325
plate2_SMI_H3_Donor73	51	Female	normal	normal	13.3528837873283	-0.05745	0.013487670529147	-0.066196726894402	13.0885686710691	0.843875	0.0642879768227234	0.258543232651899	13.4915316768312	0.624475	-0.0617837059571236	0.695133419642179	12.4150109085774	0.690775	-0.826692509315164	1.46183585845957	13.7785992950911	0.055475	0.0975820655413442	-0.0865280477854041	13.2053864324015	-0.438775	-0.350736351796506	-0.653014192577962	13.7795636726293	0.372875	0.0913609554251438	0.388111449497055
plate2_SMI_H4_Donor74	47	Female	normal	normal	13.821611121338	0.02165	0.539930994014598	0.0282560167240391	11.1561362509317	0.160275	-1.77748328984572	-0.437854562616141	12.4566849935532	-1.180925	-1.08439223337811	-1.0914167278753	13.0046970592442	1.443175	-0.172446139178825	2.30734425216628	12.8841022411134	0.344275	-0.811166113624081	0.197853227936245	13.6038727944859	0.719025	0.114487094052635	0.514688927873611	13.7070483170503	-0.326125	0.00286900779397889	-0.314714399979215
plate2_SMI_H5_Donor75	51	Male	normal	normal	13.3057083322545	-0.08115	-0.104755138716424	-0.131098544052206	13.0317434591826	2.815775	-0.251395692271727	2.5417853183511	13.4266460477383	0.000774999999999998	-0.663559132864206	-0.390397641364236	12.9268733371967	-1.106525	-0.35341985934725	-1.00266583988918	13.0496887585803	-0.759425	-0.987337591588673	-0.904304225366066	14.0527852101764	-0.115075	0.493257439765157	-0.298901673671147	13.6847573362069	0.017375	-0.323961109250759	-0.0488357448854463
plate2_SMI_H6_Donor76	45	Male	normal	normal	12.615249880907	0.24445	-0.708639605850358	0.217530571375456	11.8770888981714	0.489975	-1.27005852307939	0.196788625449036	13.5186472570156	0.287275	-0.553200689801364	-0.0756228626404485	12.3124317875164	0.023775	-0.871021079823187	0.267296750670881	13.1966690045574	-1.235825	-0.861734033393103	-1.38733231178359	13.6590169674764	-0.609075	0.199594822712301	-0.778046992993787	13.7556633200205	-0.499025	-0.277020013515379	-0.570974519099851
plate2_SMI_H7_Donor77	42	Male	normal	normal	14.7605394337971	-0.57785	1.47993693914647	-0.593254870910713	13.2924298839327	1.234075	0.213278327783605	0.931290278998006	14.8518524709273	0.312375	0.789183141003125	-0.0363854732785548	12.5542370864363	-0.484925	-0.580795616301106	-0.171571954049086	14.7926426832426	0.949675	0.723551301401362	0.794853645007644	13.0787032480199	-0.658875	-0.330666083920647	-0.820419652655108	14.20138179133	0.374375	0.156716013754953	0.299556093792946
plate2_SMI_H8_Donor78	83	Female	inflam	SjS	14.6127147817961	0.09315	0.811590749191544	-0.0384186758419309	13.0971774618548	0.869675	-0.652392460143448	0.386725594796218	14.4266147444466	-0.667025	0.775394114802036	-0.74716540021802	13.0740689074898	-1.258225	-0.684116266159453	-1.23203129119411	14.4822228167516	0.539975	0.915214588703358	0.433321746441406	13.9874914324821	0.240025	-0.102528021833814	-0.0534391561905443	12.8698710672067	-0.303025	-0.690518913580171	-0.257181754692786
plate2_SMI_H9_Donor79	74	Female	inflam	UC	13.8005054131003	-0.06475	0.129242356816005	-0.161775002700438	13.0161529753206	-0.265825	-0.529429351372452	-0.777569444556871	13.5715395246748	-1.271025	-0.0521452542914866	-1.30875323213234	13.992555034857	0.376875	0.379630355014305	0.612562594645985	12.873754575152	-0.706825	-0.725318684568568	-0.823420383184884	13.7963831891032	-0.360375	-0.143477826742051	-0.631557135174506	13.2506599821333	-0.598725	-0.345677330770984	-0.561489916014393
