# Supplementary material for: NULISA: a proteomic liquid biopsy platform with attomolar sensitivity and high multiplexing
Source: Nat Commun. 2023 Nov 9;14:7238. doi: 10.1038/s41467-023-42834-x (PMC10636041; doi:10.1038/s41467-023-42834-x)
Supplement: Supplementary file 10 — Source Data [file 41467_2023_42834_MOESM10_ESM.zip › supplementary figure 3a.csv]

Concentration	Value	Target	Measurement Type
3472688.312	20.65677083	CXCL8	qPCR
3472688.312	20.77677083	CXCL8	qPCR
3472688.312	20.61677083	CXCL8	qPCR
3472688.312	20.65677083	CXCL8	qPCR
1157562.771	22.58677083	CXCL8	qPCR
1157562.771	22.55677083	CXCL8	qPCR
1157562.771	22.59677083	CXCL8	qPCR
1157562.771	22.62677083	CXCL8	qPCR
385854.2569	24.19677083	CXCL8	qPCR
385854.2569	24.14677083	CXCL8	qPCR
385854.2569	24.26677083	CXCL8	qPCR
128618.0856	25.78677083	CXCL8	qPCR
128618.0856	25.76677083	CXCL8	qPCR
128618.0856	25.87677083	CXCL8	qPCR
42872.69521	27.65677083	CXCL8	qPCR
42872.69521	27.36677083	CXCL8	qPCR
42872.69521	27.42677083	CXCL8	qPCR
14290.8984	28.69677083	CXCL8	qPCR
14290.8984	28.88677083	CXCL8	qPCR
14290.8984	28.81677083	CXCL8	qPCR
4763.632801	30.65677083	CXCL8	qPCR
4763.632801	29.88677083	CXCL8	qPCR
4763.632801	30.07677083	CXCL8	qPCR
1587.8776	31.78677083	CXCL8	qPCR
1587.8776	31.60677083	CXCL8	qPCR
1587.8776	31.56677083	CXCL8	qPCR
529.2925335	31.98677083	CXCL8	qPCR
529.2925335	31.71677083	CXCL8	qPCR
529.2925335	32.03677083	CXCL8	qPCR
176.4308445	32.65677083	CXCL8	qPCR
176.4308445	32.93677083	CXCL8	qPCR
176.4308445	32.48677083	CXCL8	qPCR
58.8102815	28.72677083	CXCL8	qPCR
58.8102815	32.63677083	CXCL8	qPCR
58.8102815	32.94677083	CXCL8	qPCR
58.8102815	33.20677083	CXCL8	qPCR
58.8102815	32.89677083	CXCL8	qPCR
58.8102815	32.73677083	CXCL8	qPCR
58.8102815	32.69677083	CXCL8	qPCR
58.8102815	32.71677083	CXCL8	qPCR
0	32.46677083	CXCL8	qPCR
0	32.88677083	CXCL8	qPCR
0	32.75677083	CXCL8	qPCR
0	33.15677083	CXCL8	qPCR
0	32.90677083	CXCL8	qPCR
0	33.05677083	CXCL8	qPCR
0	32.69677083	CXCL8	qPCR
0	33.12677083	CXCL8	qPCR
1.00E+06	15.1928125	IFNA1	qPCR
1.00E+06	15.0628125	IFNA1	qPCR
1.00E+06	15.2128125	IFNA1	qPCR
1.00E+06	15.2128125	IFNA1	qPCR
333333.3333	16.6328125	IFNA1	qPCR
333333.3333	16.7228125	IFNA1	qPCR
333333.3333	16.7328125	IFNA1	qPCR
333333.3333	16.7428125	IFNA1	qPCR
111111.1111	18.3728125	IFNA1	qPCR
111111.1111	18.3428125	IFNA1	qPCR
111111.1111	18.3228125	IFNA1	qPCR
37037.03704	19.7728125	IFNA1	qPCR
37037.03704	19.6528125	IFNA1	qPCR
37037.03704	19.7628125	IFNA1	qPCR
12345.67901	21.3228125	IFNA1	qPCR
12345.67901	21.3028125	IFNA1	qPCR
12345.67901	21.4328125	IFNA1	qPCR
4115.226337	22.8928125	IFNA1	qPCR
4115.226337	22.8928125	IFNA1	qPCR
4115.226337	22.8028125	IFNA1	qPCR
1371.742112	24.5328125	IFNA1	qPCR
1371.742112	24.2528125	IFNA1	qPCR
1371.742112	24.4728125	IFNA1	qPCR
457.2473708	25.8828125	IFNA1	qPCR
457.2473708	25.9328125	IFNA1	qPCR
457.2473708	25.8328125	IFNA1	qPCR
152.4157903	27.5128125	IFNA1	qPCR
152.4157903	27.4028125	IFNA1	qPCR
152.4157903	27.3528125	IFNA1	qPCR
50.80526343	28.6828125	IFNA1	qPCR
50.80526343	28.6528125	IFNA1	qPCR
50.80526343	29.0128125	IFNA1	qPCR
16.93508781	29.8228125	IFNA1	qPCR
16.93508781	29.8828125	IFNA1	qPCR
16.93508781	29.8428125	IFNA1	qPCR
16.93508781	29.7128125	IFNA1	qPCR
16.93508781	29.4828125	IFNA1	qPCR
16.93508781	29.6628125	IFNA1	qPCR
16.93508781	29.5928125	IFNA1	qPCR
16.93508781	29.8728125	IFNA1	qPCR
0	30.4528125	IFNA1	qPCR
0	30.5428125	IFNA1	qPCR
0	30.4728125	IFNA1	qPCR
0	30.6228125	IFNA1	qPCR
0	30.7028125	IFNA1	qPCR
0	30.7228125	IFNA1	qPCR
0	30.5528125	IFNA1	qPCR
1.00E+06	17.81260417	IFNL1	qPCR
1.00E+06	17.56260417	IFNL1	qPCR
1.00E+06	17.63260417	IFNL1	qPCR
1.00E+06	17.64260417	IFNL1	qPCR
333333.3333	19.45260417	IFNL1	qPCR
333333.3333	19.27260417	IFNL1	qPCR
333333.3333	19.54260417	IFNL1	qPCR
333333.3333	19.33260417	IFNL1	qPCR
111111.1111	20.67260417	IFNL1	qPCR
111111.1111	20.75260417	IFNL1	qPCR
111111.1111	20.60260417	IFNL1	qPCR
37037.03704	22.37260417	IFNL1	qPCR
37037.03704	22.36260417	IFNL1	qPCR
37037.03704	22.20260417	IFNL1	qPCR
12345.67901	23.70260417	IFNL1	qPCR
12345.67901	23.66260417	IFNL1	qPCR
12345.67901	23.82260417	IFNL1	qPCR
4115.226337	25.56260417	IFNL1	qPCR
4115.226337	25.35260417	IFNL1	qPCR
4115.226337	25.21260417	IFNL1	qPCR
1371.742112	26.84260417	IFNL1	qPCR
1371.742112	26.87260417	IFNL1	qPCR
1371.742112	26.72260417	IFNL1	qPCR
457.2473708	28.09260417	IFNL1	qPCR
457.2473708	28.10260417	IFNL1	qPCR
457.2473708	27.96260417	IFNL1	qPCR
152.4157903	29.47260417	IFNL1	qPCR
152.4157903	29.49260417	IFNL1	qPCR
152.4157903	29.42260417	IFNL1	qPCR
50.80526343	30.13260417	IFNL1	qPCR
50.80526343	29.66260417	IFNL1	qPCR
50.80526343	29.65260417	IFNL1	qPCR
16.93508781	30.66260417	IFNL1	qPCR
16.93508781	30.16260417	IFNL1	qPCR
16.93508781	30.80260417	IFNL1	qPCR
16.93508781	30.25260417	IFNL1	qPCR
16.93508781	30.39260417	IFNL1	qPCR
16.93508781	30.27260417	IFNL1	qPCR
16.93508781	30.55260417	IFNL1	qPCR
16.93508781	30.42260417	IFNL1	qPCR
0	30.87260417	IFNL1	qPCR
0	30.91260417	IFNL1	qPCR
0	31.36260417	IFNL1	qPCR
0	31.09260417	IFNL1	qPCR
0	31.17260417	IFNL1	qPCR
0	31.00260417	IFNL1	qPCR
0	30.95260417	IFNL1	qPCR
0	31.04260417	IFNL1	qPCR
1.00E+06	22.50114583	IL10	qPCR
1.00E+06	22.32114583	IL10	qPCR
1.00E+06	23.05114583	IL10	qPCR
1.00E+06	22.75114583	IL10	qPCR
333333.3333	24.84114583	IL10	qPCR
333333.3333	24.16114583	IL10	qPCR
333333.3333	24.11114583	IL10	qPCR
333333.3333	24.17114583	IL10	qPCR
111111.1111	25.58114583	IL10	qPCR
111111.1111	25.67114583	IL10	qPCR
111111.1111	26.09114583	IL10	qPCR
37037.03704	27.41114583	IL10	qPCR
37037.03704	27.82114583	IL10	qPCR
37037.03704	27.89114583	IL10	qPCR
12345.67901	29.15114583	IL10	qPCR
12345.67901	29.03114583	IL10	qPCR
12345.67901	28.90114583	IL10	qPCR
4115.226337	30.69114583	IL10	qPCR
4115.226337	30.38114583	IL10	qPCR
4115.226337	30.49114583	IL10	qPCR
1371.742112	32.33114583	IL10	qPCR
1371.742112	31.89114583	IL10	qPCR
1371.742112	31.97114583	IL10	qPCR
457.2473708	32.43114583	IL10	qPCR
457.2473708	32.71114583	IL10	qPCR
457.2473708	32.89114583	IL10	qPCR
152.4157903	33.88114583	IL10	qPCR
152.4157903	33.18114583	IL10	qPCR
152.4157903	32.79114583	IL10	qPCR
50.80526343	33.31114583	IL10	qPCR
50.80526343	33.12114583	IL10	qPCR
50.80526343	32.96114583	IL10	qPCR
16.93508781*	34.71114583	IL10	qPCR
16.93508781	33.41114583	IL10	qPCR
16.93508781	33.68114583	IL10	qPCR
16.93508781	33.12114583	IL10	qPCR
16.93508781	33.23114583	IL10	qPCR
16.93508781	32.95114583	IL10	qPCR
16.93508781	33.70114583	IL10	qPCR
16.93508781	33.45114583	IL10	qPCR
0	33.03114583	IL10	qPCR
0	33.89114583	IL10	qPCR
0	32.93114583	IL10	qPCR
0	32.63114583	IL10	qPCR
0	33.51114583	IL10	qPCR
0	33.10114583	IL10	qPCR
0	34.21114583	IL10	qPCR
0	33.64114583	IL10	qPCR
Concentration	Ct	Target	qPCR
1000000	18.46104167	IL13 (Single-plex)	qPCR
1000000	18.37104167	IL13 (Single-plex)	qPCR
1000000	18.40104167	IL13 (Single-plex)	qPCR
1000000	18.32104167	IL13 (Single-plex)	qPCR
333333.3333	19.95104167	IL13 (Single-plex)	qPCR
333333.3333	19.87104167	IL13 (Single-plex)	qPCR
333333.3333	20.03104167	IL13 (Single-plex)	qPCR
333333.3333	19.97104167	IL13 (Single-plex)	qPCR
111111.1111	21.66104167	IL13 (Single-plex)	qPCR
111111.1111	21.77104167	IL13 (Single-plex)	qPCR
111111.1111	21.66104167	IL13 (Single-plex)	qPCR
37037.03704	23.17104167	IL13 (Single-plex)	qPCR
37037.03704	23.22104167	IL13 (Single-plex)	qPCR
37037.03704	23.11104167	IL13 (Single-plex)	qPCR
12345.67901	24.65104167	IL13 (Single-plex)	qPCR
12345.67901	24.64104167	IL13 (Single-plex)	qPCR
12345.67901	24.75104167	IL13 (Single-plex)	qPCR
4115.226337	26.21104167	IL13 (Single-plex)	qPCR
4115.226337	26.27104167	IL13 (Single-plex)	qPCR
4115.226337	26.24104167	IL13 (Single-plex)	qPCR
1371.742112	27.87104167	IL13 (Single-plex)	qPCR
1371.742112	27.63104167	IL13 (Single-plex)	qPCR
1371.742112	27.79104167	IL13 (Single-plex)	qPCR
457.2473708	29.01104167	IL13 (Single-plex)	qPCR
457.2473708	29.02104167	IL13 (Single-plex)	qPCR
457.2473708	28.97104167	IL13 (Single-plex)	qPCR
152.4157903	30.02104167	IL13 (Single-plex)	qPCR
152.4157903	30.10104167	IL13 (Single-plex)	qPCR
152.4157903	30.09104167	IL13 (Single-plex)	qPCR
50.80526343	30.89104167	IL13 (Single-plex)	qPCR
50.80526343	30.65104167	IL13 (Single-plex)	qPCR
50.80526343	30.80104167	IL13 (Single-plex)	qPCR
16.93508781	31.19104167	IL13 (Single-plex)	qPCR
16.93508781	30.83104167	IL13 (Single-plex)	qPCR
16.93508781	30.89104167	IL13 (Single-plex)	qPCR
16.93508781	30.82104167	IL13 (Single-plex)	qPCR
16.93508781	30.93104167	IL13 (Single-plex)	qPCR
16.93508781	31.21104167	IL13 (Single-plex)	qPCR
16.93508781	30.93104167	IL13 (Single-plex)	qPCR
16.93508781	30.49104167	IL13 (Single-plex)	qPCR
0	31.09104167	IL13 (Single-plex)	qPCR
0	31.32104167	IL13 (Single-plex)	qPCR
0	31.72104167	IL13 (Single-plex)	qPCR
0	31.34104167	IL13 (Single-plex)	qPCR
0	31.32104167	IL13 (Single-plex)	qPCR
0	31.15104167	IL13 (Single-plex)	qPCR
0	30.76104167	IL13 (Single-plex)	qPCR
0	31.05104167	IL13 (Single-plex)	qPCR
1.00E+06	20.56885417	IL20	qPCR
1.00E+06	20.56885417	IL20	qPCR
1.00E+06	20.32885417	IL20	qPCR
1.00E+06	20.39885417	IL20	qPCR
333333.3333	21.93885417	IL20	qPCR
333333.3333	21.87885417	IL20	qPCR
333333.3333	21.92885417	IL20	qPCR
333333.3333	21.99885417	IL20	qPCR
111111.1111	23.63885417	IL20	qPCR
111111.1111	23.78885417	IL20	qPCR
111111.1111	23.56885417	IL20	qPCR
37037.03704	25.12885417	IL20	qPCR
37037.03704	25.06885417	IL20	qPCR
37037.03704	25.02885417	IL20	qPCR
12345.67901	26.67885417	IL20	qPCR
12345.67901	26.51885417	IL20	qPCR
12345.67901	26.59885417	IL20	qPCR
4115.226337	27.88885417	IL20	qPCR
4115.226337	27.93885417	IL20	qPCR
4115.226337	28.08885417	IL20	qPCR
1371.742112	29.20885417	IL20	qPCR
1371.742112	29.26885417	IL20	qPCR
1371.742112	29.58885417	IL20	qPCR
457.2473708	30.92885417	IL20	qPCR
457.2473708	30.85885417	IL20	qPCR
457.2473708	30.38885417	IL20	qPCR
152.4157903	31.83885417	IL20	qPCR
152.4157903	31.86885417	IL20	qPCR
152.4157903	32.04885417	IL20	qPCR
50.80526343	32.10885417	IL20	qPCR
50.80526343	31.70885417	IL20	qPCR
50.80526343	32.96885417	IL20	qPCR
16.93508781	32.03885417	IL20	qPCR
16.93508781	32.69885417	IL20	qPCR
16.93508781	32.79885417	IL20	qPCR
16.93508781	33.16885417	IL20	qPCR
16.93508781	33.23885417	IL20	qPCR
16.93508781	32.60885417	IL20	qPCR
16.93508781	32.75885417	IL20	qPCR
16.93508781	32.31885417	IL20	qPCR
0	31.95885417	IL20	qPCR
0	32.67885417	IL20	qPCR
0	33.05885417	IL20	qPCR
0	32.85885417	IL20	qPCR
0	33.12885417	IL20	qPCR
0	32.81885417	IL20	qPCR
0	32.62885417	IL20	qPCR
0	32.64885417	IL20	qPCR
1.00E+06	15.78979167	IL4	qPCR
1.00E+06	15.84979167	IL4	qPCR
1.00E+06	15.94979167	IL4	qPCR
1.00E+06	15.87979167	IL4	qPCR
333333.3333	17.62979167	IL4	qPCR
333333.3333	17.59979167	IL4	qPCR
333333.3333	17.47979167	IL4	qPCR
333333.3333	17.51979167	IL4	qPCR
111111.1111	18.82979167	IL4	qPCR
111111.1111	18.97979167	IL4	qPCR
111111.1111	18.93979167	IL4	qPCR
37037.03704	20.70979167	IL4	qPCR
37037.03704	20.64979167	IL4	qPCR
37037.03704	20.68979167	IL4	qPCR
12345.67901	22.48979167	IL4	qPCR
12345.67901	22.27979167	IL4	qPCR
12345.67901	22.32979167	IL4	qPCR
4115.226337	23.87979167	IL4	qPCR
4115.226337	23.72979167	IL4	qPCR
4115.226337	23.86979167	IL4	qPCR
1371.742112	25.32979167	IL4	qPCR
1371.742112	25.45979167	IL4	qPCR
1371.742112	25.46979167	IL4	qPCR
457.2473708	26.91979167	IL4	qPCR
457.2473708	26.85979167	IL4	qPCR
457.2473708	26.79979167	IL4	qPCR
152.4157903	28.26979167	IL4	qPCR
152.4157903	28.13979167	IL4	qPCR
152.4157903	28.13979167	IL4	qPCR
50.80526343	29.72979167	IL4	qPCR
50.80526343	29.81979167	IL4	qPCR
50.80526343	29.89979167	IL4	qPCR
16.93508781	30.95979167	IL4	qPCR
16.93508781	30.88979167	IL4	qPCR
16.93508781	30.94979167	IL4	qPCR
16.93508781	30.86979167	IL4	qPCR
16.93508781	31.05979167	IL4	qPCR
16.93508781	30.82979167	IL4	qPCR
16.93508781	31.00979167	IL4	qPCR
16.93508781	30.91979167	IL4	qPCR
0	31.40979167	IL4	qPCR
0	31.28979167	IL4	qPCR
0	31.84979167	IL4	qPCR
0	32.07979167	IL4	qPCR
0	32.53979167	IL4	qPCR
0	31.90979167	IL4	qPCR
0	31.88979167	IL4	qPCR
0	31.96979167	IL4	qPCR
Concentration	Ct	Target	qPCR
1000000	17.6340625	IL5 (Single-plex)	qPCR
1000000	17.2240625	IL5 (Single-plex)	qPCR
1000000	17.4840625	IL5 (Single-plex)	qPCR
1000000	17.5740625	IL5 (Single-plex)	qPCR
333333.3333	18.9140625	IL5 (Single-plex)	qPCR
333333.3333	18.9340625	IL5 (Single-plex)	qPCR
333333.3333	19.0740625	IL5 (Single-plex)	qPCR
333333.3333	19.0940625	IL5 (Single-plex)	qPCR
111111.1111	20.5440625	IL5 (Single-plex)	qPCR
111111.1111	20.5740625	IL5 (Single-plex)	qPCR
111111.1111	20.4040625	IL5 (Single-plex)	qPCR
37037.03704	22.2040625	IL5 (Single-plex)	qPCR
37037.03704	22.1740625	IL5 (Single-plex)	qPCR
37037.03704	21.8940625	IL5 (Single-plex)	qPCR
12345.67901	23.7640625	IL5 (Single-plex)	qPCR
12345.67901	23.9840625	IL5 (Single-plex)	qPCR
12345.67901	23.9040625	IL5 (Single-plex)	qPCR
4115.226337	25.3340625	IL5 (Single-plex)	qPCR
4115.226337	25.2940625	IL5 (Single-plex)	qPCR
4115.226337	25.1440625	IL5 (Single-plex)	qPCR
1371.742112	27.0640625	IL5 (Single-plex)	qPCR
1371.742112	26.8640625	IL5 (Single-plex)	qPCR
1371.742112	26.7740625	IL5 (Single-plex)	qPCR
457.2473708	28.5540625	IL5 (Single-plex)	qPCR
457.2473708	28.6340625	IL5 (Single-plex)	qPCR
457.2473708	28.4140625	IL5 (Single-plex)	qPCR
152.4157903	30.1240625	IL5 (Single-plex)	qPCR
152.4157903	29.9240625	IL5 (Single-plex)	qPCR
152.4157903	29.8340625	IL5 (Single-plex)	qPCR
50.80526343	31.0240625	IL5 (Single-plex)	qPCR
50.80526343	31.0040625	IL5 (Single-plex)	qPCR
50.80526343	31.0140625	IL5 (Single-plex)	qPCR
16.93508781	32.3140625	IL5 (Single-plex)	qPCR
16.93508781	32.0140625	IL5 (Single-plex)	qPCR
16.93508781	31.6540625	IL5 (Single-plex)	qPCR
16.93508781	31.8640625	IL5 (Single-plex)	qPCR
16.93508781	32.1940625	IL5 (Single-plex)	qPCR
16.93508781	31.6940625	IL5 (Single-plex)	qPCR
16.93508781	31.7740625	IL5 (Single-plex)	qPCR
16.93508781	31.7040625	IL5 (Single-plex)	qPCR
0	32.4340625	IL5 (Single-plex)	qPCR
0	33.0840625	IL5 (Single-plex)	qPCR
0	33.3240625	IL5 (Single-plex)	qPCR
0	32.7740625	IL5 (Single-plex)	qPCR
0	34.0640625	IL5 (Single-plex)	qPCR
0	32.5040625	IL5 (Single-plex)	qPCR
0	33.5340625	IL5 (Single-plex)	qPCR
0	32.6140625	IL5 (Single-plex)	qPCR
D1	29.6940625	IL5 (Single-plex)	qPCR
D1	29.3440625	IL5 (Single-plex)	qPCR
PP	27.7040625	IL5 (Single-plex)	qPCR
PP	27.7840625	IL5 (Single-plex)	qPCR
D7	29.2340625	IL5 (Single-plex)	qPCR
D7	29.0140625	IL5 (Single-plex)	qPCR
D10	29.0440625	IL5 (Single-plex)	qPCR
D10	29.2140625	IL5 (Single-plex)	qPCR
D2	32.0340625	IL5 (Single-plex)	qPCR
D2	31.7240625	IL5 (Single-plex)	qPCR
D4	28.0040625	IL5 (Single-plex)	qPCR
D4	28.3040625	IL5 (Single-plex)	qPCR
D8	26.3340625	IL5 (Single-plex)	qPCR
D8	26.3040625	IL5 (Single-plex)	qPCR
D11	29.1540625	IL5 (Single-plex)	qPCR
D11	28.9740625	IL5 (Single-plex)	qPCR
D3	29.7140625	IL5 (Single-plex)	qPCR
D3	29.5540625	IL5 (Single-plex)	qPCR
D5	29.6640625	IL5 (Single-plex)	qPCR
D5	29.6940625	IL5 (Single-plex)	qPCR
D9	27.5940625	IL5 (Single-plex)	qPCR
D9	27.6940625	IL5 (Single-plex)	qPCR
D12	27.4740625	IL5 (Single-plex)	qPCR
D12	27.6140625	IL5 (Single-plex)	qPCR
L1_20%	28.7040625	IL5 (Single-plex)	qPCR
L1_10%	29.5240625	IL5 (Single-plex)	qPCR
L1_5%	30.5440625	IL5 (Single-plex)	qPCR
L1_2.5%	31.0040625	IL5 (Single-plex)	qPCR
L1_20%	28.6440625	IL5 (Single-plex)	qPCR
L1_10%	29.6540625	IL5 (Single-plex)	qPCR
L1_5%	30.6040625	IL5 (Single-plex)	qPCR
L1_2.5%	31.5540625	IL5 (Single-plex)	qPCR
L2_20%	31.3340625	IL5 (Single-plex)	qPCR
L2_10%	31.3440625	IL5 (Single-plex)	qPCR
L2_5%	31.9540625	IL5 (Single-plex)	qPCR
L2_2.5%	32.2340625	IL5 (Single-plex)	qPCR
L2_20%	31.7440625	IL5 (Single-plex)	qPCR
L2_10%	31.9240625	IL5 (Single-plex)	qPCR
L2_5%	31.8040625	IL5 (Single-plex)	qPCR
L2_2.5%	32.1040625	IL5 (Single-plex)	qPCR
L3_20%	29.4940625	IL5 (Single-plex)	qPCR
L3_10%	29.4640625	IL5 (Single-plex)	qPCR
L3_5%	30.5240625	IL5 (Single-plex)	qPCR
L3_2.5%	31.5440625	IL5 (Single-plex)	qPCR
L3_20%	28.7040625	IL5 (Single-plex)	qPCR
L3_10%	30.2840625	IL5 (Single-plex)	qPCR
L3_5%	30.9440625	IL5 (Single-plex)	qPCR
L3_2.5%	31.4440625	IL5 (Single-plex)	qPCR
1379644.34	24.19989583	IL6	qPCR
1379644.34	24.03989583	IL6	qPCR
1379644.34	24.09989583	IL6	qPCR
1379644.34	24.10989583	IL6	qPCR
459881.4467	25.81989583	IL6	qPCR
459881.4467	25.70989583	IL6	qPCR
459881.4467	25.84989583	IL6	qPCR
459881.4467	25.65989583	IL6	qPCR
153293.8156	27.26989583	IL6	qPCR
153293.8156	27.07989583	IL6	qPCR
153293.8156	27.34989583	IL6	qPCR
51097.93852	28.70989583	IL6	qPCR
51097.93852	28.64989583	IL6	qPCR
51097.93852	28.88989583	IL6	qPCR
17032.64617	30.04989583	IL6	qPCR
17032.64617	29.83989583	IL6	qPCR
17032.64617	29.81989583	IL6	qPCR
5677.548724	30.65989583	IL6	qPCR
5677.548724	30.16989583	IL6	qPCR
5677.548724	30.42989583	IL6	qPCR
1892.516241	31.13989583	IL6	qPCR
1892.516241	30.64989583	IL6	qPCR
1892.516241	31.28989583	IL6	qPCR
630.8387471	31.21989583	IL6	qPCR
630.8387471	31.21989583	IL6	qPCR
630.8387471	31.29989583	IL6	qPCR
210.2795824	31.55989583	IL6	qPCR
210.2795824	31.47989583	IL6	qPCR
210.2795824	31.41989583	IL6	qPCR
70.09319413	31.04989583	IL6	qPCR
70.09319413	30.96989583	IL6	qPCR
70.09319413	31.16989583	IL6	qPCR
23.36439804	31.82989583	IL6	qPCR
23.36439804	31.77989583	IL6	qPCR
23.36439804	31.10989583	IL6	qPCR
23.36439804	31.21989583	IL6	qPCR
23.36439804	31.30989583	IL6	qPCR
23.36439804	31.43989583	IL6	qPCR
23.36439804	31.18989583	IL6	qPCR
23.36439804	31.50989583	IL6	qPCR
0	32.02989583	IL6	qPCR
0	31.87989583	IL6	qPCR
0	31.38989583	IL6	qPCR
0	31.93989583	IL6	qPCR
0	31.69989583	IL6	qPCR
0	31.57989583	IL6	qPCR
0	31.42989583	IL6	qPCR
0	31.78989583	IL6	qPCR
Concentration	Ct	Target	qPCR
1000000	18.94979167	LIF (Single-plex)	qPCR
1000000	18.74979167	LIF (Single-plex)	qPCR
1000000	18.89979167	LIF (Single-plex)	qPCR
1000000	19.09979167	LIF (Single-plex)	qPCR
333333.3333	20.61979167	LIF (Single-plex)	qPCR
333333.3333	20.57979167	LIF (Single-plex)	qPCR
333333.3333	20.56979167	LIF (Single-plex)	qPCR
333333.3333	20.78979167	LIF (Single-plex)	qPCR
111111.1111	22.12979167	LIF (Single-plex)	qPCR
111111.1111	22.09979167	LIF (Single-plex)	qPCR
111111.1111	21.91979167	LIF (Single-plex)	qPCR
37037.03704	23.78979167	LIF (Single-plex)	qPCR
37037.03704	23.70979167	LIF (Single-plex)	qPCR
37037.03704	23.60979167	LIF (Single-plex)	qPCR
12345.67901	25.16979167	LIF (Single-plex)	qPCR
12345.67901	25.05979167	LIF (Single-plex)	qPCR
12345.67901	25.15979167	LIF (Single-plex)	qPCR
4115.226337	26.76979167	LIF (Single-plex)	qPCR
4115.226337	26.79979167	LIF (Single-plex)	qPCR
4115.226337	26.76979167	LIF (Single-plex)	qPCR
1371.742112	28.19979167	LIF (Single-plex)	qPCR
1371.742112	27.83979167	LIF (Single-plex)	qPCR
1371.742112	27.91979167	LIF (Single-plex)	qPCR
457.2473708	29.26979167	LIF (Single-plex)	qPCR
457.2473708	29.25979167	LIF (Single-plex)	qPCR
457.2473708	29.34979167	LIF (Single-plex)	qPCR
152.4157903	30.12979167	LIF (Single-plex)	qPCR
152.4157903	30.08979167	LIF (Single-plex)	qPCR
152.4157903	30.28979167	LIF (Single-plex)	qPCR
50.80526343	30.54979167	LIF (Single-plex)	qPCR
50.80526343	30.68979167	LIF (Single-plex)	qPCR
50.80526343	30.71979167	LIF (Single-plex)	qPCR
16.93508781	30.51979167	LIF (Single-plex)	qPCR
16.93508781	30.79979167	LIF (Single-plex)	qPCR
16.93508781	30.88979167	LIF (Single-plex)	qPCR
16.93508781	30.87979167	LIF (Single-plex)	qPCR
16.93508781	30.93979167	LIF (Single-plex)	qPCR
16.93508781	30.76979167	LIF (Single-plex)	qPCR
16.93508781	30.49979167	LIF (Single-plex)	qPCR
16.93508781	30.72979167	LIF (Single-plex)	qPCR
0	30.85979167	LIF (Single-plex)	qPCR
0	30.77979167	LIF (Single-plex)	qPCR
0	31.09979167	LIF (Single-plex)	qPCR
0	31.24979167	LIF (Single-plex)	qPCR
0	30.86979167	LIF (Single-plex)	qPCR
0	31.01979167	LIF (Single-plex)	qPCR
0	30.83979167	LIF (Single-plex)	qPCR
0	30.80979167	LIF (Single-plex)	qPCR
1.00E+06	18.84333333	TSLP	qPCR
1.00E+06	18.64333333	TSLP	qPCR
1.00E+06	18.21333333	TSLP	qPCR
1.00E+06	18.22333333	TSLP	qPCR
333333.3333	19.78333333	TSLP	qPCR
333333.3333	20.02333333	TSLP	qPCR
333333.3333	19.92333333	TSLP	qPCR
333333.3333	20.10333333	TSLP	qPCR
111111.1111	21.83333333	TSLP	qPCR
111111.1111	21.54333333	TSLP	qPCR
111111.1111	21.53333333	TSLP	qPCR
37037.03704	23.06333333	TSLP	qPCR
37037.03704	23.17333333	TSLP	qPCR
37037.03704	22.87333333	TSLP	qPCR
12345.67901	24.49333333	TSLP	qPCR
12345.67901	24.80333333	TSLP	qPCR
12345.67901	24.80333333	TSLP	qPCR
4115.226337	25.95333333	TSLP	qPCR
4115.226337	25.93333333	TSLP	qPCR
4115.226337	26.15333333	TSLP	qPCR
1371.742112	27.23333333	TSLP	qPCR
1371.742112	27.47333333	TSLP	qPCR
1371.742112	27.78333333	TSLP	qPCR
457.2473708	29.08333333	TSLP	qPCR
457.2473708	28.77333333	TSLP	qPCR
457.2473708	29.06333333	TSLP	qPCR
152.4157903	30.78333333	TSLP	qPCR
152.4157903	30.53333333	TSLP	qPCR
152.4157903	30.23333333	TSLP	qPCR
50.80526343	31.92333333	TSLP	qPCR
50.80526343	31.39333333	TSLP	qPCR
50.80526343	31.85333333	TSLP	qPCR
16.93508781	33.53333333	TSLP	qPCR
16.93508781	32.57333333	TSLP	qPCR
16.93508781	32.82333333	TSLP	qPCR
16.93508781	33.57333333	TSLP	qPCR
16.93508781	32.86333333	TSLP	qPCR
16.93508781	33.23333333	TSLP	qPCR
16.93508781	33.13333333	TSLP	qPCR
16.93508781	33.05333333	TSLP	qPCR
0	33.55333333	TSLP	qPCR
0	33.95333333	TSLP	qPCR
0	35.76333333	TSLP	qPCR
0	34.18333333	TSLP	qPCR
0	33.69333333	TSLP	qPCR
0	33.25333333	TSLP	qPCR
0	34.96333333	TSLP	qPCR
0	33.66333333	TSLP	qPCR
3472688.312	31.81081081	CXCL8	NGS
3472688.312	30.99144635	CXCL8	NGS
3472688.312	30.01081531	CXCL8	NGS
3472688.312	33.91082803	CXCL8	NGS
1145987.143	10.34260016	CXCL8	NGS
1145987.143	10.29253731	CXCL8	NGS
1145987.143	9.579896907	CXCL8	NGS
1145987.143	9.95775792	CXCL8	NGS
381995.7143	3.134362934	CXCL8	NGS
381995.7143	3.383100902	CXCL8	NGS
381995.7143	3.323529412	CXCL8	NGS
128489.4675	1.08839779	CXCL8	NGS
128489.4675	1.154843111	CXCL8	NGS
128489.4675	1.104621309	CXCL8	NGS
41672.25974	0.442608696	CXCL8	NGS
41672.25974	0.390260173	CXCL8	NGS
41672.25974	0.400768246	CXCL8	NGS
14238.02208	0.184574819	CXCL8	NGS
14238.02208	0.183646982	CXCL8	NGS
14238.02208	0.157436217	CXCL8	NGS
4861.763637	0.087398374	CXCL8	NGS
4861.763637	0.051995163	CXCL8	NGS
4861.763637	0.068539326	CXCL8	NGS
1597.436624	0.040391677	CXCL8	NGS
1597.436624	0.04440697	CXCL8	NGS
1597.436624	0.059861374	CXCL8	NGS
520.9032468	0.039230769	CXCL8	NGS
520.9032468	0.031292517	CXCL8	NGS
520.9032468	0.035610465	CXCL8	NGS
173.6344156	0.041543027	CXCL8	NGS
173.6344156	0.035947712	CXCL8	NGS
173.6344156	0.025503356	CXCL8	NGS
59.0357013	0.026627219	CXCL8	NGS
59.0357013	0.026666667	CXCL8	NGS
59.0357013	0.031229668	CXCL8	NGS
59.0357013	0.040438657	CXCL8	NGS
59.0357013	0.029481132	CXCL8	NGS
59.0357013	0.030006523	CXCL8	NGS
59.0357013	0.028495693	CXCL8	NGS
59.0357013	0.017624521	CXCL8	NGS
0	0.025203252	CXCL8	NGS
0	0.023299748	CXCL8	NGS
0	0.023442733	CXCL8	NGS
0	0.037950664	CXCL8	NGS
0	0.038823529	CXCL8	NGS
0	0.033915725	CXCL8	NGS
0	0.025139665	CXCL8	NGS
0	0.024255024	CXCL8	NGS
1.00E+06	2062.547064	IFNA1_IFNA13	NGS
1.00E+06	2077.824261	IFNA1_IFNA13	NGS
1.00E+06	2016.616473	IFNA1_IFNA13	NGS
1.00E+06	2280.507962	IFNA1_IFNA13	NGS
330000	746.6639411	IFNA1_IFNA13	NGS
330000	715.6097015	IFNA1_IFNA13	NGS
330000	688.6417526	IFNA1_IFNA13	NGS
330000	710.9707555	IFNA1_IFNA13	NGS
110000	244.5474903	IFNA1_IFNA13	NGS
110000	231.8958162	IFNA1_IFNA13	NGS
110000	236.5712074	IFNA1_IFNA13	NGS
37000	77.41298343	IFNA1_IFNA13	NGS
37000	87.96725784	IFNA1_IFNA13	NGS
37000	82.07188703	IFNA1_IFNA13	NGS
12000	31.80434783	IFNA1_IFNA13	NGS
12000	29.00667111	IFNA1_IFNA13	NGS
12000	29.6049936	IFNA1_IFNA13	NGS
4100	10.55174687	IFNA1_IFNA13	NGS
4100	10.50356911	IFNA1_IFNA13	NGS
4100	10.38332296	IFNA1_IFNA13	NGS
1400	3.719512195	IFNA1_IFNA13	NGS
1400	3.431076179	IFNA1_IFNA13	NGS
1400	3.375842697	IFNA1_IFNA13	NGS
460	1.132802938	IFNA1_IFNA13	NGS
460	1.065205171	IFNA1_IFNA13	NGS
460	1.200378072	IFNA1_IFNA13	NGS
150	0.366153846	IFNA1_IFNA13	NGS
150	0.357823129	IFNA1_IFNA13	NGS
150	0.369912791	IFNA1_IFNA13	NGS
50	0.153560831	IFNA1_IFNA13	NGS
50	0.124836601	IFNA1_IFNA13	NGS
50	0.14966443	IFNA1_IFNA13	NGS
17	0.049556213	IFNA1_IFNA13	NGS
17	0.043333333	IFNA1_IFNA13	NGS
17	0.066363045	IFNA1_IFNA13	NGS
17	0.067169294	IFNA1_IFNA13	NGS
17	0.048938679	IFNA1_IFNA13	NGS
17	0.064579256	IFNA1_IFNA13	NGS
17	0.059642147	IFNA1_IFNA13	NGS
17	0.056704981	IFNA1_IFNA13	NGS
0	0.007317073	IFNA1_IFNA13	NGS
0	0.01070529	IFNA1_IFNA13	NGS
0	0.010716678	IFNA1_IFNA13	NGS
0	0.0056926	IFNA1_IFNA13	NGS
0	0.002941176	IFNA1_IFNA13	NGS
0	0.00668037	IFNA1_IFNA13	NGS
0	0.004888268	IFNA1_IFNA13	NGS
0	0.005544006	IFNA1_IFNA13	NGS
1.00E+06	494.3681267	IFNL1	NGS
1.00E+06	548.9121306	IFNL1	NGS
1.00E+06	513.0590682	IFNL1	NGS
1.00E+06	576.2348726	IFNL1	NGS
330000	204.9705642	IFNL1	NGS
330000	194.9716418	IFNL1	NGS
330000	172.8247423	IFNL1	NGS
330000	194.1348497	IFNL1	NGS
110000	67.80617761	IFNL1	NGS
110000	63.74323216	IFNL1	NGS
110000	61.18421053	IFNL1	NGS
37000	21.07872928	IFNL1	NGS
37000	23.60027285	IFNL1	NGS
37000	22.41078306	IFNL1	NGS
12000	8.573913043	IFNL1	NGS
12000	7.599066044	IFNL1	NGS
12000	7.964148528	IFNL1	NGS
4100	2.845088991	IFNL1	NGS
4100	2.847501622	IFNL1	NGS
4100	2.770379589	IFNL1	NGS
1400	0.912601626	IFNL1	NGS
1400	0.876662636	IFNL1	NGS
1400	0.894382022	IFNL1	NGS
460	0.321909425	IFNL1	NGS
460	0.309724564	IFNL1	NGS
460	0.300567108	IFNL1	NGS
150	0.096153846	IFNL1	NGS
150	0.118367347	IFNL1	NGS
150	0.108284884	IFNL1	NGS
50	0.06305638	IFNL1	NGS
50	0.02745098	IFNL1	NGS
50	0.038926174	IFNL1	NGS
17	0.019970414	IFNL1	NGS
17	0.020666667	IFNL1	NGS
17	0.02732596	IFNL1	NGS
17	0.020562029	IFNL1	NGS
17	0.02004717	IFNL1	NGS
17	0.016307893	IFNL1	NGS
17	0.011265739	IFNL1	NGS
17	0.022988506	IFNL1	NGS
0	0.009756098	IFNL1	NGS
0	0.012594458	IFNL1	NGS
0	0.004018754	IFNL1	NGS
0	0.017077799	IFNL1	NGS
0	0.014117647	IFNL1	NGS
0	0.005138746	IFNL1	NGS
0	0.005586592	IFNL1	NGS
0	0.006237006	IFNL1	NGS
1.00E+06	51.30102516	IL10	NGS
1.00E+06	53.36625194	IL10	NGS
1.00E+06	50.07237937	IL10	NGS
1.00E+06	57.43949045	IL10	NGS
330000	19.63450531	IL10	NGS
330000	19.01865672	IL10	NGS
330000	17.24398625	IL10	NGS
330000	18.76035743	IL10	NGS
110000	6.326640927	IL10	NGS
110000	6.187038556	IL10	NGS
110000	6.378482972	IL10	NGS
37000	2.21339779	IL10	NGS
37000	2.297407913	IL10	NGS
37000	2.206033376	IL10	NGS
12000	0.882608696	IL10	NGS
12000	0.829886591	IL10	NGS
12000	0.766325224	IL10	NGS
4100	0.276203032	IL10	NGS
4100	0.261518494	IL10	NGS
4100	0.290603609	IL10	NGS
1400	0.117886179	IL10	NGS
1400	0.110640871	IL10	NGS
1400	0.120786517	IL10	NGS
460	0.036107711	IL10	NGS
460	0.033726813	IL10	NGS
460	0.048519219	IL10	NGS
150	0.023846154	IL10	NGS
150	0.033333333	IL10	NGS
150	0.018895349	IL10	NGS
50	0.018545994	IL10	NGS
50	0.009150327	IL10	NGS
50	0.018120805	IL10	NGS
17	0.020710059	IL10	NGS
17	0.021333333	IL10	NGS
17	0.012361744	IL10	NGS
17	0.018505826	IL10	NGS
17	0.018867925	IL10	NGS
17	0.01369863	IL10	NGS
17	0.01259112	IL10	NGS
17	0.022222222	IL10	NGS
0	0.02601626	IL10	NGS
0	0.013224181	IL10	NGS
0	0.018754186	IL10	NGS
0	0.017077799	IL10	NGS
0	0.02	IL10	NGS
0	0.014388489	IL10	NGS
0	0.018854749	IL10	NGS
0	0.029106029	IL10	NGS
1.00E+06	131.6048462	IL13	NGS
1.00E+06	130.9059098	IL13	NGS
1.00E+06	123.4442596	IL13	NGS
1.00E+06	140.9171975	IL13	NGS
330000	45.17988553	IL13	NGS
330000	45.29179104	IL13	NGS
330000	43.99312715	IL13	NGS
330000	44.44110479	IL13	NGS
110000	15.38455598	IL13	NGS
110000	15.10664479	IL13	NGS
110000	15.54411765	IL13	NGS
37000	4.96961326	IL13	NGS
37000	5.517735334	IL13	NGS
37000	4.885750963	IL13	NGS
12000	2.087826087	IL13	NGS
12000	1.847898599	IL13	NGS
12000	1.786171575	IL13	NGS
4100	0.611074489	IL13	NGS
4100	0.668397145	IL13	NGS
4100	0.564405725	IL13	NGS
1400	0.220189702	IL13	NGS
1400	0.200725514	IL13	NGS
1400	0.198876404	IL13	NGS
460	0.083843329	IL13	NGS
460	0.0871276	IL13	NGS
460	0.106490233	IL13	NGS
150	0.030769231	IL13	NGS
150	0.040136054	IL13	NGS
150	0.042877907	IL13	NGS
50	0.017062315	IL13	NGS
50	0.010457516	IL13	NGS
50	0.020805369	IL13	NGS
17	0.013313609	IL13	NGS
17	0.018666667	IL13	NGS
17	0.009759271	IL13	NGS
17	0.026730637	IL13	NGS
17	0.007665094	IL13	NGS
17	0.015003262	IL13	NGS
17	0.011265739	IL13	NGS
17	0.018390805	IL13	NGS
0	0.017073171	IL13	NGS
0	0.01070529	IL13	NGS
0	0.015405224	IL13	NGS
0	0.013282732	IL13	NGS
0	0.008823529	IL13	NGS
0	0.007708119	IL13	NGS
0	0.011173184	IL13	NGS
0	0.004851005	IL13	NGS
1.00E+06	67.1556384	IL20	NGS
1.00E+06	69.63530327	IL20	NGS
1.00E+06	67.37936772	IL20	NGS
1.00E+06	75.22850318	IL20	NGS
330000	24.80703189	IL20	NGS
330000	23.72910448	IL20	NGS
330000	22.25945017	IL20	NGS
330000	22.90982941	IL20	NGS
110000	8.074131274	IL20	NGS
110000	7.589007383	IL20	NGS
110000	7.242260062	IL20	NGS
37000	2.574585635	IL20	NGS
37000	2.809686221	IL20	NGS
37000	2.600770218	IL20	NGS
12000	0.98	IL20	NGS
12000	0.873915944	IL20	NGS
12000	0.826504481	IL20	NGS
4100	0.316413975	IL20	NGS
4100	0.291369241	IL20	NGS
4100	0.335407592	IL20	NGS
1400	0.109078591	IL20	NGS
1400	0.122128174	IL20	NGS
1400	0.114606742	IL20	NGS
460	0.039167687	IL20	NGS
460	0.037099494	IL20	NGS
460	0.044108381	IL20	NGS
150	0.013846154	IL20	NGS
150	0.008163265	IL20	NGS
150	0.013081395	IL20	NGS
50	0.005934718	IL20	NGS
50	0.006535948	IL20	NGS
50	0.008053691	IL20	NGS
17	0.000739645	IL20	NGS
17	0.000666667	IL20	NGS
17	0.005204945	IL20	NGS
17	0.000685401	IL20	NGS
17	0.000589623	IL20	NGS
17	0.001956947	IL20	NGS
17	0.001325381	IL20	NGS
17	0.000766284	IL20	NGS
0	0.004065041	IL20	NGS
0	0.000629723	IL20	NGS
0	0.003348962	IL20	NGS
0	0.003162555	IL20	NGS
0	0.001176471	IL20	NGS
0	0.000513875	IL20	NGS
0	0.000698324	IL20	NGS
0	0.000693001	IL20	NGS
1.00E+06	387.9916123	IL4	NGS
1.00E+06	398.0124417	IL4	NGS
1.00E+06	342.8552413	IL4	NGS
1.00E+06	442.2093949	IL4	NGS
330000	143.1463614	IL4	NGS
330000	145.6365672	IL4	NGS
330000	129.5146048	IL4	NGS
330000	136.528026	IL4	NGS
110000	46.60540541	IL4	NGS
110000	44.11730927	IL4	NGS
110000	45.70665635	IL4	NGS
37000	15.67472376	IL4	NGS
37000	15.07503411	IL4	NGS
37000	14.05455712	IL4	NGS
12000	6.449565217	IL4	NGS
12000	5.594396264	IL4	NGS
12000	5.686299616	IL4	NGS
4100	1.935398813	IL4	NGS
4100	2.053861129	IL4	NGS
4100	1.951462352	IL4	NGS
1400	0.661924119	IL4	NGS
1400	0.692261185	IL4	NGS
1400	0.666853933	IL4	NGS
460	0.239290086	IL4	NGS
460	0.224283305	IL4	NGS
460	0.269061122	IL4	NGS
150	0.073846154	IL4	NGS
150	0.067346939	IL4	NGS
150	0.095930233	IL4	NGS
50	0.029673591	IL4	NGS
50	0.035947712	IL4	NGS
50	0.025503356	IL4	NGS
17	0.014053254	IL4	NGS
17	0.021333333	IL4	NGS
17	0.012361744	IL4	NGS
17	0.009595613	IL4	NGS
17	0.00884434	IL4	NGS
17	0.009784736	IL4	NGS
17	0.011265739	IL4	NGS
17	0.021455939	IL4	NGS
0	0.008130081	IL4	NGS
0	0.01070529	IL4	NGS
0	0.012726055	IL4	NGS
0	0.01201771	IL4	NGS
0	0.007647059	IL4	NGS
0	0.010277492	IL4	NGS
0	0.00698324	IL4	NGS
0	0.013860014	IL4	NGS
1.00E+06	1341.338304	IL5	NGS
1.00E+06	1353.836703	IL5	NGS
1.00E+06	1226.195507	IL5	NGS
1.00E+06	1452.532643	IL5	NGS
330000	485.8397383	IL5	NGS
330000	481.0768657	IL5	NGS
330000	435.3642612	IL5	NGS
330000	465.6125102	IL5	NGS
110000	156.9227799	IL5	NGS
110000	152.5931091	IL5	NGS
110000	155.9527864	IL5	NGS
37000	53.49378453	IL5	NGS
37000	56.73942701	IL5	NGS
37000	53.44608472	IL5	NGS
12000	20.30521739	IL5	NGS
12000	19.05603736	IL5	NGS
12000	19.21382843	IL5	NGS
4100	6.892551088	IL5	NGS
4100	6.754055808	IL5	NGS
4100	6.805227131	IL5	NGS
1400	2.355691057	IL5	NGS
1400	2.15598549	IL5	NGS
1400	2.146629213	IL5	NGS
460	0.785189718	IL5	NGS
460	0.747048904	IL5	NGS
460	0.747952111	IL5	NGS
150	0.220769231	IL5	NGS
150	0.242176871	IL5	NGS
150	0.276162791	IL5	NGS
50	0.084569733	IL5	NGS
50	0.076470588	IL5	NGS
50	0.095973154	IL5	NGS
17	0.022928994	IL5	NGS
17	0.031333333	IL5	NGS
17	0.043591412	IL5	NGS
17	0.042494859	IL5	NGS
17	0.028301887	IL5	NGS
17	0.039791259	IL5	NGS
17	0.027170311	IL5	NGS
17	0.027586207	IL5	NGS
0	0.004065041	IL5	NGS
0	0.001259446	IL5	NGS
0	0.002009377	IL5	NGS
0	0.000632511	IL5	NGS
0	0.003529412	IL5	NGS
0	0.002055498	IL5	NGS
0	0.000698324	IL5	NGS
0	0.001386001	IL5	NGS
1379644.34	6.674743709	IL6	NGS
1379644.34	6.83281493	IL6	NGS
1379644.34	6.153078203	IL6	NGS
1379644.34	7.25477707	IL6	NGS
455282.6322	2.54374489	IL6	NGS
455282.6322	2.546268657	IL6	NGS
455282.6322	2.369415808	IL6	NGS
455282.6322	2.457351747	IL6	NGS
151760.8774	0.876447876	IL6	NGS
151760.8774	0.786710418	IL6	NGS
151760.8774	0.90247678	IL6	NGS
51046.84058	0.300414365	IL6	NGS
51046.84058	0.31377899	IL6	NGS
51046.84058	0.274711168	IL6	NGS
16555.73208	0.116521739	IL6	NGS
16555.73208	0.116077385	IL6	NGS
16555.73208	0.120358515	IL6	NGS
5656.541794	0.048780488	IL6	NGS
5656.541794	0.051914341	IL6	NGS
5656.541794	0.04293715	IL6	NGS
1931.502076	0.012195122	IL6	NGS
1931.502076	0.013905683	IL6	NGS
1931.502076	0.019662921	IL6	NGS
634.6363964	0.017135863	IL6	NGS
634.6363964	0.021922428	IL6	NGS
634.6363964	0.016383113	IL6	NGS
206.946651	0.007692308	IL6	NGS
206.946651	0.017006803	IL6	NGS
206.946651	0.015261628	IL6	NGS
68.982217	0.008160237	IL6	NGS
68.982217	0.008496732	IL6	NGS
68.982217	0.011409396	IL6	NGS
23.45395378	0.011094675	IL6	NGS
23.45395378	0.004666667	IL6	NGS
23.45395378	0.005204945	IL6	NGS
23.45395378	0.010966415	IL6	NGS
23.45395378	0.010023585	IL6	NGS
23.45395378	0.007175473	IL6	NGS
23.45395378	0.007952286	IL6	NGS
23.45395378	0.002298851	IL6	NGS
0	0.017073171	IL6	NGS
0	0.011964736	IL6	NGS
0	0.002679169	IL6	NGS
0	0.006957622	IL6	NGS
0	0.006470588	IL6	NGS
0	0.005652621	IL6	NGS
0	0.002793296	IL6	NGS
0	0.006237006	IL6	NGS
1.00E+06	501.527493	LIF	NGS
1.00E+06	523.6664075	LIF	NGS
1.00E+06	469.3452579	LIF	NGS
1.00E+06	550.5469745	LIF	NGS
330000	190.6623058	LIF	NGS
330000	199.2783582	LIF	NGS
330000	167.1503436	LIF	NGS
330000	183.7619821	LIF	NGS
110000	62.77992278	LIF	NGS
110000	60.71205906	LIF	NGS
110000	64.12770898	LIF	NGS
37000	21.33218232	LIF	NGS
37000	23.09549795	LIF	NGS
37000	21.04878049	LIF	NGS
12000	8.406086957	LIF	NGS
12000	7.730486991	LIF	NGS
12000	7.904609475	LIF	NGS
4100	2.736321688	LIF	NGS
4100	2.837767683	LIF	NGS
4100	2.673304294	LIF	NGS
1400	0.987804878	LIF	NGS
1400	0.954655381	LIF	NGS
1400	0.868539326	LIF	NGS
460	0.334149327	LIF	NGS
460	0.328274311	LIF	NGS
460	0.34152489	LIF	NGS
150	0.12	LIF	NGS
150	0.120408163	LIF	NGS
150	0.128633721	LIF	NGS
50	0.078635015	LIF	NGS
50	0.054901961	LIF	NGS
50	0.067114094	LIF	NGS
17	0.054733728	LIF	NGS
17	0.042	LIF	NGS
17	0.054001301	LIF	NGS
17	0.052090473	LIF	NGS
17	0.041273585	LIF	NGS
17	0.045009785	LIF	NGS
17	0.033134526	LIF	NGS
17	0.040613027	LIF	NGS
0	0.032520325	LIF	NGS
0	0.035264484	LIF	NGS
0	0.035498995	LIF	NGS
0	0.015812777	LIF	NGS
0	0.039411765	LIF	NGS
0	0.022610483	LIF	NGS
0	0.025139665	LIF	NGS
0	0.025641026	LIF	NGS
1.00E+06	169.6877912	TSLP	NGS
1.00E+06	168.4782271	TSLP	NGS
1.00E+06	158.0141431	TSLP	NGS
1.00E+06	184.0716561	TSLP	NGS
330000	61.1210139	TSLP	NGS
330000	60.62462687	TSLP	NGS
330000	56.41151203	TSLP	NGS
330000	57.3866775	TSLP	NGS
110000	19.97606178	TSLP	NGS
110000	18.86792453	TSLP	NGS
110000	19.8498452	TSLP	NGS
37000	6.44198895	TSLP	NGS
37000	6.765347885	TSLP	NGS
37000	6.722721438	TSLP	NGS
12000	2.471304348	TSLP	NGS
12000	2.238825884	TSLP	NGS
12000	2.362996159	TSLP	NGS
4100	0.796967699	TSLP	NGS
4100	0.831278391	TSLP	NGS
4100	0.802738021	TSLP	NGS
1400	0.304878049	TSLP	NGS
1400	0.252720677	TSLP	NGS
1400	0.258426966	TSLP	NGS
460	0.096695226	TSLP	NGS
460	0.082630691	TSLP	NGS
460	0.105229994	TSLP	NGS
150	0.037692308	TSLP	NGS
150	0.044897959	TSLP	NGS
150	0.025436047	TSLP	NGS
50	0.011127596	TSLP	NGS
50	0.017647059	TSLP	NGS
50	0.008053691	TSLP	NGS
17	0.005177515	TSLP	NGS
17	0.018666667	TSLP	NGS
17	0.005855563	TSLP	NGS
17	0.007539411	TSLP	NGS
17	0.002358491	TSLP	NGS
17	0.008480104	TSLP	NGS
17	0.003313453	TSLP	NGS
17	0.004597701	TSLP	NGS
0	0.001626016	TSLP	NGS
0	0.00440806	TSLP	NGS
0	0.001339585	TSLP	NGS
0	0.001265022	TSLP	NGS
0	0.000588235	TSLP	NGS
0	0.000513875	TSLP	NGS
0	0.004189944	TSLP	NGS
0	0.000693001	TSLP	NGS
